# Supplementary material for: Multicellular gene network analysis identifies a macrophage-related gene signature predictive of therapeutic response and prognosis of gliomas
Source: J Transl Med. 2019 May 16;17:159. doi: 10.1186/s12967-019-1908-1 (PMC6524242; doi:10.1186/s12967-019-1908-1)
Supplement: Supplementary file 2 — Additional file 2: Table S2. Supplementary tables for the details of patient sample information from CGGA and TCGA. [file 12967_2019_1908_MOESM2_ESM.xlsx]

## Sheet: CGGA_Sample Information
CGGA_ID	TCGA subtype	Batch	Gender	Age	Histology	Grade	OS	Censor (1=dead,0=alive)	Radio	Chemo	IDH(DNA&RNA)	IDH1-DNA	IDH2-DNA	TP53	PTEN	IDH1-R32	IDH2-R172	TP53	EGFR	ATRX	EZH2
CGGA_1001	Mesenchymal	2	M	12	GBM	4	968	0	NA	NA	0	0	0	0	0	0	0	1	0	0	0
CGGA_1006	Classical	1	M	44	GBM	4	254	1	1	1	0	0	0	#N/A	#N/A	0	0	0	1	0	0
CGGA_1007	Classical	1	F	59	GBM	4	345	1	1	1	0	0	0	#N/A	#N/A	0	0	1	0	1	0
CGGA_1011	Mesenchymal	1	F	48	GBM	4	109	1	1	0	0	0	0	#N/A	#N/A	0	0	0	0	0	1
CGGA_1015	Mesenchymal	1	M	64	GBM	4	164	1	1	0	0	0	0	#N/A	#N/A	0	0	0	1	0	0
CGGA_1019	Mesenchymal	2	M	62	GBM	4	212	1	NA	NA	0	0	0	0	0	0	0	0	0	0	1
CGGA_1022	Mesenchymal	1	F	64	rAA	3	191	1	0	1	0	0	0	#N/A	#N/A	0	0	1	0	0	0
CGGA_1023	Classical	2	F	58	GBM	4	681	1	NA	NA	0	0	0	0	0	0	0	0	0	0	0
CGGA_1024	Classical	1	M	66	GBM	4	890	0	0	0	0	0	0	#N/A	#N/A	0	0	1	1	0	0
CGGA_1026	Classical	1	M	59	GBM	4	875	0	1	1	0	0	0	#N/A	#N/A	0	0	0	0	0	1
CGGA_1034	Classical	1	M	24	AA	3	753	1	NA	NA	0	0	0	#N/A	#N/A	0	0	1	0	0	0
CGGA_1035	Mesenchymal	1	F	62	GBM	4	567	1	1	1	0	0	0	#N/A	#N/A	0	0	1	0	1	0
CGGA_1039	Classical	1	M	42	GBM	4	681	0	1	1	0	0	0	#N/A	#N/A	0	0	0	1	0	0
CGGA_1045	Mesenchymal	1	M	81	GBM	4	347	1	1	1	0	0	0	#N/A	#N/A	0	0	1	0	0	0
CGGA_1049	Mesenchymal	1	M	60	GBM	4	595	0	1	1	0	0	0	#N/A	#N/A	0	0	1	1	0	0
CGGA_1052	Neural	1	M	41	OA	2	NA	NA	NA	NA	1	0	1	#N/A	#N/A	0	1	1	0	0	0
CGGA_1072	Classical	1	M	26	GBM	4	84	1	1	1	0	0	0	#N/A	#N/A	0	0	0	0	0	0
CGGA_1077	Mesenchymal	1	M	47	GBM	4	157	1	1	0	0	0	0	#N/A	#N/A	0	0	0	0	0	0
CGGA_1078	Classical	1	F	61	rGBM	4	315	1	NA	NA	0	0	0	#N/A	#N/A	0	0	1	0	1	0
CGGA_1079	Classical	1	M	38	AOA	3	NA	NA	NA	NA	0	0	0	#N/A	#N/A	0	0	1	0	0	1
CGGA_1081	Classical	1	F	30	rAA	3	216	1	1	1	0	0	0	#N/A	#N/A	0	0	1	0	0	0
CGGA_1083	Mesenchymal	2	M	60	GBM	4	143	0	1	1	0	0	0	0	#N/A	0	0	1	1	0	0
CGGA_1091	Classical	2	F	51	GBM	4	864	0	1	1	0	0	0	0	1091	0	0	1	0	0	0
CGGA_1109	Classical	1	M	42	GBM	4	NA	NA	NA	NA	0	0	0	#N/A	#N/A	0	0	0	0	0	0
CGGA_1124	Mesenchymal	1	M	49	rGBM	4	352	0	1	1	0	0	0	0	1124	0	0	1	0	0	0
CGGA_1139	Neural	2	F	54	GBM	4	563	0	1	1	0	0	0	0	0	0	0	0	0	1	0
CGGA_1140	Neural	1	F	50	rAA	3	791	0	0	1	0	0	0	#N/A	#N/A	0	0	0	0	1	0
CGGA_1145	Mesenchymal	1	M	42	rAA	3	239	1	1	1	0	0	0	#N/A	#N/A	0	0	0	1	0	0
CGGA_1171	Mesenchymal	1	M	42	GBM	4	412	1	0	1	0	0	0	#N/A	#N/A	0	0	1	1	0	0
CGGA_1177	Mesenchymal	1	M	42	rGBM	4	449	1	1	1	0	0	0	#N/A	#N/A	0	0	1	0	0	0
CGGA_1180	Mesenchymal	2	F	49	GBM	4	318	0	1	1	0	0	0	1180	0	0	0	0	0	0	0
CGGA_1188	Neural	2	F	31	sGBM	4	256	1	0	0	0	0	0	0	0	0	0	0	0	0	0
CGGA_1214	Classical	2	F	50	GBM	4	388	0	1	1	0	0	0	0	0	0	0	0	0	0	1
CGGA_1216	Classical	2	M	45	GBM	4	381	0	1	1	0	0	0	#N/A	#N/A	0	0	1	1	0	1
CGGA_1218	Mesenchymal	1	M	54	sGBM	4	240	0	1	1	0	0	0	#N/A	0	0	0	1	1	0	0
CGGA_1224	Mesenchymal	2	M	58	GBM	4	271	1	1	1	0	0	0	#N/A	#N/A	0	0	1	0	0	1
CGGA_1234	Mesenchymal	1	M	33	GBM	4	423	0	1	1	0	0	0	#N/A	#N/A	0	0	0	0	0	0
CGGA_1237	Classical	1	M	63	GBM	4	249	1	1	1	0	0	0	#N/A	#N/A	0	0	1	0	0	0
CGGA_1240	Mesenchymal	1	M	34	GBM	4	33	1	0	0	0	0	0	#N/A	#N/A	0	0	1	0	0	0
CGGA_1251	Proneural	1	F	42	GBM	4	202	0	1	1	0	0	0	#N/A	#N/A	0	0	0	0	0	0
CGGA_1258	Classical	2	M	43	GBM	4	128	1	0	0	0	0	0	#N/A	#N/A	0	0	0	0	0	0
CGGA_1263	Neural	1	M	51	A	2	178	0	1	0	0	0	0	#N/A	#N/A	0	0	1	1	0	0
CGGA_1270	Neural	2	F	61	GBM	4	202	1	0	NA	0	0	0	#N/A	#N/A	0	0	1	0	0	0
CGGA_1271	Classical	1	M	18	sGBM	4	175	0	0	1	0	0	0	#N/A	0	0	0	1	1	0	0
CGGA_1272	Proneural	1	M	33	sGBM	4	169	1	0	1	0	0	0	#N/A	#N/A	0	0	0	1	0	0
CGGA_1280	Classical	1	M	75	AA	3	329	0	1	1	0	0	0	#N/A	#N/A	0	0	1	1	0	0
CGGA_1281	Neural	1	M	46	AO	3	NA	NA	NA	NA	0	0	0	#N/A	#N/A	0	0	0	0	0	0
CGGA_1283	Classical	2	M	18	sGBM	4	34	1	0	0	0	0	0	1283	0	0	0	0	0	0	1
CGGA_1284	Mesenchymal	1	M	74	AA	3	97	1	0	1	0	0	0	#N/A	#N/A	0	0	0	0	0	0
CGGA_1285	Mesenchymal	2	F	59	sGBM	4	93	1	0	0	0	0	0	#N/A	#N/A	0	0	0	0	0	0
CGGA_1292	Neural	1	M	18	AO	3	161	0	1	0	0	0	0	#N/A	#N/A	0	0	0	0	0	1
CGGA_1299	Classical	2	M	54	GBM	4	206	0	1	1	0	0	0	#N/A	#N/A	0	0	1	0	0	1
CGGA_1301	Neural	1	M	49	rGBM	4	NA	NA	1	1	0	0	0	#N/A	#N/A	0	0	1	0	0	0
CGGA_1313	Mesenchymal	1	M	43	GBM	4	NA	NA	0	0	0	0	0	#N/A	#N/A	0	0	1	1	0	0
CGGA_1320	Classical	2	M	19	GBM	4	59	1	0	1	0	0	0	#N/A	#N/A	0	0	0	0	0	0
CGGA_1332	Classical	2	F	55	GBM	4	168	0	0	1	0	0	0	#N/A	#N/A	0	0	0	0	0	0
CGGA_1338	Mesenchymal	1	F	62	GBM	4	255	0	0	0	0	0	0	#N/A	#N/A	0	0	1	1	1	0
CGGA_1340	Proneural	1	M	36	AOA	3	254	0	0	0	0	0	0	#N/A	#N/A	0	0	1	1	0	0
CGGA_1342	Mesenchymal	1	M	48	GBM	4	200	1	0	0	0	0	0	#N/A	#N/A	0	0	1	0	0	0
CGGA_1343	Classical	1	M	34	rGBM	4	108	1	0	1	0	0	0	#N/A	#N/A	0	0	0	0	0	0
CGGA_1346	Classical	2	F	58	sGBM	4	284	1	NA	NA	0	0	0	#N/A	#N/A	0	0	1	0	0	1
CGGA_1370	Classical	2	M	44	sGBM	4	325	0	0	1	0	0	0	#N/A	#N/A	0	0	0	0	0	0
CGGA_1393	Classical	2	M	42	sGBM	4	233	0	1	0	0	0	0	#N/A	#N/A	0	0	0	0	0	0
CGGA_1408	Classical	1	F	65	AOA	3	NA	NA	1	1	0	0	0	#N/A	#N/A	0	0	1	0	1	0
CGGA_1411	Mesenchymal	1	F	41	rA	2	NA	NA	1	NA	0	0	0	#N/A	#N/A	0	0	1	1	0	0
CGGA_235	Neural	1	M	25	OA	2	2340	1	1	0	1	0	1	#N/A	#N/A	0	1	1	0	0	0
CGGA_269	Mesenchymal	1	F	45	A	2	132	0	1	0	0	0	0	#N/A	#N/A	0	0	0	0	0	0
CGGA_272	Mesenchymal	1	M	51	sGBM	4	235	1	1	0	0	0	0	0	0	0	0	1	0	0	1
CGGA_274	Classical	1	F	55	GBM	4	610	0	1	1	0	0	0	274	0	0	0	0	0	1	0
CGGA_276	Neural	1	M	44	O	2	529	0	0	0	0	0	0	#N/A	#N/A	1	0	1	0	0	0
CGGA_309	Mesenchymal	1	M	44	rGBM	4	153	1	1	1	0	0	0	309	0	0	0	0	0	0	0
CGGA_318	Mesenchymal	1	F	42	rGBM	4	222	1	NA	1	0	0	0	0	0	0	0	1	0	1	0
CGGA_323	Neural	1	F	49	O	2	2351	0	0	0	0	0	0	#N/A	#N/A	0	0	0	0	1	0
CGGA_330	Mesenchymal	1	M	46	AOA	3	1121	1	1	1	0	0	0	0	0	0	0	0	0	0	0
CGGA_413	Classical	1	M	54	GBM	4	183	0	1	1	0	0	0	#N/A	#N/A	0	0	0	0	0	0
CGGA_426	Mesenchymal	1	M	51	AA	3	1560	1	1	1	0	0	0	0	0	0	0	1	0	0	0
CGGA_448	Mesenchymal	1	M	65	AOA	3	354	1	1	1	0	0	0	0	448	0	0	0	1	0	1
CGGA_483	Mesenchymal	1	F	60	GBM	4	271	1	1	1	0	0	0	0	0	0	0	0	0	0	0
CGGA_488	Classical	1	M	24	AOA	3	435	1	1	1	0	0	0	0	488	0	0	1	0	0	0
CGGA_493	Neural	1	F	33	A	2	2056	0	1	1	0	0	0	#N/A	#N/A	1	0	0	0	1	0
CGGA_494	Neural	1	F	59	GBM	4	2072	0	1	1	0	0	0	0	0	0	0	1	0	0	0
CGGA_495	Mesenchymal	1	M	54	GBM	4	295	1	0	0	0	0	0	0	0	0	0	1	0	0	0
CGGA_499	Proneural	1	M	52	GBM	4	136	1	1	0	0	0	0	499	0	0	0	0	0	0	0
CGGA_525	Mesenchymal	2	M	61	GBM	4	138	1	1	0	0	0	0	#N/A	#N/A	0	0	1	0	0	1
CGGA_541	Neural	1	F	36	OA	2	2008	0	1	1	0	0	0	#N/A	#N/A	0	0	1	0	1	0
CGGA_564	Classical	1	M	48	AA	3	679	1	1	1	0	0	0	0	564	0	0	0	0	0	0
CGGA_565	Neural	1	M	51	AOA	3	336	0	1	1	0	0	0	565	0	0	0	0	0	0	0
CGGA_578	Proneural	1	F	62	AOA	3	376	1	1	1	0	0	0	578	0	0	0	0	0	0	0
CGGA_599	Neural	1	F	67	AOA	3	418	1	1	0	0	0	0	#N/A	#N/A	0	0	1	1	0	0
CGGA_604	Mesenchymal	1	M	46	GBM	4	381	1	1	1	0	0	0	#N/A	#N/A	0	0	0	0	0	0
CGGA_616	Classical	1	M	43	AA	3	952	1	1	1	0	0	0	0	616	0	0	1	0	0	0
CGGA_624	Mesenchymal	1	F	49	rGBM	4	136	1	NA	NA	0	0	0	0	0	0	0	1	0	1	0
CGGA_630	Neural	1	F	30	OA	2	1895	0	1	0	1	0	1	#N/A	#N/A	0	1	1	0	0	0
CGGA_633	Proneural	1	F	57	O	2	1890	0	1	1	0	0	0	0	633	0	0	0	1	0	0
CGGA_638	Proneural	2	M	42	O	2	1881	0	1	0	0	0	0	0	0	1	0	0	0	0	0
CGGA_643	Proneural	1	M	57	AOA	3	331	1	1	1	0	0	0	0	0	0	0	0	0	0	0
CGGA_658	Proneural	1	M	56	GBM	4	372	1	1	1	0	0	0	#N/A	#N/A	0	0	1	0	0	0
CGGA_659	Neural	1	F	51	O	2	730	0	1	1	0	0	0	0	0	0	0	0	0	1	0
CGGA_661	Mesenchymal	1	M	42	AA	3	NA	NA	1	1	0	0	0	0	0	0	0	1	0	0	0
CGGA_669	Neural	1	F	56	rGBM	4	607	1	1	1	1	0	1	0	0	0	0	0	0	0	0
CGGA_676	Classical	1	M	60	GBM	4	376	1	1	1	0	0	0	676	0	0	0	1	0	0	0
CGGA_678	Classical	1	M	56	rAA	3	386	1	1	1	0	0	0	0	0	0	0	1	0	0	0
CGGA_679	Mesenchymal	1	F	63	GBM	4	263	1	1	0	0	0	0	679	0	0	0	1	0	0	0
CGGA_680	Neural	1	M	44	GBM	4	1832	0	1	1	0	0	0	#N/A	#N/A	0	0	1	0	0	0
CGGA_681	Proneural	1	M	43	rGBM	4	110	1	0	0	0	0	0	681	0	0	0	0	1	0	0
CGGA_700	Proneural	1	F	25	GBM	4	669	0	1	1	0	0	0	0	0	1	0	0	0	0	0
CGGA_727	Classical	1	M	45	AA	3	1023	1	1	1	0	0	0	#N/A	#N/A	0	0	1	1	0	0
CGGA_731	Classical	1	M	51	rGBM	4	447	1	1	0	0	0	0	0	731	0	0	1	0	0	0
CGGA_732	Classical	1	F	35	AA	3	1226	0	0	NA	0	0	0	#N/A	#N/A	0	0	0	0	1	1
CGGA_766	Proneural	1	M	32	OA	2	1735	0	1	0	1	0	1	#N/A	#N/A	0	1	0	0	0	0
CGGA_773	Neural	1	F	50	sGBM	4	443	1	0	1	0	0	0	0	#N/A	0	0	1	0	0	0
CGGA_782	Mesenchymal	1	M	61	GBM	4	289	1	1	0	0	0	0	0	782	0	0	0	0	0	0
CGGA_789	Mesenchymal	2	M	51	GBM	4	345	1	1	0	0	0	0	0	789	0	0	0	0	0	0
CGGA_791	Classical	1	M	56	AA	3	252	1	1	0	0	0	0	#N/A	#N/A	0	0	0	1	0	0
CGGA_796	Classical	1	M	61	A	2	720	1	1	1	0	0	0	#N/A	#N/A	0	0	1	1	0	0
CGGA_802	Mesenchymal	1	M	43	GBM	4	681	1	1	1	0	0	0	0	0	0	0	1	0	0	0
CGGA_804	Neural	1	F	54	GBM	4	614	0	1	1	0	0	0	0	804	0	0	1	0	1	0
CGGA_807	Neural	1	M	43	A	2	1692	0	1	1	0	0	0	#N/A	#N/A	0	0	0	1	0	0
CGGA_808	Neural	1	M	39	GBM	4	309	1	1	1	0	0	0	808	0	0	0	1	1	0	0
CGGA_837	Classical	1	M	57	GBM	4	432	1	1	1	0	0	0	#N/A	#N/A	0	0	1	1	0	0
CGGA_842	Mesenchymal	1	F	64	GBM	4	234	1	1	1	0	0	0	0	0	0	0	1	0	0	0
CGGA_848	Classical	1	F	55	GBM	4	204	0	1	1	0	0	0	0	848	0	0	0	0	0	1
CGGA_850	Classical	1	F	52	GBM	4	564	0	0	0	0	0	0	#N/A	#N/A	0	0	1	0	0	0
CGGA_859	Mesenchymal	1	M	57	GBM	4	387	1	1	0	0	0	0	859	0	0	0	0	1	0	0
CGGA_871	Proneural	1	M	37	O	2	1107	0	1	0	1	0	1	#N/A	#N/A	0	1	1	1	0	0
CGGA_876	Mesenchymal	1	F	60	GBM	4	159	1	NA	NA	0	0	0	0	0	0	0	0	1	0	0
CGGA_878	Classical	1	M	42	GBM	4	863	1	0	1	0	0	0	0	0	0	0	0	0	0	0
CGGA_902	Mesenchymal	1	M	55	GBM	4	193	1	NA	NA	0	0	0	0	902	0	0	0	0	0	0
CGGA_D02	Mesenchymal	1	M	44	rGBM	4	484	1	1	1	0	0	0	0	0	0	0	0	0	0	0
CGGA_D03	Classical	1	M	44	GBM	4	423	1	1	1	0	0	0	0	0	0	0	0	1	0	0
CGGA_D06	Neural	1	F	46	rAOA	3	1016	0	NA	NA	0	0	0	#N/A	#N/A	0	0	0	0	0	0
CGGA_D09	Classical	1	M	57	GBM	4	233	1	1	0	0	0	0	0	0	0	0	0	0	0	0
CGGA_D11	Classical	1	F	53	AOA	3	827	1	1	1	0	0	0	0	#N/A	0	0	1	0	0	1
CGGA_D16	Mesenchymal	1	F	59	AOA	3	261	1	1	0	0	0	0	D16	#N/A	0	0	1	0	0	0
CGGA_D18	Neural	1	M	20	AOA	3	452	0	NA	NA	0	0	0	#N/A	#N/A	0	0	1	0	0	1
CGGA_D26	Mesenchymal	1	M	55	rGBM	4	263	1	1	0	0	0	0	0	#N/A	0	0	1	0	0	0
CGGA_D32	Classical	1	M	61	rGBM	4	358	1	0	1	0	0	0	0	0	0	0	1	0	0	0
CGGA_D35	Mesenchymal	2	F	68	GBM	4	661	1	1	0	0	0	0	0	0	0	0	1	0	1	0
CGGA_D36	Mesenchymal	1	M	58	rGBM	4	34	1	0	0	0	0	0	#N/A	#N/A	0	0	1	0	0	1
CGGA_D37	Mesenchymal	1	M	55	GBM	4	965	1	1	1	0	0	0	0	0	0	0	1	0	0	0
CGGA_D44	Classical	1	F	18	AOA	3	313	1	1	0	0	0	0	#N/A	#N/A	0	0	0	1	0	0
CGGA_D51	Mesenchymal	1	F	60	rGBM	4	135	1	1	0	0	0	0	0	0	0	0	0	0	1	0
CGGA_D57	Classical	1	M	40	GBM	4	766	1	1	1	0	0	0	0	0	0	0	1	0	0	0
CGGA_D58	Neural	1	M	24	rAA	3	181	1	0	0	0	0	0	0	0	0	0	1	1	0	0
CGGA_D62	Classical	1	F	49	GBM	4	514	1	1	1	0	0	0	0	0	0	0	0	0	0	0
CGGA_D64	Proneural	1	M	51	sGBM	4	101	1	0	0	0	0	0	0	719	1	0	1	0	0	0
CGGA_J030	Neural	1	M	38	rOA	2	1065	0	1	0	0	0	0	#N/A	#N/A	1	0	0	1	0	0
CGGA_J130	Neural	1	M	40	rA	2	792	0	0	0	0	0	0	#N/A	#N/A	0	0	0	0	0	0
CGGA_1005	Proneural	1	F	42	A	2	776	0	1	0	1	1	0	1005	0	1	0	0	1	0	0
CGGA_1013	Proneural	1	F	40	A	2	560	0	1	0	1	1	0	1013	0	1	0	1	0	0	0
CGGA_1020	Proneural	1	F	39	A	2	532	0	1	0	1	1	0	1020	0	1	0	0	0	0	0
CGGA_1027	Proneural	1	M	38	AOA	3	1233	0	1	1	1	1	0	#N/A	#N/A	1	0	0	0	0	0
CGGA_1031	Proneural	1	F	33	A	2	415	0	0	0	1	1	0	1031	0	1	0	1	1	0	0
CGGA_1046	Classical	1	M	23	A	2	520	0	0	1	1	1	0	#N/A	#N/A	1	0	1	0	0	0
CGGA_1050	Proneural	1	M	41	OA	2	295	0	1	1	1	1	0	0	0	1	0	1	1	0	0
CGGA_1060	Proneural	1	M	42	rGBM	4	227	1	0	1	1	1	0	#N/A	#N/A	1	0	0	0	0	0
CGGA_1061	Proneural	1	F	43	rAOA	3	472	0	NA	1	1	1	0	#N/A	#N/A	1	0	0	1	0	1
CGGA_1068	Classical	1	M	29	sGBM	4	95	1	0	0	1	1	0	#N/A	#N/A	1	0	0	0	0	0
CGGA_1094	Classical	1	F	40	rAOA	3	94	0	0	1	1	1	0	#N/A	#N/A	1	0	1	0	1	0
CGGA_1105	Mesenchymal	2	M	29	sGBM	4	330	0	0	1	1	1	0	0	0	0	0	1	1	0	0
CGGA_1113	Proneural	1	M	34	AO	3	862	0	0	1	1	1	0	#N/A	#N/A	1	0	1	0	0	0
CGGA_1129	Proneural	2	M	36	sGBM	4	168	1	1	0	1	1	0	1129	0	1	0	1	0	0	0
CGGA_1136	Mesenchymal	1	F	40	sGBM	4	236	1	0	0	1	1	0	#N/A	0	0	0	1	0	0	0
CGGA_1146	Proneural	1	M	36	AA	3	779	0	1	1	1	1	0	#N/A	#N/A	1	0	1	0	0	0
CGGA_1160	Neural	1	F	43	AOA	3	NA	NA	NA	NA	1	1	0	#N/A	#N/A	1	0	1	1	0	1
CGGA_1170	Proneural	1	M	27	sGBM	4	346	1	0	1	1	1	0	#N/A	0	1	0	0	0	0	0
CGGA_1175	Classical	1	F	37	sGBM	4	441	1	0	1	1	1	0	#N/A	0	1	0	0	0	0	0
CGGA_1189	Proneural	1	F	35	AOA	3	645	0	1	1	1	1	0	#N/A	#N/A	1	0	0	1	0	0
CGGA_1190	Proneural	1	F	46	AOA	3	645	0	0	1	1	1	0	#N/A	#N/A	1	0	1	1	0	0
CGGA_1215	Mesenchymal	1	M	38	rAOA	3	29	1	1	1	1	1	0	#N/A	#N/A	1	0	1	1	0	0
CGGA_1219	Proneural	2	F	58	GBM	4	374	0	1	1	1	1	0	0	0	1	0	1	0	0	0
CGGA_1227	Classical	1	F	47	sGBM	4	370	0	1	1	1	1	0	0	0	0	0	1	0	0	0
CGGA_1231	Mesenchymal	1	F	32	rA	2	362	0	1	1	1	1	0	#N/A	#N/A	0	0	1	0	0	0
CGGA_1287	Proneural	1	M	30	GBM	4	190	0	1	1	1	1	0	#N/A	#N/A	1	0	1	1	0	0
CGGA_1307	Classical	1	F	26	AOA	3	371	0	1	1	1	1	0	#N/A	#N/A	1	0	1	0	0	0
CGGA_1314	Classical	1	F	28	GBM	4	172	1	0	0	1	1	0	#N/A	#N/A	1	0	0	0	0	1
CGGA_1322	Proneural	1	M	10	OA	2	178	0	1	1	1	1	0	#N/A	#N/A	1	0	1	0	0	0
CGGA_1324	Neural	1	M	42	sGBM	4	174	0	0	1	1	1	0	#N/A	0	1	0	1	1	0	0
CGGA_1329	Proneural	1	F	44	rAOA	3	167	0	0	1	1	1	0	#N/A	#N/A	1	0	0	0	0	0
CGGA_1330	Neural	1	M	48	A	2	167	0	1	1	1	1	0	#N/A	#N/A	1	0	1	0	0	0
CGGA_1374	Classical	1	M	22	rOA	2	NA	NA	1	0	1	1	0	#N/A	#N/A	1	0	0	0	0	1
CGGA_1375	Proneural	1	F	51	sGBM	4	NA	NA	0	0	1	1	0	#N/A	#N/A	1	0	0	1	0	0
CGGA_1381	Proneural	1	F	37	rGBM	4	46	1	0	0	1	1	0	#N/A	#N/A	1	0	0	1	0	1
CGGA_1384	Proneural	1	F	40	GBM	4	NA	NA	NA	NA	1	1	0	#N/A	#N/A	1	0	0	1	0	0
CGGA_1388	Mesenchymal	1	M	38	rA	2	188	0	0	1	1	1	0	#N/A	#N/A	1	0	0	0	0	0
CGGA_1394	Proneural	1	M	38	rGBM	4	89	0	1	0	1	1	0	#N/A	#N/A	1	0	1	0	0	0
CGGA_1406	Mesenchymal	1	M	34	A	2	281	0	0	0	1	1	0	#N/A	#N/A	0	0	1	1	0	0
CGGA_1409	Proneural	1	F	24	GBM	4	NA	NA	0	0	1	1	0	#N/A	#N/A	1	0	0	0	1	0
CGGA_1412	Classical	1	F	49	sGBM	4	280	0	0	1	1	1	0	#N/A	#N/A	1	0	1	0	0	0
CGGA_171	Neural	1	F	37	OA	2	NA	NA	0	NA	1	1	0	#N/A	#N/A	1	0	0	0	0	0
CGGA_236	Proneural	1	M	47	O	2	706	0	1	1	1	1	0	0	0	1	0	0	1	0	0
CGGA_241	Neural	1	M	34	OA	2	2491	0	1	0	1	1	0	#N/A	#N/A	1	0	1	0	0	0
CGGA_245	Mesenchymal	1	F	39	rA	2	332	1	0	1	1	1	0	#N/A	#N/A	1	0	1	1	0	0
CGGA_251	Neural	1	M	46	OA	2	1299	0	1	0	1	1	0	#N/A	#N/A	1	0	1	1	0	0
CGGA_252	Proneural	1	F	25	A	2	165	0	1	0	1	1	0	#N/A	#N/A	1	0	0	1	0	0
CGGA_254	Neural	1	M	38	OA	2	2490	0	1	1	1	1	0	#N/A	#N/A	1	0	1	1	0	0
CGGA_256	Classical	1	M	39	A	2	158	0	1	1	1	1	0	#N/A	#N/A	1	0	0	1	0	0
CGGA_261	Neural	1	M	28	A	2	2458	0	1	0	1	1	0	#N/A	#N/A	1	0	0	1	0	0
CGGA_267	Classical	1	M	37	A	2	1374	1	0	0	1	1	0	#N/A	#N/A	1	0	0	0	0	0
CGGA_273	Proneural	1	F	35	OA	2	2431	0	1	0	1	1	0	#N/A	#N/A	1	0	1	0	1	0
CGGA_283	Neural	1	F	48	O	2	2410	0	1	1	1	1	0	#N/A	#N/A	1	0	1	0	0	0
CGGA_300	Neural	1	F	36	A	2	2199	1	1	1	1	1	0	#N/A	#N/A	1	0	1	0	1	0
CGGA_314	Neural	1	M	39	rAO	3	2257	0	1	1	1	1	0	#N/A	#N/A	1	0	1	1	0	0
CGGA_333	Neural	1	M	41	OA	2	1783	0	1	0	1	1	0	#N/A	#N/A	1	0	0	1	0	0
CGGA_337	Neural	1	F	50	AOA	3	1008	1	NA	NA	1	1	0	0	0	1	0	0	0	0	0
CGGA_374	Proneural	1	M	38	sGBM	4	493	1	0	1	1	1	0	#N/A	#N/A	1	0	1	0	0	0
CGGA_400	Neural	1	F	39	rAA	3	1321	1	0	0	1	1	0	400	0	1	0	0	0	1	0
CGGA_431	Proneural	1	M	42	rAOA	3	2227	0	0	1	1	1	0	0	0	1	0	1	1	0	0
CGGA_446	Proneural	1	F	35	O	2	1410	0	1	0	1	1	0	#N/A	#N/A	1	0	0	0	0	0
CGGA_458	Neural	1	M	51	rOA	2	419	1	0	1	1	1	0	458	0	1	0	1	0	0	0
CGGA_479	Neural	1	F	37	OA	2	2072	0	1	0	1	1	0	#N/A	#N/A	1	0	1	1	1	0
CGGA_485	Neural	1	M	32	O	2	2058	0	1	1	1	1	0	#N/A	#N/A	1	0	1	1	0	0
CGGA_490	Neural	1	F	38	AO	3	2014	0	1	1	1	1	0	#N/A	#N/A	1	0	1	0	0	0
CGGA_491	Proneural	1	F	37	GBM	4	1074	1	1	1	1	1	0	0	0	1	0	1	1	1	1
CGGA_501	Neural	1	M	40	O	2	2124	0	1	0	1	1	0	#N/A	#N/A	1	0	0	0	0	0
CGGA_502	Proneural	1	M	40	A	2	1489	0	1	0	1	1	0	#N/A	#N/A	1	0	0	1	0	0
CGGA_510	Proneural	1	M	42	AO	3	1980	0	1	1	1	1	0	0	0	1	0	1	0	0	0
CGGA_538	Proneural	1	F	43	O	2	1451	0	0	NA	1	1	0	#N/A	#N/A	1	0	1	1	0	0
CGGA_543	Neural	1	M	43	O	2	1995	0	1	0	1	1	0	#N/A	#N/A	1	0	1	0	0	0
CGGA_545	Mesenchymal	1	F	39	rGBM	4	555	1	1	1	1	1	0	#N/A	#N/A	1	0	1	1	0	0
CGGA_551	Neural	1	M	45	O	2	1987	0	1	0	1	1	0	#N/A	#N/A	1	0	1	0	0	0
CGGA_560	Proneural	1	M	44	AOA	3	1928	0	1	0	1	1	0	0	0	1	0	1	0	0	0
CGGA_580	Proneural	1	M	43	OA	2	1394	1	1	0	1	1	0	#N/A	#N/A	1	0	1	0	0	0
CGGA_591	Classical	1	F	34	AOA	3	1654	1	1	1	1	1	0	0	0	1	0	0	1	0	0
CGGA_598	Proneural	1	F	62	AO	3	1884	0	1	1	1	1	0	#N/A	#N/A	1	0	1	0	1	0
CGGA_601	Neural	1	M	36	A	2	1133	1	1	0	1	1	0	#N/A	#N/A	1	0	1	1	0	0
CGGA_603	Proneural	1	M	32	rAA	3	168	0	1	0	1	1	0	0	0	0	0	0	0	0	1
CGGA_605	Mesenchymal	1	M	41	rAO	3	1872	0	1	1	1	1	0	0	0	0	0	0	0	0	0
CGGA_607	Proneural	1	M	26	A	2	1389	0	1	0	1	1	0	#N/A	#N/A	1	0	1	0	0	0
CGGA_632	Proneural	2	M	30	sGBM	4	572	1	1	1	1	1	0	632	0	1	0	0	1	0	0
CGGA_635	Neural	1	M	45	OA	2	1888	0	1	1	1	1	0	#N/A	#N/A	1	0	1	1	0	0
CGGA_641	Proneural	2	F	52	O	2	1876	0	1	1	1	1	0	0	0	1	0	1	1	1	0
CGGA_642	Proneural	1	M	30	A	2	1874	0	1	0	1	1	0	#N/A	#N/A	1	0	0	1	0	0
CGGA_655	Proneural	1	M	36	O	2	1856	0	1	0	1	1	0	#N/A	#N/A	1	0	0	0	0	0
CGGA_662	Neural	1	F	59	OA	2	300	1	0	0	1	1	0	#N/A	#N/A	1	0	1	1	0	0
CGGA_666	Neural	1	F	45	OA	2	1847	0	1	0	1	1	0	#N/A	#N/A	1	0	1	0	0	0
CGGA_671	Neural	1	F	37	OA	2	1848	0	1	0	1	1	0	#N/A	#N/A	1	0	1	1	0	0
CGGA_675	Proneural	1	F	23	OA	2	1835	0	1	0	1	1	0	#N/A	#N/A	1	0	1	0	0	0
CGGA_685	Proneural	1	F	21	A	2	1825	0	1	0	1	1	0	#N/A	#N/A	1	0	1	1	0	0
CGGA_689	Proneural	1	F	37	O	2	1827	0	1	0	1	1	0	0	0	1	0	0	1	0	0
CGGA_694	Neural	1	M	34	rA	2	1194	1	1	1	1	1	0	0	0	1	0	0	0	0	0
CGGA_698	Proneural	1	F	62	A	2	1798	0	1	1	1	1	0	#N/A	#N/A	1	0	1	1	1	0
CGGA_704	Proneural	1	M	37	rAOA	3	1745	0	1	1	1	1	0	0	0	1	0	1	1	0	1
CGGA_710	Mesenchymal	1	M	42	GBM	4	660	1	0	1	1	1	0	710	710	0	0	0	0	0	0
CGGA_715	Neural	1	M	44	O	2	1792	0	1	0	1	1	0	#N/A	#N/A	1	0	1	0	0	0
CGGA_725	Neural	1	M	43	OA	2	1779	0	1	0	1	1	0	#N/A	#N/A	1	0	1	0	0	0
CGGA_747	Proneural	2	M	29	GBM	4	970	1	1	1	1	1	0	747	0	1	0	0	0	0	1
CGGA_752	Neural	1	M	40	OA	2	1749	0	1	0	1	1	0	#N/A	#N/A	1	0	1	0	0	0
CGGA_757	Proneural	1	M	46	A	2	1047	1	1	1	1	1	0	#N/A	#N/A	1	0	1	0	0	0
CGGA_760	Neural	2	F	34	O	2	1742	0	1	0	1	1	0	0	0	1	0	0	0	0	0
CGGA_761	Proneural	1	M	45	GBM	4	1744	0	1	0	1	1	0	0	0	1	0	0	1	0	0
CGGA_762	Neural	1	F	40	OA	2	1255	0	1	0	1	1	0	#N/A	#N/A	1	0	1	1	1	0
CGGA_785	Neural	1	M	43	O	2	1715	0	1	NA	1	1	0	#N/A	#N/A	1	0	1	0	0	0
CGGA_812	Neural	2	M	27	O	2	1163	0	0	NA	1	1	0	0	0	1	0	1	0	0	0
CGGA_815	Neural	1	F	53	OA	2	1161	0	1	0	1	1	0	#N/A	#N/A	1	0	0	0	0	0
CGGA_818	Neural	1	M	46	A	2	1155	0	1	0	1	1	0	#N/A	#N/A	1	0	1	1	0	0
CGGA_822	Proneural	2	M	46	sGBM	4	1324	0	1	1	1	1	0	0	0	1	0	1	0	0	0
CGGA_834	Classical	1	M	25	OA	2	1151	0	1	0	1	1	0	0	0	0	0	1	1	0	0
CGGA_835	Neural	2	M	31	O	2	517	0	1	NA	1	1	0	0	0	1	0	1	0	0	0
CGGA_838	Neural	1	F	36	OA	2	1629	0	1	1	1	1	0	#N/A	#N/A	1	0	1	0	1	0
CGGA_843	Proneural	1	M	29	OA	2	1143	0	1	0	1	1	0	#N/A	#N/A	1	0	1	1	1	0
CGGA_856	Proneural	2	M	54	O	2	1297	0	1	NA	1	1	0	0	0	1	0	1	0	0	0
CGGA_858	Neural	1	M	43	O	2	1125	0	1	0	1	1	0	#N/A	#N/A	1	0	0	1	0	0
CGGA_864	Neural	1	M	34	OA	2	1120	0	1	0	1	1	0	#N/A	#N/A	1	0	1	0	0	0
CGGA_884	Proneural	1	F	48	A	2	1131	1	1	1	1	1	0	#N/A	#N/A	1	0	1	0	0	0
CGGA_892	Proneural	1	M	35	O	2	448	0	1	NA	1	1	0	#N/A	#N/A	1	0	0	1	0	0
CGGA_893	Neural	1	F	37	OA	2	1082	0	1	0	1	1	0	893	#N/A	1	0	1	0	0	0
CGGA_898	Neural	1	M	38	A	2	441	0	1	NA	1	1	0	#N/A	#N/A	1	0	0	0	0	0
CGGA_899	Proneural	1	M	46	sGBM	4	231	1	0	1	1	1	0	#N/A	#N/A	1	0	1	1	0	0
CGGA_904	Proneural	1	M	33	A	2	774	1	1	0	1	1	0	#N/A	#N/A	1	0	0	0	0	0
CGGA_905	Classical	1	M	46	A	2	1068	0	1	0	1	1	0	#N/A	#N/A	1	0	0	1	0	0
CGGA_908	Proneural	1	M	36	A	2	427	0	1	NA	1	1	0	#N/A	#N/A	1	0	0	0	0	0
CGGA_909	Proneural	1	F	40	OA	2	1065	0	0	0	1	1	0	#N/A	#N/A	1	0	1	0	0	1
CGGA_D04	Neural	1	M	37	A	2	1351	0	0	0	1	1	0	#N/A	#N/A	1	0	1	1	0	0
CGGA_D07	Neural	1	M	36	O	2	994	0	1	0	1	1	0	#N/A	#N/A	1	0	0	0	0	0
CGGA_D14	Proneural	1	M	27	rAOA	3	459	0	NA	NA	1	1	0	0	0	1	0	1	0	0	0
CGGA_D15	Proneural	1	F	38	OA	2	1323	0	1	0	1	1	0	#N/A	#N/A	1	0	0	1	0	0
CGGA_D20	Neural	1	F	40	A	2	1316	0	0	0	1	1	0	#N/A	#N/A	1	0	1	1	0	0
CGGA_D21	Proneural	1	F	37	AA	3	1208	1	1	0	1	1	0	#N/A	#N/A	1	0	0	1	1	0
CGGA_D24	Proneural	1	F	37	AOA	3	837	1	1	0	1	1	0	#N/A	#N/A	1	0	1	1	0	1
CGGA_D27	Proneural	1	M	33	rAOA	3	1304	0	1	0	1	1	0	0	0	1	0	1	0	0	0
CGGA_D29	Neural	1	M	36	O	2	1297	0	1	0	1	1	0	#N/A	#N/A	1	0	1	0	0	0
CGGA_D33	Neural	1	M	38	rAA	3	116	1	0	0	1	1	0	0	#N/A	1	0	0	1	0	0
CGGA_D34	Proneural	1	M	45	sGBM	4	147	1	0	1	1	1	0	#N/A	0	1	0	1	0	0	0
CGGA_D38	Classical	1	F	41	rGBM	4	689	1	1	0	1	1	0	0	0	1	0	1	1	0	1
CGGA_D39	Proneural	1	F	25	rA	2	355	0	NA	NA	1	1	0	D39	0	1	0	0	0	0	0
CGGA_D40	Neural	1	M	44	rOA	2	1211	0	0	0	1	1	0	0	0	1	0	1	0	0	0
CGGA_D45	Proneural	1	M	28	rAOA	3	856	0	0	1	1	1	0	0	0	1	0	1	1	0	0
CGGA_D46	Proneural	1	F	36	rAA	3	300	1	0	1	1	1	0	#N/A	#N/A	1	0	1	0	0	0
CGGA_D47	Proneural	1	M	36	OA	2	1048	1	1	1	1	1	0	#N/A	#N/A	1	0	0	0	0	1
CGGA_D48	Proneural	1	F	18	rAOA	3	221	1	0	1	1	1	0	0	0	1	0	1	1	0	0
CGGA_D52	Proneural	1	M	46	AO	3	1103	0	1	0	1	1	0	#N/A	#N/A	1	0	0	1	0	0
CGGA_D56	Proneural	1	M	45	rAOA	3	64	1	1	0	1	1	0	#N/A	#N/A	1	0	1	0	0	0
CGGA_D59	Proneural	1	F	30	sGBM	4	1156	0	1	1	1	1	0	#N/A	0	1	0	1	1	0	1
CGGA_D61	Neural	1	M	40	AO	3	2417	0	1	1	1	1	0	0	0	1	0	1	0	0	0
CGGA_D63	Proneural	1	M	25	sGBM	4	212	1	1	0	1	1	0	#N/A	#N/A	1	0	0	1	0	1
CGGA_J023	Proneural	1	M	36	AO	3	1028	1	1	1	1	1	0	#N/A	#N/A	1	0	1	0	0	0
CGGA_J024	Neural	1	F	29	rA	2	800	0	0	0	1	1	0	#N/A	#N/A	1	0	1	1	0	0
CGGA_J042	Classical	1	M	38	rOA	2	767	0	0	0	1	1	0	#N/A	#N/A	1	0	1	1	0	0
CGGA_J100	Proneural	1	M	55	rGBM	4	610	0	0	NA	1	1	0	#N/A	#N/A	1	0	0	0	0	0
CGGA_1004	Mesenchymal	1	F	65	A	2	585	0	1	0	0	#N/A	#N/A	#N/A	#N/A	0	0	1	0	0	0
CGGA_1008	Classical	1	F	56	GBM	4	315	1	1	1	0	#N/A	#N/A	#N/A	#N/A	0	0	1	0	0	0
CGGA_1053	Mesenchymal	2	F	63	GBM	4	369	1	NA	NA	0	#N/A	#N/A	0	0	0	0	1	0	0	0
CGGA_1059	Proneural	1	F	54	rA	2	21	1	NA	NA	1	#N/A	#N/A	#N/A	#N/A	1	0	1	0	1	0
CGGA_1070	Classical	2	M	38	GBM	4	333	1	NA	NA	0	#N/A	#N/A	0	1070	0	0	1	0	0	0
CGGA_1071	Classical	1	M	42	A	2	552	0	NA	NA	0	#N/A	#N/A	0	0	0	0	1	0	0	0
CGGA_1073	Classical	2	F	42	GBM	4	270	1	NA	NA	0	#N/A	#N/A	0	1073	0	0	1	1	0	0
CGGA_1074	Mesenchymal	2	M	50	GBM	4	86	1	NA	NA	0	#N/A	#N/A	1074	#N/A	0	0	0	1	0	0
CGGA_1095	Proneural	2	M	29	GBM	4	667	0	1	1	1	#N/A	#N/A	1095	0	1	0	0	0	0	0
CGGA_1099	Classical	1	M	8	sGBM	4	122	1	0	1	0	#N/A	#N/A	#N/A	#N/A	0	0	1	1	0	0
CGGA_1114	Mesenchymal	2	M	53	GBM	4	460	0	1	1	0	#N/A	#N/A	0	0	0	0	1	1	0	0
CGGA_1116	Proneural	1	F	43	GBM	4	248	1	0	1	1	#N/A	#N/A	#N/A	#N/A	1	0	1	0	0	0
CGGA_1118	Proneural	1	M	31	rAA	3	412	1	0	0	1	#N/A	#N/A	0	0	1	0	0	1	0	0
CGGA_1119	Proneural	1	M	52	AO	3	436	1	1	1	1	#N/A	#N/A	#N/A	#N/A	1	0	1	0	0	0
CGGA_1197	Proneural	1	M	45	sGBM	4	118	0	0	1	1	#N/A	#N/A	#N/A	#N/A	1	0	1	1	0	1
CGGA_1246	Proneural	1	M	54	AO	3	211	0	1	1	1	#N/A	#N/A	#N/A	#N/A	1	0	1	1	0	0
CGGA_1275	Mesenchymal	2	M	71	GBM	4	183	1	0	0	0	#N/A	#N/A	#N/A	#N/A	0	0	0	0	0	1
CGGA_1450	Proneural	2	M	37	sGBM	4	218	0	NA	1	1	#N/A	#N/A	#N/A	#N/A	1	0	1	0	0	0
CGGA_1460	Classical	2	M	51	sGBM	4	172	0	1	1	0	#N/A	#N/A	#N/A	#N/A	0	0	0	0	0	0
CGGA_1475	Proneural	2	M	38	sGBM	4	127	0	0	0	1	#N/A	#N/A	#N/A	#N/A	1	0	0	0	0	0
CGGA_243	Proneural	1	F	31	OA	2	2486	0	1	0	1	#N/A	#N/A	#N/A	#N/A	1	0	1	0	0	0
CGGA_247	Proneural	1	M	60	AA	3	609	1	1	1	1	#N/A	#N/A	#N/A	#N/A	1	0	0	0	0	1
CGGA_738	Proneural	1	M	44	A	2	1764	0	1	0	1	#N/A	#N/A	#N/A	#N/A	1	0	1	1	0	0
CGGA_759	Classical	2	M	30	GBM	4	1263	1	1	1	1	#N/A	#N/A	#N/A	#N/A	1	0	1	1	0	0
CGGA_D30	Neural	2	M	70	GBM	4	215	1	1	0	0	#N/A	#N/A	0	0	0	0	0	0	0	0

## Sheet: TCGA_LGG_Sample Information
sampleID	_EVENT	_INTEGRATION	OS.time	OS	OS.unit	_PATIENT	RFS.time	RFS	RFS.unit	_TIME_TO_EVENT	_TIME_TO_EVENT_UNIT	_cohort	_primary_disease	_primary_site	additional_pharmaceutical_therapy	additional_radiation_therapy	additional_surgery_locoregional_procedure	additional_surgery_metastatic_procedure	age_at_initial_pathologic_diagnosis	animal_insect_allergy_history	animal_insect_allergy_types	asthma_history	bcr_followup_barcode	bcr_patient_barcode	bcr_sample_barcode	days_to_additional_surgery_locoregional_procedure	days_to_additional_surgery_metastatic_procedure	days_to_birth	days_to_collection	days_to_death	days_to_initial_pathologic_diagnosis	days_to_last_followup	days_to_new_tumor_event_after_initial_treatment	days_to_performance_status_assessment	eastern_cancer_oncology_group	eczema_history	family_history_of_cancer	family_history_of_primary_brain_tumor	first_diagnosis_age_asth_ecz_hay_fev_mold_dust	first_diagnosis_age_of_animal_insect_allergy	first_diagnosis_age_of_food_allergy	first_presenting_symptom	first_presenting_symptom_longest_duration	followup_case_report_form_submission_reason	followup_treatment_success	food_allergy_history	food_allergy_types	form_completion_date	gender
TCGA-CS-4938-01	0	TCGA-CS-4938-01	3574	0	days	TCGA-CS-4938			days	3574	days	TCGA Lower Grade Glioma (LGG)	brain lower grade glioma	Brain					31	YES	Dog, Cat	NO	TCGA-CS-4938-F71559	TCGA-CS-4938	TCGA-CS-4938-01B			-11509			0	3574		-1	1	NO	YES	YES		12 - 20 Years		Seizures	> 181 Days		Stable Disease	NO		2015-03-30	FEMALE
TCGA-CS-4941-01	1	TCGA-CS-4941-01	234	1	days	TCGA-CS-4941	9	1	days	234	days	TCGA Lower Grade Glioma (LGG)	brain lower grade glioma	Brain	NO	YES	YES	NO	67	NO		NO	TCGA-CS-4941-F10024	TCGA-CS-4941		77	77	-24578		234	0		9	82	1	NO						Headaches	0 - 30 Days		Progressive Disease	NO		2011-03-16	MALE
TCGA-CS-4942-01	1	TCGA-CS-4942-01	1335	1	days	TCGA-CS-4942	1184	1	days	1335	days	TCGA Lower Grade Glioma (LGG)	brain lower grade glioma	Brain	YES	YES	YES	NO	44	NO		NO	TCGA-CS-4942-F10210	TCGA-CS-4942	TCGA-CS-4942-01A	1189	1189	-16297		1335	0		1184	1226	2	NO	NO	NO				Mental Status Changes	0 - 30 Days		Progressive Disease	NO		2011-03-14	FEMALE
TCGA-CS-4943-01	1	TCGA-CS-4943-01	1106	1	days	TCGA-CS-4943			days	1106	days	TCGA Lower Grade Glioma (LGG)	brain lower grade glioma	Brain					37				TCGA-CS-4943-F71549	TCGA-CS-4943	TCGA-CS-4943-01A			-13565		1106	0	481		9	4							Seizures	> 181 Days					2015-03-26	MALE
TCGA-CS-4944-01	0	TCGA-CS-4944-01	1828	0	days	TCGA-CS-4944	1828	0	days	1828	days	TCGA Lower Grade Glioma (LGG)	brain lower grade glioma	Brain					50				TCGA-CS-4944-F71553	TCGA-CS-4944	TCGA-CS-4944-01A			-18494			0	1828		-2	1							Mental Status Changes			Progressive Disease			2015-03-30	MALE
TCGA-CS-5390-01		TCGA-CS-5390-01			days	TCGA-CS-5390			days		days	TCGA Lower Grade Glioma (LGG)	brain lower grade glioma	Brain					47			NO	TCGA-CS-5390-F71691	TCGA-CS-5390	TCGA-CS-5390-01A			-17460			0			1848	0	NO	NO	NO				Sensory Changes			Stable Disease			2015-03-30	FEMALE
TCGA-CS-5393-01	0	TCGA-CS-5393-01	1222	0	days	TCGA-CS-5393	1222	0	days	1222	days	TCGA Lower Grade Glioma (LGG)	brain lower grade glioma	Brain					39			NO	TCGA-CS-5393-F10073	TCGA-CS-5393	TCGA-CS-5393-01A			-14418			0	1222		857	0	NO		NO				Headaches	91 - 180 Days		Complete Remission/Response			2011-03-13	MALE
TCGA-CS-5394-01	0	TCGA-CS-5394-01	8	0	days	TCGA-CS-5394			days	8	days	TCGA Lower Grade Glioma (LGG)	brain lower grade glioma	Brain					40	NO		NO	TCGA-CS-5394-F71692	TCGA-CS-5394	TCGA-CS-5394-01A			-14920			0	8		-1		NO						Seizures	0 - 30 Days			NO		2015-03-31	MALE
TCGA-CS-5395-01	1	TCGA-CS-5395-01	639	1	days	TCGA-CS-5395	287	1	days	639	days	TCGA Lower Grade Glioma (LGG)	brain lower grade glioma	Brain	NO	NO	YES	YES	43				TCGA-CS-5395-F10075	TCGA-CS-5395	TCGA-CS-5395-01A	287	287	-15848		639	0		287	379	2										Progressive Disease			2011-03-13	MALE
TCGA-CS-5396-01	0	TCGA-CS-5396-01	1631	0	days	TCGA-CS-5396			days	1631	days	TCGA Lower Grade Glioma (LGG)	brain lower grade glioma	Brain					53			NO	TCGA-CS-5396-F71560	TCGA-CS-5396	TCGA-CS-5396-01A			-19399			0	1631		20	1	NO	YES	YES				Headaches			Stable Disease			2015-03-30	FEMALE
TCGA-CS-5397-01	1	TCGA-CS-5397-01	194	1	days	TCGA-CS-5397	194	0	days	194	days	TCGA Lower Grade Glioma (LGG)	brain lower grade glioma	Brain					54	NO		NO	TCGA-CS-5397-F17567	TCGA-CS-5397	TCGA-CS-5397-01A			-19866		194	0			-1	1	NO	YES	NO				Sensory Changes				NO		2011-09-23	FEMALE
TCGA-CS-6186-01	1	TCGA-CS-6186-01	538	1	days	TCGA-CS-6186	188	1	days	538	days	TCGA Lower Grade Glioma (LGG)	brain lower grade glioma	Brain	YES	YES	YES	NO	58	NO		NO	TCGA-CS-6186-F18628	TCGA-CS-6186	TCGA-CS-6186-01A	213		-21321		538	0		188	212	1	NO	NO	NO				Seizures	0 - 30 Days	Scheduled Follow-up Submission	Progressive Disease	NO		2011-11-18	MALE
TCGA-CS-6188-01	1	TCGA-CS-6188-01	814	1	days	TCGA-CS-6188			days	814	days	TCGA Lower Grade Glioma (LGG)	brain lower grade glioma	Brain					48	NO		NO	TCGA-CS-6188-F71551	TCGA-CS-6188	TCGA-CS-6188-01A			-17729		814	0	725		-1	1	NO	YES	YES				Seizures	0 - 30 Days			NO		2015-03-26	MALE
TCGA-CS-6290-01	1	TCGA-CS-6290-01	1137	1	days	TCGA-CS-6290			days	1137	days	TCGA Lower Grade Glioma (LGG)	brain lower grade glioma	Brain					31	NO		NO	TCGA-CS-6290-F71693	TCGA-CS-6290	TCGA-CS-6290-01A			-11666		1137	0	546		-1	1	NO	YES	NO				Seizures	0 - 30 Days			NO		2015-03-30	MALE
TCGA-CS-6665-01	0	TCGA-CS-6665-01	1568	0	days	TCGA-CS-6665			days	1568	days	TCGA Lower Grade Glioma (LGG)	brain lower grade glioma	Brain					51	NO		NO	TCGA-CS-6665-F71561	TCGA-CS-6665	TCGA-CS-6665-01A			-18977			0	1568		-1	1	NO	NO	NO				Seizures	0 - 30 Days		Stable Disease	YES	Hazelnuts	2015-03-30	FEMALE
TCGA-CS-6666-01	0	TCGA-CS-6666-01	1428	0	days	TCGA-CS-6666	1428	0	days	1428	days	TCGA Lower Grade Glioma (LGG)	brain lower grade glioma	Brain					22	NO		NO	TCGA-CS-6666-F71562	TCGA-CS-6666	TCGA-CS-6666-01A			-8340			0	1428		-1	1	NO	YES	NO				Headaches			Complete Remission/Response	NO		2015-03-30	MALE
TCGA-CS-6667-01	0	TCGA-CS-6667-01	1469	0	days	TCGA-CS-6667			days	1469	days	TCGA Lower Grade Glioma (LGG)	brain lower grade glioma	Brain					39	NO		NO	TCGA-CS-6667-F71563	TCGA-CS-6667	TCGA-CS-6667-01A			-14375			0	1469		-1	1	NO	YES	NO				Motor/Movement Changes	91 - 180 Days		Stable Disease	NO		2015-03-30	FEMALE
TCGA-CS-6668-01	0	TCGA-CS-6668-01	1519	0	days	TCGA-CS-6668			days	1519	days	TCGA Lower Grade Glioma (LGG)	brain lower grade glioma	Brain					57	NO		NO	TCGA-CS-6668-F71564	TCGA-CS-6668	TCGA-CS-6668-01A			-20836			0	1519		-1	1	NO	YES	NO				Seizures	> 181 Days		Stable Disease	NO		2015-03-30	FEMALE
TCGA-CS-6669-01	0	TCGA-CS-6669-01	1494	0	days	TCGA-CS-6669			days	1494	days	TCGA Lower Grade Glioma (LGG)	brain lower grade glioma	Brain					26	NO		NO	TCGA-CS-6669-F71567	TCGA-CS-6669	TCGA-CS-6669-01A			-9809			0	1494		0	1	NO	YES	NO				Headaches	31 - 90 Days		Stable Disease	NO		2015-03-30	FEMALE
TCGA-CS-6670-01	0	TCGA-CS-6670-01	1426	0	days	TCGA-CS-6670			days	1426	days	TCGA Lower Grade Glioma (LGG)	brain lower grade glioma	Brain					43	NO		NO	TCGA-CS-6670-F71568	TCGA-CS-6670	TCGA-CS-6670-01A			-16066			0	1426				NO	NO	NO				Headaches	31 - 90 Days		Progressive Disease	NO		2015-03-30	MALE
TCGA-DB-5270-01	0	TCGA-DB-5270-01	3733	0	days	TCGA-DB-5270	3733	0	days	3733	days	TCGA Lower Grade Glioma (LGG)	brain lower grade glioma	Brain					38	YES	Bee/Wasp	NO	TCGA-DB-5270-F42829	TCGA-DB-5270	TCGA-DB-5270-01A			-13904			0	3733				NO		NO				Seizures	0 - 30 Days	Scheduled Follow-up Submission	Complete Remission/Response	NO		2013-05-01	FEMALE
TCGA-DB-5273-01	0	TCGA-DB-5273-01	2493	0	days	TCGA-DB-5273	2493	0	days	2493	days	TCGA Lower Grade Glioma (LGG)	brain lower grade glioma	Brain					33	NO		NO	TCGA-DB-5273-F42830	TCGA-DB-5273	TCGA-DB-5273-01A			-12152			0	2493				NO	NO	NO				Seizures	0 - 30 Days	Scheduled Follow-up Submission	Complete Remission/Response	NO		2013-05-01	MALE
TCGA-DB-5274-01	0	TCGA-DB-5274-01	2289	0	days	TCGA-DB-5274	2289	0	days	2289	days	TCGA Lower Grade Glioma (LGG)	brain lower grade glioma	Brain					37			NO	TCGA-DB-5274-F42834	TCGA-DB-5274	TCGA-DB-5274-01A			-13680			0	2289		12	1	NO	NO	NO				Headaches	31 - 90 Days	Scheduled Follow-up Submission	Complete Remission/Response	NO		2013-05-01	FEMALE
TCGA-DB-5275-01	0	TCGA-DB-5275-01	1458	0	days	TCGA-DB-5275			days	1458	days	TCGA Lower Grade Glioma (LGG)	brain lower grade glioma	Brain					36	NO		NO	TCGA-DB-5275-F67391	TCGA-DB-5275	TCGA-DB-5275-01A			-13371			0	1458				NO	NO	NO				Headaches		Scheduled Follow-up Submission		YES	lactose containing products	2014-11-04	MALE
TCGA-DB-5276-01	0	TCGA-DB-5276-01	2218	0	days	TCGA-DB-5276	2218	0	days	2218	days	TCGA Lower Grade Glioma (LGG)	brain lower grade glioma	Brain					32			NO	TCGA-DB-5276-F42832	TCGA-DB-5276	TCGA-DB-5276-01A			-11738			0	2218				NO	NO	NO				Seizures	0 - 30 Days	Scheduled Follow-up Submission	Complete Remission/Response	NO		2013-05-01	MALE
TCGA-DB-5277-01	1	TCGA-DB-5277-01	1547	1	days	TCGA-DB-5277	1156	1	days	1547	days	TCGA Lower Grade Glioma (LGG)	brain lower grade glioma	Brain	YES	YES	NO		34			NO	TCGA-DB-5277-F42826	TCGA-DB-5277	TCGA-DB-5277-01A			-12725		1547	0	1419	1156			YES	YES	NO				Seizures	0 - 30 Days	Scheduled Follow-up Submission	Progressive Disease	YES	seafood	2013-05-01	MALE
TCGA-DB-5278-01	0	TCGA-DB-5278-01	2772	0	days	TCGA-DB-5278	2772	0	days	2772	days	TCGA Lower Grade Glioma (LGG)	brain lower grade glioma	Brain					17	NO		NO	TCGA-DB-5278-F67393	TCGA-DB-5278	TCGA-DB-5278-01A			-6480			0	2772				NO	NO	NO				Seizures	> 181 Days	Scheduled Follow-up Submission		NO		2014-11-07	MALE
TCGA-DB-5279-01	0	TCGA-DB-5279-01	1354	0	days	TCGA-DB-5279			days	1354	days	TCGA Lower Grade Glioma (LGG)	brain lower grade glioma	Brain					59	NO		NO	TCGA-DB-5279-F67396	TCGA-DB-5279	TCGA-DB-5279-01A			-21908			0	1354				NO	NO	NO				Seizures	> 181 Days	Scheduled Follow-up Submission	Complete Remission/Response	NO		2014-11-04	MALE
TCGA-DB-5280-01	0	TCGA-DB-5280-01	1112	0	days	TCGA-DB-5280	1112	0	days	1112	days	TCGA Lower Grade Glioma (LGG)	brain lower grade glioma	Brain					43	NO		NO	TCGA-DB-5280-F42831	TCGA-DB-5280	TCGA-DB-5280-01A			-15836			0	1112				NO	NO	NO				Seizures	0 - 30 Days	Scheduled Follow-up Submission	Complete Remission/Response	NO		2013-05-01	MALE
TCGA-DB-5281-01	0	TCGA-DB-5281-01	2381	0	days	TCGA-DB-5281	2381	0	days	2381	days	TCGA Lower Grade Glioma (LGG)	brain lower grade glioma	Brain					61	NO		NO	TCGA-DB-5281-F42828	TCGA-DB-5281	TCGA-DB-5281-01A			-22342			0	2381				NO	NO	NO				Seizures	91 - 180 Days	Scheduled Follow-up Submission	Stable Disease	NO		2013-05-01	MALE
TCGA-DB-A4X9-01	0	TCGA-DB-A4X9-01	1412	0	days	TCGA-DB-A4X9	1412	0	days	1412	days	TCGA Lower Grade Glioma (LGG)	brain lower grade glioma	Brain					33			NO	TCGA-DB-A4X9-F60941	TCGA-DB-A4X9	TCGA-DB-A4X9-01A			-12131	832		0	1412				NO	YES	NO				Seizures	> 181 Days	Scheduled Follow-up Submission	Complete Remission/Response			2014-06-19	FEMALE
TCGA-DB-A4XA-01	0	TCGA-DB-A4XA-01	573	0	days	TCGA-DB-A4XA	573	0	days	573	days	TCGA Lower Grade Glioma (LGG)	brain lower grade glioma	Brain					30	NO		NO	TCGA-DB-A4XA-F60947	TCGA-DB-A4XA	TCGA-DB-A4XA-01A			-11195	224		0	573				NO	NO	NO				Seizures	> 181 Days	Scheduled Follow-up Submission		NO		2014-06-19	MALE
TCGA-DB-A4XB-01	0	TCGA-DB-A4XB-01	919	0	days	TCGA-DB-A4XB	919	0	days	919	days	TCGA Lower Grade Glioma (LGG)	brain lower grade glioma	Brain					38			NO	TCGA-DB-A4XB-F60944	TCGA-DB-A4XB	TCGA-DB-A4XB-01A			-13990	372		0	919				NO	NO	NO				Seizures	31 - 90 Days	Scheduled Follow-up Submission	Complete Remission/Response			2014-06-19	MALE
TCGA-DB-A4XC-01	0	TCGA-DB-A4XC-01	1421	0	days	TCGA-DB-A4XC	1421	0	days	1421	days	TCGA Lower Grade Glioma (LGG)	brain lower grade glioma	Brain					26			NO	TCGA-DB-A4XC-F60948	TCGA-DB-A4XC	TCGA-DB-A4XC-01A			-9705	849		0	1421				NO	YES	NO				Seizures	0 - 30 Days	Scheduled Follow-up Submission	Stable Disease			2014-06-19	MALE
TCGA-DB-A4XD-01	0	TCGA-DB-A4XD-01	1210	0	days	TCGA-DB-A4XD	1210	0	days	1210	days	TCGA Lower Grade Glioma (LGG)	brain lower grade glioma	Brain					32			NO	TCGA-DB-A4XD-F60950	TCGA-DB-A4XD	TCGA-DB-A4XD-01A			-11741	719		0	1210				YES	NO	NO					0 - 30 Days	Scheduled Follow-up Submission	Complete Remission/Response			2014-06-19	MALE
TCGA-DB-A4XE-01	0	TCGA-DB-A4XE-01	1139	0	days	TCGA-DB-A4XE	1139	0	days	1139	days	TCGA Lower Grade Glioma (LGG)	brain lower grade glioma	Brain					27	NO		NO	TCGA-DB-A4XE-F60953	TCGA-DB-A4XE	TCGA-DB-A4XE-01A			-10150	635		0	1139		294	0	NO	NO	NO				Seizures	31 - 90 Days	Scheduled Follow-up Submission	Complete Remission/Response	NO		2014-06-19	FEMALE
TCGA-DB-A4XF-01	0	TCGA-DB-A4XF-01	1021	0	days	TCGA-DB-A4XF	1021	0	days	1021	days	TCGA Lower Grade Glioma (LGG)	brain lower grade glioma	Brain					41			NO	TCGA-DB-A4XF-F60956	TCGA-DB-A4XF	TCGA-DB-A4XF-01A			-15066	456		0	1021				NO	YES	NO				Seizures	0 - 30 Days	Scheduled Follow-up Submission	Complete Remission/Response			2014-06-19	FEMALE
TCGA-DB-A4XG-01	0	TCGA-DB-A4XG-01	2219	0	days	TCGA-DB-A4XG	2219	0	days	2219	days	TCGA Lower Grade Glioma (LGG)	brain lower grade glioma	Brain					34	NO		NO	TCGA-DB-A4XG-F60957	TCGA-DB-A4XG	TCGA-DB-A4XG-01A			-12550	2137		0	2219				NO	NO	NO				Seizures	0 - 30 Days	Scheduled Follow-up Submission		NO		2014-06-19	MALE
TCGA-DB-A4XH-01	0	TCGA-DB-A4XH-01	962	0	days	TCGA-DB-A4XH	962	0	days	962	days	TCGA Lower Grade Glioma (LGG)	brain lower grade glioma	Brain					53			NO	TCGA-DB-A4XH-F60959	TCGA-DB-A4XH	TCGA-DB-A4XH-01A			-19710	397		0	962				NO	NO	NO				Seizures	0 - 30 Days	Scheduled Follow-up Submission	Complete Remission/Response			2014-07-22	FEMALE
TCGA-DB-A64L-01	0	TCGA-DB-A64L-01	736	0	days	TCGA-DB-A64L	724	1	days	736	days	TCGA Lower Grade Glioma (LGG)	brain lower grade glioma	Brain	NO	NO	NO	NO	67	NO		NO	TCGA-DB-A64L-F62609	TCGA-DB-A64L	TCGA-DB-A64L-01A			-24690	289		0	736	724	8		NO	YES	NO				Seizures	0 - 30 Days	Scheduled Follow-up Submission	Stable Disease			2014-11-07	FEMALE
TCGA-DB-A64O-01	1	TCGA-DB-A64O-01	775	1	days	TCGA-DB-A64O			days	775	days	TCGA Lower Grade Glioma (LGG)	brain lower grade glioma	Brain					59			NO	TCGA-DB-A64O-F62610	TCGA-DB-A64O	TCGA-DB-A64O-01A			-21811	533	775	0	573				NO	YES	NO				Motor/Movement Changes	91 - 180 Days	Scheduled Follow-up Submission				2014-07-22	MALE
TCGA-DB-A64P-01	0	TCGA-DB-A64P-01	916	0	days	TCGA-DB-A64P	916	0	days	916	days	TCGA Lower Grade Glioma (LGG)	brain lower grade glioma	Brain					40			NO	TCGA-DB-A64P-F62612	TCGA-DB-A64P	TCGA-DB-A64P-01A			-14936	443		0	916				NO	YES	NO				Seizures	0 - 30 Days	Scheduled Follow-up Submission	Complete Remission/Response			2014-07-22	MALE
TCGA-DB-A64Q-01	0	TCGA-DB-A64Q-01	182	0	days	TCGA-DB-A64Q	182	0	days	182	days	TCGA Lower Grade Glioma (LGG)	brain lower grade glioma	Brain					31			NO	TCGA-DB-A64Q-F62614	TCGA-DB-A64Q	TCGA-DB-A64Q-01A			-11637	251		0	182		-3		NO	NO	NO				Seizures	31 - 90 Days	Scheduled Follow-up Submission				2014-07-22	FEMALE
TCGA-DB-A64R-01	0	TCGA-DB-A64R-01	955	0	days	TCGA-DB-A64R	955	0	days	955	days	TCGA Lower Grade Glioma (LGG)	brain lower grade glioma	Brain					24	YES		NO	TCGA-DB-A64R-F62622	TCGA-DB-A64R	TCGA-DB-A64R-01A			-8947	436		0	955		-6		NO	NO	NO				Seizures	91 - 180 Days	Scheduled Follow-up Submission	Complete Remission/Response	YES	lactose	2014-11-04	FEMALE
TCGA-DB-A64S-01	0	TCGA-DB-A64S-01	835	0	days	TCGA-DB-A64S	835	0	days	835	days	TCGA Lower Grade Glioma (LGG)	brain lower grade glioma	Brain					20	NO		NO	TCGA-DB-A64S-F67351	TCGA-DB-A64S	TCGA-DB-A64S-01A			-7389	352		0	835		-29		NO	NO	NO						Scheduled Follow-up Submission	Complete Remission/Response			2014-11-04	MALE
TCGA-DB-A64U-01	0	TCGA-DB-A64U-01	846	0	days	TCGA-DB-A64U	846	0	days	846	days	TCGA Lower Grade Glioma (LGG)	brain lower grade glioma	Brain					38	YES	ant stings	NO	TCGA-DB-A64U-F67353	TCGA-DB-A64U	TCGA-DB-A64U-01A			-14019	806		0	846		118		NO	NO	NO						Scheduled Follow-up Submission		YES	shellfish	2014-11-04	FEMALE
TCGA-DB-A64V-01	0	TCGA-DB-A64V-01	889	0	days	TCGA-DB-A64V	889	0	days	889	days	TCGA Lower Grade Glioma (LGG)	brain lower grade glioma	Brain					54			NO	TCGA-DB-A64V-F67368	TCGA-DB-A64V	TCGA-DB-A64V-01A			-19950	352		0	889		-17		NO	YES	NO				Seizures	0 - 30 Days	Scheduled Follow-up Submission	Complete Remission/Response			2014-11-04	MALE
TCGA-DB-A64W-01	1	TCGA-DB-A64W-01	438	1	days	TCGA-DB-A64W	438	0	days	438	days	TCGA Lower Grade Glioma (LGG)	brain lower grade glioma	Brain					65			NO	TCGA-DB-A64W-F62623	TCGA-DB-A64W	TCGA-DB-A64W-01A			-23936	289	438	0	415		-20		NO						Seizures	> 181 Days	Scheduled Follow-up Submission	Stable Disease			2014-07-22	FEMALE
TCGA-DB-A64X-01	0	TCGA-DB-A64X-01	563	0	days	TCGA-DB-A64X	563	0	days	563	days	TCGA Lower Grade Glioma (LGG)	brain lower grade glioma	Brain					56			NO	TCGA-DB-A64X-F67369	TCGA-DB-A64X	TCGA-DB-A64X-01A			-20625	247		0	563		-19		NO	YES	NO				Motor/Movement Changes	91 - 180 Days	Scheduled Follow-up Submission	Complete Remission/Response			2014-11-07	FEMALE
TCGA-DB-A75K-01	0	TCGA-DB-A75K-01	368	0	days	TCGA-DB-A75K	368	0	days	368	days	TCGA Lower Grade Glioma (LGG)	brain lower grade glioma	Brain					55	NO		NO	TCGA-DB-A75K-F67635	TCGA-DB-A75K	TCGA-DB-A75K-01A			-20241	114		0	368				NO	NO	NO				Seizures	0 - 30 Days	Scheduled Follow-up Submission	Complete Remission/Response	NO		2014-11-07	FEMALE
TCGA-DB-A75L-01	0	TCGA-DB-A75L-01	342	0	days	TCGA-DB-A75L	342	0	days	342	days	TCGA Lower Grade Glioma (LGG)	brain lower grade glioma	Brain					36	NO		NO	TCGA-DB-A75L-F67636	TCGA-DB-A75L	TCGA-DB-A75L-01A			-13338	75		0	342				NO	NO	NO				Seizures	91 - 180 Days	Scheduled Follow-up Submission	Complete Remission/Response	YES	lactose intolerance	2014-11-07	FEMALE
TCGA-DB-A75M-01	0	TCGA-DB-A75M-01	544	0	days	TCGA-DB-A75M	544	0	days	544	days	TCGA Lower Grade Glioma (LGG)	brain lower grade glioma	Brain					47	NO		NO	TCGA-DB-A75M-F67637	TCGA-DB-A75M	TCGA-DB-A75M-01A			-17289	189		0	544				NO	YES	NO				Seizures	> 181 Days	Scheduled Follow-up Submission	Complete Remission/Response	NO		2014-11-07	MALE
TCGA-DB-A75O-01	0	TCGA-DB-A75O-01	935	0	days	TCGA-DB-A75O			days	935	days	TCGA Lower Grade Glioma (LGG)	brain lower grade glioma	Brain					29	NO		NO	TCGA-DB-A75O-F67378	TCGA-DB-A75O	TCGA-DB-A75O-01A			-10812	981		0	935				NO	NO	NO				Seizures	31 - 90 Days	Scheduled Follow-up Submission		NO		2014-11-04	MALE
TCGA-DB-A75P-01	0	TCGA-DB-A75P-01	492	0	days	TCGA-DB-A75P	492	0	days	492	days	TCGA Lower Grade Glioma (LGG)	brain lower grade glioma	Brain					25	NO		NO	TCGA-DB-A75P-F67380	TCGA-DB-A75P	TCGA-DB-A75P-01A			-9413	163		0	492				NO	NO	NO				Seizures	31 - 90 Days	Scheduled Follow-up Submission	Complete Remission/Response	NO		2014-11-04	FEMALE
TCGA-DH-5140-01	1	TCGA-DH-5140-01	607	1	days	TCGA-DH-5140	607	0	days	607	days	TCGA Lower Grade Glioma (LGG)	brain lower grade glioma	Brain					38	NO		NO	TCGA-DH-5140-F6484	TCGA-DH-5140	TCGA-DH-5140-01A			-13943		607	0			259	1	NO	YES	NO				Headaches	91 - 180 Days		Progressive Disease	NO		2010-12-08	FEMALE
TCGA-DH-5141-01	0	TCGA-DH-5141-01	968	0	days	TCGA-DH-5141			days	968	days	TCGA Lower Grade Glioma (LGG)	brain lower grade glioma	Brain					32	NO		NO	TCGA-DH-5141-F66668	TCGA-DH-5141	TCGA-DH-5141-01A			-11846			0	968				NO	YES	NO				Headaches		Scheduled Follow-up Submission		NO		2014-10-22	MALE
TCGA-DH-5142-01	0	TCGA-DH-5142-01	1943	0	days	TCGA-DH-5142	1627	1	days	1943	days	TCGA Lower Grade Glioma (LGG)	brain lower grade glioma	Brain	YES	NO	NO		29	NO		YES	TCGA-DH-5142-F66689	TCGA-DH-5142	TCGA-DH-5142-01A			-10678			0	1943	1627	10	0	NO						Seizures	0 - 30 Days	Scheduled Follow-up Submission		NO		2014-10-22	MALE
TCGA-DH-5143-01	0	TCGA-DH-5143-01	1401	0	days	TCGA-DH-5143	1401	0	days	1401	days	TCGA Lower Grade Glioma (LGG)	brain lower grade glioma	Brain					30				TCGA-DH-5143-F66710	TCGA-DH-5143	TCGA-DH-5143-01A			-11291			0	1401		13	1							Seizures	91 - 180 Days	Scheduled Follow-up Submission	Stable Disease			2014-10-22	MALE
TCGA-DH-5144-01	0	TCGA-DH-5144-01	748	0	days	TCGA-DH-5144	748	0	days	748	days	TCGA Lower Grade Glioma (LGG)	brain lower grade glioma	Brain					56	NO		NO	TCGA-DH-5144-F66726	TCGA-DH-5144	TCGA-DH-5144-01A			-20558			0	748		19	0	NO		NO				Seizures	0 - 30 Days	Scheduled Follow-up Submission	Stable Disease	NO		2014-10-22	FEMALE
TCGA-DH-A669-01	1	TCGA-DH-A669-01	919	1	days	TCGA-DH-A669			days	919	days	TCGA Lower Grade Glioma (LGG)	brain lower grade glioma	Brain					70			NO		TCGA-DH-A669				-25809		919	0					NO	NO	NO				Mental Status Changes	> 181 Days			NO		2013-06-25	MALE
TCGA-DH-A669-02	1	TCGA-DH-A669-02	919	1	days	TCGA-DH-A669			days	919	days	TCGA Lower Grade Glioma (LGG)	brain lower grade glioma	Brain					70			NO		TCGA-DH-A669	TCGA-DH-A669-02A			-25809	2274	919	0					NO	NO	NO				Mental Status Changes	> 181 Days			NO		2013-06-25	MALE
TCGA-DH-A66B-01	0	TCGA-DH-A66B-01	1279	0	days	TCGA-DH-A66B	1279	0	days	1279	days	TCGA Lower Grade Glioma (LGG)	brain lower grade glioma	Brain					52			NO	TCGA-DH-A66B-F60629	TCGA-DH-A66B	TCGA-DH-A66B-01A			-19156	845		0	1279		901	1	NO	YES	NO				Mental Status Changes	> 181 Days	Scheduled Follow-up Submission	Stable Disease	NO		2014-06-13	MALE
TCGA-DH-A66D-01	0	TCGA-DH-A66D-01	846	0	days	TCGA-DH-A66D	846	0	days	846	days	TCGA Lower Grade Glioma (LGG)	brain lower grade glioma	Brain					43			NO	TCGA-DH-A66D-F60638	TCGA-DH-A66D	TCGA-DH-A66D-01A			-15866	404		0	846		404	1	NO	NO	NO				Seizures	0 - 30 Days	Scheduled Follow-up Submission	Stable Disease	YES	lactose, cheese, gluten	2014-06-13	FEMALE
TCGA-DH-A66F-01	0	TCGA-DH-A66F-01	523	0	days	TCGA-DH-A66F	523	0	days	523	days	TCGA Lower Grade Glioma (LGG)	brain lower grade glioma	Brain					49			NO	TCGA-DH-A66F-F68872	TCGA-DH-A66F	TCGA-DH-A66F-01A			-18193	166		0	523		18	1	NO	NO	NO				Seizures	0 - 30 Days	Scheduled Follow-up Submission		NO		2015-03-12	MALE
TCGA-DH-A66G-01	0	TCGA-DH-A66G-01	523	0	days	TCGA-DH-A66G	523	0	days	523	days	TCGA Lower Grade Glioma (LGG)	brain lower grade glioma	Brain					49			NO	TCGA-DH-A66G-F61145	TCGA-DH-A66G	TCGA-DH-A66G-01A			-18199	77		0	523		19	1	NO	YES	NO				Headaches	> 181 Days	Scheduled Follow-up Submission	Partial Remission/Response	NO		2014-06-25	FEMALE
TCGA-DH-A7UR-01	0	TCGA-DH-A7UR-01	1650	0	days	TCGA-DH-A7UR	1650	0	days	1650	days	TCGA Lower Grade Glioma (LGG)	brain lower grade glioma	Brain					59			NO	TCGA-DH-A7UR-F64479	TCGA-DH-A7UR				-21803			0	1650		1174	0	NO	NO	NO				Headaches	> 181 Days	Scheduled Follow-up Submission		NO		2014-09-03	FEMALE
TCGA-DH-A7US-01	0	TCGA-DH-A7US-01	706	0	days	TCGA-DH-A7US	706	0	days	706	days	TCGA Lower Grade Glioma (LGG)	brain lower grade glioma	Brain					50			NO	TCGA-DH-A7US-F70994	TCGA-DH-A7US	TCGA-DH-A7US-01A			-18429	208		0	706				NO	NO	NO				Seizures	> 181 Days	Scheduled Follow-up Submission	Stable Disease	NO		2015-03-12	MALE
TCGA-DH-A7UT-01	1	TCGA-DH-A7UT-01	531	1	days	TCGA-DH-A7UT	407	1	days	531	days	TCGA Lower Grade Glioma (LGG)	brain lower grade glioma	Brain					30			NO	TCGA-DH-A7UT-F70996	TCGA-DH-A7UT	TCGA-DH-A7UT-01A			-11014	118	531	0	200	407			NO	NO	NO				Seizures	31 - 90 Days	Scheduled Follow-up Submission		NO		2015-03-12	MALE
TCGA-DH-A7UU-01	0	TCGA-DH-A7UU-01	417	0	days	TCGA-DH-A7UU	417	0	days	417	days	TCGA Lower Grade Glioma (LGG)	brain lower grade glioma	Brain					43			NO	TCGA-DH-A7UU-F66738	TCGA-DH-A7UU				-16037			0	417		18		NO	YES	NO				Sensory Changes	91 - 180 Days	Scheduled Follow-up Submission	Stable Disease	NO		2014-10-22	MALE
TCGA-DH-A7UV-01	0	TCGA-DH-A7UV-01	566	0	days	TCGA-DH-A7UV	566	0	days	566	days	TCGA Lower Grade Glioma (LGG)	brain lower grade glioma	Brain					49				TCGA-DH-A7UV-F68876	TCGA-DH-A7UV				-18161			0	566		19			NO	NO				Headaches	91 - 180 Days	Scheduled Follow-up Submission	Stable Disease			2014-12-22	MALE
TCGA-DU-5847-01	0	TCGA-DU-5847-01	548	0	days	TCGA-DU-5847	548	0	days	548	days	TCGA Lower Grade Glioma (LGG)	brain lower grade glioma	Brain					34	NO		NO	TCGA-DU-5847-F14822	TCGA-DU-5847	TCGA-DU-5847-01A			-12606			0	548				YES	NO	NO				Seizures	0 - 30 Days			NO		2011-05-25	FEMALE
TCGA-DU-5849-01	0	TCGA-DU-5849-01	443	0	days	TCGA-DU-5849	443	0	days	443	days	TCGA Lower Grade Glioma (LGG)	brain lower grade glioma	Brain					48				TCGA-DU-5849-F14889	TCGA-DU-5849	TCGA-DU-5849-01A			-17663			0	443						NO				Seizures	0 - 30 Days					2011-05-25	MALE
TCGA-DU-5851-01	0	TCGA-DU-5851-01	531	0	days	TCGA-DU-5851	531	0	days	531	days	TCGA Lower Grade Glioma (LGG)	brain lower grade glioma	Brain					40				TCGA-DU-5851-F15071	TCGA-DU-5851	TCGA-DU-5851-01A			-14802			0	531		17								Seizures	0 - 30 Days					2011-08-08	FEMALE
TCGA-DU-5852-01	1	TCGA-DU-5852-01	205	1	days	TCGA-DU-5852	24	1	days	205	days	TCGA Lower Grade Glioma (LGG)	brain lower grade glioma	Brain	YES	YES	NO	NO	61				TCGA-DU-5852-F17044	TCGA-DU-5852	TCGA-DU-5852-01A			-22348		205	0		24	26								Seizures	> 181 Days		Progressive Disease			2011-09-26	FEMALE
TCGA-DU-5853-01	0	TCGA-DU-5853-01	407	0	days	TCGA-DU-5853	407	0	days	407	days	TCGA Lower Grade Glioma (LGG)	brain lower grade glioma	Brain					29				TCGA-DU-5853-F16881	TCGA-DU-5853	TCGA-DU-5853-01A			-10624			0	407		18			YES	NO				Seizures	0 - 30 Days					2011-09-20	MALE
TCGA-DU-5854-01	0	TCGA-DU-5854-01	257	0	days	TCGA-DU-5854	202	1	days	257	days	TCGA Lower Grade Glioma (LGG)	brain lower grade glioma	Brain	YES	NO	NO	NO	57				TCGA-DU-5854-F14893	TCGA-DU-5854	TCGA-DU-5854-01A			-21106			0	257	202	202			YES	NO				Motor/Movement Changes	91 - 180 Days					2011-05-25	FEMALE
TCGA-DU-5855-01	0	TCGA-DU-5855-01	207	0	days	TCGA-DU-5855	207	0	days	207	days	TCGA Lower Grade Glioma (LGG)	brain lower grade glioma	Brain					49				TCGA-DU-5855-F14801	TCGA-DU-5855	TCGA-DU-5855-01A			-18234			0	207		19			NO	NO				Headaches	0 - 30 Days					2011-05-25	FEMALE
TCGA-DU-5870-01	0	TCGA-DU-5870-01	5546	0	days	TCGA-DU-5870	4347	1	days	5546	days	TCGA Lower Grade Glioma (LGG)	brain lower grade glioma	Brain	YES	YES	YES	NO	34				TCGA-DU-5870-F14719	TCGA-DU-5870	TCGA-DU-5870-01A	4437		-12764			0	5546	4347	4671			NO					Headaches	> 181 Days		Stable Disease			2011-07-27	FEMALE
TCGA-DU-5870-02	0	TCGA-DU-5870-02	5546	0	days	TCGA-DU-5870	4347	1	days	5546	days	TCGA Lower Grade Glioma (LGG)	brain lower grade glioma	Brain	YES	YES	YES	NO	34				TCGA-DU-5870-F14719	TCGA-DU-5870	TCGA-DU-5870-02A	4437		-12764	6469		0	5546	4347	4671			NO					Headaches	> 181 Days		Stable Disease			2011-07-27	FEMALE
TCGA-DU-5871-01	0	TCGA-DU-5871-01	576	0	days	TCGA-DU-5871	576	0	days	576	days	TCGA Lower Grade Glioma (LGG)	brain lower grade glioma	Brain	NO	NO	NO	NO	37				TCGA-DU-5871-F15057	TCGA-DU-5871	TCGA-DU-5871-01A			-13673			0	576		-6			YES	NO				Seizures	0 - 30 Days					2011-05-27	FEMALE
TCGA-DU-5872-01	0	TCGA-DU-5872-01	532	0	days	TCGA-DU-5872	265	1	days	532	days	TCGA Lower Grade Glioma (LGG)	brain lower grade glioma	Brain	YES	NO	YES	NO	43				TCGA-DU-5872-F14771	TCGA-DU-5872	TCGA-DU-5872-01A	283		-15986			0	532	265				NO	NO				Headaches	0 - 30 Days		Progressive Disease			2011-06-20	FEMALE
TCGA-DU-5872-02	0	TCGA-DU-5872-02	532	0	days	TCGA-DU-5872	265	1	days	532	days	TCGA Lower Grade Glioma (LGG)	brain lower grade glioma	Brain	YES	NO	YES	NO	43				TCGA-DU-5872-F14771	TCGA-DU-5872	TCGA-DU-5872-02A	283		-15986	1317		0	532	265				NO	NO				Headaches	0 - 30 Days		Progressive Disease			2011-06-20	FEMALE
TCGA-DU-5874-01	0	TCGA-DU-5874-01	461	0	days	TCGA-DU-5874	461	0	days	461	days	TCGA Lower Grade Glioma (LGG)	brain lower grade glioma	Brain					62				TCGA-DU-5874-F14706	TCGA-DU-5874	TCGA-DU-5874-01A			-22847			0	461		380								Seizures	31 - 90 Days					2011-06-17	FEMALE
TCGA-DU-6392-01	0	TCGA-DU-6392-01	6423	0	days	TCGA-DU-6392	950	1	days	6423	days	TCGA Lower Grade Glioma (LGG)	brain lower grade glioma	Brain	NO	NO	YES	YES	35				TCGA-DU-6392-F14726	TCGA-DU-6392	TCGA-DU-6392-01A	950	1055	-12836			0	6423	950									Seizures	0 - 30 Days		Stable Disease			2011-05-27	FEMALE
TCGA-DU-6393-01	1	TCGA-DU-6393-01	1585	1	days	TCGA-DU-6393			days	1585	days	TCGA Lower Grade Glioma (LGG)	brain lower grade glioma	Brain					66				TCGA-DU-6393-F14735	TCGA-DU-6393	TCGA-DU-6393-01A			-24282		1585	0																	2011-05-27	MALE
TCGA-DU-6394-01	1	TCGA-DU-6394-01	682	1	days	TCGA-DU-6394	353	1	days	682	days	TCGA Lower Grade Glioma (LGG)	brain lower grade glioma	Brain	YES	YES	NO	NO	53				TCGA-DU-6394-F14761	TCGA-DU-6394	TCGA-DU-6394-01A			-19541		682	0		353												Progressive Disease			2011-05-27	MALE
TCGA-DU-6395-01	1	TCGA-DU-6395-01	1491	1	days	TCGA-DU-6395	1197	1	days	1491	days	TCGA Lower Grade Glioma (LGG)	brain lower grade glioma	Brain	YES	NO	YES	NO	31				TCGA-DU-6395-F14942	TCGA-DU-6395	TCGA-DU-6395-01A	1197		-11584		1491	0		1197				NO	NO				Seizures	91 - 180 Days		Progressive Disease			2011-05-26	MALE
TCGA-DU-6396-01	1	TCGA-DU-6396-01	2286	1	days	TCGA-DU-6396	106	1	days	2286	days	TCGA Lower Grade Glioma (LGG)	brain lower grade glioma	Brain	YES	YES	YES	NO	31				TCGA-DU-6396-F14916	TCGA-DU-6396	TCGA-DU-6396-01A	169		-11427		2286	0		106	19	0		NO	NO				Motor/Movement Changes	0 - 30 Days		Progressive Disease			2011-07-27	FEMALE
TCGA-DU-6397-01	1	TCGA-DU-6397-01	1401	1	days	TCGA-DU-6397	837	1	days	1401	days	TCGA Lower Grade Glioma (LGG)	brain lower grade glioma	Brain	YES	YES	YES	NO	45				TCGA-DU-6397-F14794	TCGA-DU-6397	TCGA-DU-6397-01A	837		-16695		1401	0		837				YES	NO				Headaches	0 - 30 Days		Progressive Disease			2011-05-26	MALE
TCGA-DU-6397-02	1	TCGA-DU-6397-02	1401	1	days	TCGA-DU-6397	837	1	days	1401	days	TCGA Lower Grade Glioma (LGG)	brain lower grade glioma	Brain	YES	YES	YES	NO	45				TCGA-DU-6397-F14794	TCGA-DU-6397	TCGA-DU-6397-02A	837		-16695	5830	1401	0		837				YES	NO				Headaches	0 - 30 Days		Progressive Disease			2011-05-26	MALE
TCGA-DU-6399-01	1	TCGA-DU-6399-01	2000	1	days	TCGA-DU-6399	1629	1	days	2000	days	TCGA Lower Grade Glioma (LGG)	brain lower grade glioma	Brain	NO	NO	YES	NO	54				TCGA-DU-6399-F14710	TCGA-DU-6399	TCGA-DU-6399-01A	1629		-19906		2000	0		1629					NO					31 - 90 Days		Progressive Disease			2011-05-31	MALE
TCGA-DU-6400-01	1	TCGA-DU-6400-01	37	1	days	TCGA-DU-6400	37	0	days	37	days	TCGA Lower Grade Glioma (LGG)	brain lower grade glioma	Brain					66				TCGA-DU-6400-F14782	TCGA-DU-6400	TCGA-DU-6400-01A			-24122		37	0											Mental Status Changes	91 - 180 Days					2011-05-31	FEMALE
TCGA-DU-6401-01	1	TCGA-DU-6401-01	2660	1	days	TCGA-DU-6401	1886	1	days	2660	days	TCGA Lower Grade Glioma (LGG)	brain lower grade glioma	Brain	YES	NO	YES	NO	31				TCGA-DU-6401-F14751	TCGA-DU-6401	TCGA-DU-6401-01A	2464		-11595		2660	0		1886	2454								Headaches	> 181 Days		Progressive Disease			2011-05-31	FEMALE
TCGA-DU-6402-01	1	TCGA-DU-6402-01	214	1	days	TCGA-DU-6402	103	1	days	214	days	TCGA Lower Grade Glioma (LGG)	brain lower grade glioma	Brain	NO	NO	NO		52				TCGA-DU-6402-F14714	TCGA-DU-6402	TCGA-DU-6402-01A			-19207		214	0		103									Seizures	0 - 30 Days		Progressive Disease			2011-05-31	MALE
TCGA-DU-6403-01	1	TCGA-DU-6403-01	354	1	days	TCGA-DU-6403			days	354	days	TCGA Lower Grade Glioma (LGG)	brain lower grade glioma	Brain					60				TCGA-DU-6403-F14743	TCGA-DU-6403	TCGA-DU-6403-01A			-22031		354	0			207								Headaches	0 - 30 Days					2011-05-31	FEMALE
TCGA-DU-6404-01	1	TCGA-DU-6404-01	4068	1	days	TCGA-DU-6404	1154	1	days	4068	days	TCGA Lower Grade Glioma (LGG)	brain lower grade glioma	Brain	YES	YES	YES	NO	24	NO		NO	TCGA-DU-6404-F14781	TCGA-DU-6404	TCGA-DU-6404-01A	1194		-9021		4068	0		1154	1398		NO	YES	NO			12 - 20 Years	Seizures	31 - 90 Days		Progressive Disease	YES	beef	2011-05-31	FEMALE
TCGA-DU-6404-02	1	TCGA-DU-6404-02	4068	1	days	TCGA-DU-6404	1154	1	days	4068	days	TCGA Lower Grade Glioma (LGG)	brain lower grade glioma	Brain	YES	YES	YES	NO	24	NO		NO	TCGA-DU-6404-F14781	TCGA-DU-6404	TCGA-DU-6404-02A	1194		-9021	4892	4068	0		1154	1398		NO	YES	NO			12 - 20 Years	Seizures	31 - 90 Days		Progressive Disease	YES	beef	2011-05-31	FEMALE
TCGA-DU-6405-01	1	TCGA-DU-6405-01	605	1	days	TCGA-DU-6405	486	1	days	605	days	TCGA Lower Grade Glioma (LGG)	brain lower grade glioma	Brain	YES	NO	NO		51				TCGA-DU-6405-F14683	TCGA-DU-6405	TCGA-DU-6405-01A			-18686		605	0		486	571								Seizures	0 - 30 Days		Progressive Disease			2011-06-20	FEMALE
TCGA-DU-6406-01	1	TCGA-DU-6406-01	512	1	days	TCGA-DU-6406			days	512	days	TCGA Lower Grade Glioma (LGG)	brain lower grade glioma	Brain					59				TCGA-DU-6406-F14899	TCGA-DU-6406	TCGA-DU-6406-01A			-21634		512	0											Motor/Movement Changes	91 - 180 Days					2011-06-01	FEMALE
TCGA-DU-6407-01	1	TCGA-DU-6407-01	2875	1	days	TCGA-DU-6407	2397	1	days	2875	days	TCGA Lower Grade Glioma (LGG)	brain lower grade glioma	Brain	YES	YES	YES	YES	35				TCGA-DU-6407-F14950	TCGA-DU-6407	TCGA-DU-6407-01A	2415	2797	-13021		2875	0		2397	2838			NO	NO				Seizures			Progressive Disease			2011-06-20	FEMALE
TCGA-DU-6407-02	1	TCGA-DU-6407-02	2875	1	days	TCGA-DU-6407	2397	1	days	2875	days	TCGA Lower Grade Glioma (LGG)	brain lower grade glioma	Brain	YES	YES	YES	YES	35				TCGA-DU-6407-F14950	TCGA-DU-6407	TCGA-DU-6407-02B	2415	2797	-13021	4524	2875	0		2397	2838			NO	NO				Seizures			Progressive Disease			2011-06-20	FEMALE
TCGA-DU-6408-01	1	TCGA-DU-6408-01	3470	1	days	TCGA-DU-6408	2097	1	days	3470	days	TCGA Lower Grade Glioma (LGG)	brain lower grade glioma	Brain	YES		YES	YES	23				TCGA-DU-6408-F14907	TCGA-DU-6408	TCGA-DU-6408-01A	2552	2552	-8752		3470	0		2097					NO				Motor/Movement Changes	0 - 30 Days		Progressive Disease			2011-06-20	FEMALE
TCGA-DU-6410-01	0	TCGA-DU-6410-01	242	0	days	TCGA-DU-6410	242	0	days	242	days	TCGA Lower Grade Glioma (LGG)	brain lower grade glioma	Brain					56				TCGA-DU-6410-F15160	TCGA-DU-6410	TCGA-DU-6410-01A			-20567			0	242		35								Mental Status Changes	0 - 30 Days					2011-06-20	MALE
TCGA-DU-6542-01	0	TCGA-DU-6542-01	73	0	days	TCGA-DU-6542			days	73	days	TCGA Lower Grade Glioma (LGG)	brain lower grade glioma	Brain					25				TCGA-DU-6542-F46623	TCGA-DU-6542	TCGA-DU-6542-01A			-9380			0	73										Visual Changes	31 - 90 Days	Scheduled Follow-up Submission				2013-08-13	MALE
TCGA-DU-7006-01	1	TCGA-DU-7006-01	349	1	days	TCGA-DU-7006			days	349	days	TCGA Lower Grade Glioma (LGG)	brain lower grade glioma	Brain					60				TCGA-DU-7006-F17927	TCGA-DU-7006	TCGA-DU-7006-01A			-21990		349	0											Seizures						2011-10-25	FEMALE
TCGA-DU-7007-01	1	TCGA-DU-7007-01	1915	1	days	TCGA-DU-7007	1915	0	days	1915	days	TCGA Lower Grade Glioma (LGG)	brain lower grade glioma	Brain					33			YES	TCGA-DU-7007-F17216	TCGA-DU-7007	TCGA-DU-7007-01A			-12245		1915	0											Headaches	> 181 Days					2011-09-28	MALE
TCGA-DU-7008-01	0	TCGA-DU-7008-01	4752	0	days	TCGA-DU-7008	330	1	days	4752	days	TCGA Lower Grade Glioma (LGG)	brain lower grade glioma	Brain	NO	YES	YES	NO	41				TCGA-DU-7008-F17219	TCGA-DU-7008	TCGA-DU-7008-01A	330		-15289			0	4752	330									Seizures	> 181 Days		Stable Disease			2011-09-28	FEMALE
TCGA-DU-7009-01	1	TCGA-DU-7009-01	4695	1	days	TCGA-DU-7009	2960	1	days	4695	days	TCGA Lower Grade Glioma (LGG)	brain lower grade glioma	Brain	YES	YES	YES		32				TCGA-DU-7009-F46593	TCGA-DU-7009	TCGA-DU-7009-01A	3091		-11854		4695	0	4206	2960				NO	NO				Sensory Changes	31 - 90 Days	Additional New Tumor Event	Progressive Disease			2013-08-12	FEMALE
TCGA-DU-7010-01	1	TCGA-DU-7010-01	456	1	days	TCGA-DU-7010	193	1	days	456	days	TCGA Lower Grade Glioma (LGG)	brain lower grade glioma	Brain			YES	NO	58				TCGA-DU-7010-F17059	TCGA-DU-7010	TCGA-DU-7010-01A	193		-21199		456	0		193									Seizures	31 - 90 Days		Progressive Disease			2011-09-28	FEMALE
TCGA-DU-7011-01	1	TCGA-DU-7011-01	3200	1	days	TCGA-DU-7011			days	3200	days	TCGA Lower Grade Glioma (LGG)	brain lower grade glioma	Brain					25				TCGA-DU-7011-F17074	TCGA-DU-7011	TCGA-DU-7011-01A			-9322		3200	0			149								Seizures	91 - 180 Days					2011-09-28	MALE
TCGA-DU-7012-01	1	TCGA-DU-7012-01	199	1	days	TCGA-DU-7012	199	0	days	199	days	TCGA Lower Grade Glioma (LGG)	brain lower grade glioma	Brain	NO	NO			74				TCGA-DU-7012-F17089	TCGA-DU-7012	TCGA-DU-7012-01A			-27039		199	0											Mental Status Changes	0 - 30 Days		Progressive Disease			2011-09-28	FEMALE
TCGA-DU-7013-01	1	TCGA-DU-7013-01	269	1	days	TCGA-DU-7013	187	1	days	269	days	TCGA Lower Grade Glioma (LGG)	brain lower grade glioma	Brain	NO	NO	NO	NO	59				TCGA-DU-7013-F17092	TCGA-DU-7013	TCGA-DU-7013-01A			-21824		269	0		187	211								Seizures	31 - 90 Days		Progressive Disease			2011-09-26	MALE
TCGA-DU-7014-01	1	TCGA-DU-7014-01	3571	1	days	TCGA-DU-7014	3437	1	days	3571	days	TCGA Lower Grade Glioma (LGG)	brain lower grade glioma	Brain	NO	NO	NO	NO	59				TCGA-DU-7014-F17101	TCGA-DU-7014	TCGA-DU-7014-01A			-21865		3571	0		3437	3558								Seizures	0 - 30 Days		Progressive Disease			2011-09-26	MALE
TCGA-DU-7015-01	0	TCGA-DU-7015-01	2761	0	days	TCGA-DU-7015	591	1	days	2761	days	TCGA Lower Grade Glioma (LGG)	brain lower grade glioma	Brain	YES	YES	YES	NO	41				TCGA-DU-7015-F18631	TCGA-DU-7015	TCGA-DU-7015-01A	591		-15041			0	2761	591	613			YES	NO				Seizures	0 - 30 Days		Progressive Disease			2011-11-08	FEMALE
TCGA-DU-7018-01	1	TCGA-DU-7018-01	933	1	days	TCGA-DU-7018	338	1	days	933	days	TCGA Lower Grade Glioma (LGG)	brain lower grade glioma	Brain	YES	NO	YES	NO	57				TCGA-DU-7018-F17070	TCGA-DU-7018	TCGA-DU-7018-01A	844		-21019		933	0		338	343								Seizures	> 181 Days		Progressive Disease			2011-09-23	FEMALE
TCGA-DU-7019-01	0	TCGA-DU-7019-01	800	0	days	TCGA-DU-7019	800	0	days	800	days	TCGA Lower Grade Glioma (LGG)	brain lower grade glioma	Brain					39				TCGA-DU-7019-F17096	TCGA-DU-7019	TCGA-DU-7019-01A			-14279			0	800		21								Headaches	0 - 30 Days					2011-09-26	MALE
TCGA-DU-7290-01	1	TCGA-DU-7290-01	315	1	days	TCGA-DU-7290			days	315	days	TCGA Lower Grade Glioma (LGG)	brain lower grade glioma	Brain					45				TCGA-DU-7290-F17541	TCGA-DU-7290	TCGA-DU-7290-01A			-16667		315	0											Headaches	0 - 30 Days					2011-10-11	FEMALE
TCGA-DU-7292-01	1	TCGA-DU-7292-01	242	1	days	TCGA-DU-7292	91	1	days	242	days	TCGA Lower Grade Glioma (LGG)	brain lower grade glioma	Brain	YES	YES	NO	NO	69			YES	TCGA-DU-7292-F17515	TCGA-DU-7292	TCGA-DU-7292-01A			-25266		242	0		91						< 12 Years			Seizures	91 - 180 Days		Progressive Disease			2011-10-05	MALE
TCGA-DU-7294-01	0	TCGA-DU-7294-01	2869	0	days	TCGA-DU-7294	2869	0	days	2869	days	TCGA Lower Grade Glioma (LGG)	brain lower grade glioma	Brain					53				TCGA-DU-7294-F17513	TCGA-DU-7294	TCGA-DU-7294-01A			-19616			0	2869		793											Stable Disease			2011-10-05	FEMALE
TCGA-DU-7298-01	1	TCGA-DU-7298-01	576	1	days	TCGA-DU-7298	200	1	days	576	days	TCGA Lower Grade Glioma (LGG)	brain lower grade glioma	Brain	NO	NO	YES	NO	38				TCGA-DU-7298-F17497	TCGA-DU-7298	TCGA-DU-7298-01A	546		-14205		576	0		200	-2								Headaches	0 - 30 Days					2011-10-12	FEMALE
TCGA-DU-7299-01	1	TCGA-DU-7299-01	1339	1	days	TCGA-DU-7299	675	1	days	1339	days	TCGA Lower Grade Glioma (LGG)	brain lower grade glioma	Brain	YES	YES	NO	NO	33				TCGA-DU-7299-F18389	TCGA-DU-7299	TCGA-DU-7299-01A			-12266		1339	0		675	428			NO	NO				Seizures	31 - 90 Days		Progressive Disease			2011-11-08	MALE
TCGA-DU-7300-01	1	TCGA-DU-7300-01	1886	1	days	TCGA-DU-7300	317	1	days	1886	days	TCGA Lower Grade Glioma (LGG)	brain lower grade glioma	Brain	YES	YES	NO	NO	53				TCGA-DU-7300-F17524	TCGA-DU-7300	TCGA-DU-7300-01A			-19610		1886	0		317	317			NO	NO				Seizures	0 - 30 Days		Progressive Disease			2011-10-09	FEMALE
TCGA-DU-7301-01	1	TCGA-DU-7301-01	788	1	days	TCGA-DU-7301	366	1	days	788	days	TCGA Lower Grade Glioma (LGG)	brain lower grade glioma	Brain	YES	NO	NO	NO	53				TCGA-DU-7301-F17533	TCGA-DU-7301	TCGA-DU-7301-01A			-19644		788	0		366	366								Seizures	> 181 Days		Progressive Disease			2011-10-12	MALE
TCGA-DU-7302-01	0	TCGA-DU-7302-01	1834	0	days	TCGA-DU-7302	1374	1	days	1834	days	TCGA Lower Grade Glioma (LGG)	brain lower grade glioma	Brain	YES	NO	NO	NO	48				TCGA-DU-7302-F17543	TCGA-DU-7302	TCGA-DU-7302-01A			-17656			0	1834	1374	1404								Seizures	0 - 30 Days		Progressive Disease			2011-10-11	FEMALE
TCGA-DU-7304-01	1	TCGA-DU-7304-01	709	1	days	TCGA-DU-7304	309	1	days	709	days	TCGA Lower Grade Glioma (LGG)	brain lower grade glioma	Brain	YES	NO	YES	NO	43				TCGA-DU-7304-F17502	TCGA-DU-7304	TCGA-DU-7304-01A	332		-15931		709	0		309	350			NO	NO				Seizures	0 - 30 Days		Progressive Disease			2011-10-04	MALE
TCGA-DU-7304-02	1	TCGA-DU-7304-02	709	1	days	TCGA-DU-7304	309	1	days	709	days	TCGA Lower Grade Glioma (LGG)	brain lower grade glioma	Brain	YES	NO	YES	NO	43				TCGA-DU-7304-F17502	TCGA-DU-7304	TCGA-DU-7304-02A	332		-15931	2066	709	0		309	350			NO	NO				Seizures	0 - 30 Days		Progressive Disease			2011-10-04	MALE
TCGA-DU-7306-01	0	TCGA-DU-7306-01	1277	0	days	TCGA-DU-7306	1250	1	days	1277	days	TCGA Lower Grade Glioma (LGG)	brain lower grade glioma	Brain	YES	NO	NO	NO	67				TCGA-DU-7306-F17490	TCGA-DU-7306	TCGA-DU-7306-01A			-24800			0	1277	1250	-11								Seizures	0 - 30 Days					2011-10-11	MALE
TCGA-DU-7309-01	0	TCGA-DU-7309-01	84	0	days	TCGA-DU-7309	84	0	days	84	days	TCGA Lower Grade Glioma (LGG)	brain lower grade glioma	Brain	NO	NO	NO	NO	41				TCGA-DU-7309-F17509	TCGA-DU-7309	TCGA-DU-7309-01A			-15197			0	84		11			YES	YES				Seizures	31 - 90 Days					2011-10-04	FEMALE
TCGA-DU-8158-01	1	TCGA-DU-8158-01	155	1	days	TCGA-DU-8158			days	155	days	TCGA Lower Grade Glioma (LGG)	brain lower grade glioma	Brain					57					TCGA-DU-8158	TCGA-DU-8158-01A			-21129		155	0			8								Mental Status Changes	0 - 30 Days					2012-06-15	FEMALE
TCGA-DU-8161-01	1	TCGA-DU-8161-01	722	1	days	TCGA-DU-8161	111	1	days	722	days	TCGA Lower Grade Glioma (LGG)	brain lower grade glioma	Brain	YES	NO	YES		63				TCGA-DU-8161-F51985	TCGA-DU-8161	TCGA-DU-8161-01A	113		-23064		722	0		111	14								Sensory Changes	31 - 90 Days	Scheduled Follow-up Submission	Progressive Disease			2013-11-26	FEMALE
TCGA-DU-8162-01	1	TCGA-DU-8162-01	444	1	days	TCGA-DU-8162	402	1	days	444	days	TCGA Lower Grade Glioma (LGG)	brain lower grade glioma	Brain	NO	YES			61				TCGA-DU-8162-F44364	TCGA-DU-8162	TCGA-DU-8162-01A			-22596		444	0	121	402	21	1		YES	NO				Headaches	0 - 30 Days	Scheduled Follow-up Submission				2013-06-19	FEMALE
TCGA-DU-8163-01	0	TCGA-DU-8163-01	629	0	days	TCGA-DU-8163	509	1	days	629	days	TCGA Lower Grade Glioma (LGG)	brain lower grade glioma	Brain	YES	NO			29				TCGA-DU-8163-F44371	TCGA-DU-8163	TCGA-DU-8163-01A			-10824			0	629	509	106			NO	NO				Seizures	31 - 90 Days	Scheduled Follow-up Submission				2013-06-19	MALE
TCGA-DU-8164-01	0	TCGA-DU-8164-01	651	0	days	TCGA-DU-8164	651	0	days	651	days	TCGA Lower Grade Glioma (LGG)	brain lower grade glioma	Brain					51				TCGA-DU-8164-F44373	TCGA-DU-8164	TCGA-DU-8164-01A			-18735			0	651					NO	NO				Seizures	31 - 90 Days	Scheduled Follow-up Submission	Stable Disease			2013-06-19	MALE
TCGA-DU-8165-01	0	TCGA-DU-8165-01	582	0	days	TCGA-DU-8165	582	0	days	582	days	TCGA Lower Grade Glioma (LGG)	brain lower grade glioma	Brain					60				TCGA-DU-8165-F46668	TCGA-DU-8165	TCGA-DU-8165-01A			-21964			0	582		11			YES	NO				Seizures	31 - 90 Days	Scheduled Follow-up Submission	Stable Disease			2013-08-13	FEMALE
TCGA-DU-8166-01	0	TCGA-DU-8166-01	516	0	days	TCGA-DU-8166	193	1	days	516	days	TCGA Lower Grade Glioma (LGG)	brain lower grade glioma	Brain	YES	NO	NO		29				TCGA-DU-8166-F46665	TCGA-DU-8166	TCGA-DU-8166-01A			-10641			0	516	193				NO	NO				Seizures	0 - 30 Days	Scheduled Follow-up Submission	Stable Disease			2013-08-13	FEMALE
TCGA-DU-8167-01	0	TCGA-DU-8167-01	471	0	days	TCGA-DU-8167	471	0	days	471	days	TCGA Lower Grade Glioma (LGG)	brain lower grade glioma	Brain					69				TCGA-DU-8167-F44357	TCGA-DU-8167	TCGA-DU-8167-01A			-25262			0	471		-69								Seizures	> 181 Days	Scheduled Follow-up Submission	Stable Disease			2013-06-19	FEMALE
TCGA-DU-8168-01	0	TCGA-DU-8168-01	431	0	days	TCGA-DU-8168	431	0	days	431	days	TCGA Lower Grade Glioma (LGG)	brain lower grade glioma	Brain					55				TCGA-DU-8168-F44360	TCGA-DU-8168	TCGA-DU-8168-01A			-20136			0	431		14	1		YES	NO				Headaches	0 - 30 Days	Scheduled Follow-up Submission	Stable Disease			2013-06-19	FEMALE
TCGA-DU-A5TP-01	0	TCGA-DU-A5TP-01	1012	0	days	TCGA-DU-A5TP	203	1	days	1012	days	TCGA Lower Grade Glioma (LGG)	brain lower grade glioma	Brain	YES	NO			33	NO		NO	TCGA-DU-A5TP-F71612	TCGA-DU-A5TP	TCGA-DU-A5TP-01A			-12111	301		0	1012	203	6		YES	YES	YES	> 20 Years			Seizures	0 - 30 Days	Scheduled Follow-up Submission	Stable Disease	NO		2015-03-27	MALE
TCGA-DU-A5TR-01	0	TCGA-DU-A5TR-01	908	0	days	TCGA-DU-A5TR	848	1	days	908	days	TCGA Lower Grade Glioma (LGG)	brain lower grade glioma	Brain	NO	NO	YES		51	NO		NO	TCGA-DU-A5TR-F71611	TCGA-DU-A5TR	TCGA-DU-A5TR-01A	848		-18791	259		0	908	848	11		NO	YES	YES				Seizures	0 - 30 Days	Scheduled Follow-up Submission	Stable Disease	NO		2015-03-27	MALE
TCGA-DU-A5TS-01	0	TCGA-DU-A5TS-01	964	0	days	TCGA-DU-A5TS	551	1	days	964	days	TCGA Lower Grade Glioma (LGG)	brain lower grade glioma	Brain	YES	NO	NO	NO	42				TCGA-DU-A5TS-F71496	TCGA-DU-A5TS	TCGA-DU-A5TS-01A			-15650	259		0	964	551	13			YES	NO				Headaches	> 181 Days	Scheduled Follow-up Submission	Stable Disease			2015-03-26	MALE
TCGA-DU-A5TT-01	0	TCGA-DU-A5TT-01	743	0	days	TCGA-DU-A5TT	584	1	days	743	days	TCGA Lower Grade Glioma (LGG)	brain lower grade glioma	Brain	NO	YES	NO	NO	70	YES	cat	NO	TCGA-DU-A5TT-F71494	TCGA-DU-A5TT	TCGA-DU-A5TT-01A			-25726	24		0	743	584			NO	YES	NO	> 20 Years	> 20 Years		Seizures	91 - 180 Days	Scheduled Follow-up Submission	Progressive Disease	NO		2015-03-26	MALE
TCGA-DU-A5TU-01	0	TCGA-DU-A5TU-01	796	0	days	TCGA-DU-A5TU	186	1	days	796	days	TCGA Lower Grade Glioma (LGG)	brain lower grade glioma	Brain	YES	NO	NO		62	NO		NO	TCGA-DU-A5TU-F71322	TCGA-DU-A5TU	TCGA-DU-A5TU-01A			-22811	21		0	796	186	47		NO	YES	NO			12 - 20 Years	Mental Status Changes	0 - 30 Days	Scheduled Follow-up Submission	Stable Disease	YES	Eggs	2015-03-24	FEMALE
TCGA-DU-A5TW-01	0	TCGA-DU-A5TW-01	760	0	days	TCGA-DU-A5TW	760	0	days	760	days	TCGA Lower Grade Glioma (LGG)	brain lower grade glioma	Brain	NO	NO	NO		33				TCGA-DU-A5TW-F71321	TCGA-DU-A5TW	TCGA-DU-A5TW-01A			-12107	42		0	760		53								Seizures	> 181 Days	Scheduled Follow-up Submission	Progressive Disease			2015-03-24	FEMALE
TCGA-DU-A5TY-01	1	TCGA-DU-A5TY-01	1033	1	days	TCGA-DU-A5TY	526	1	days	1033	days	TCGA Lower Grade Glioma (LGG)	brain lower grade glioma	Brain	YES	YES	YES	YES	46			NO	TCGA-DU-A5TY-F71302	TCGA-DU-A5TY	TCGA-DU-A5TY-01A	536	955	-16945	276	1033	0	371	526			NO	NO	NO				Seizures	0 - 30 Days	Scheduled Follow-up Submission	Progressive Disease	NO		2015-03-24	FEMALE
TCGA-DU-A6S2-01	0	TCGA-DU-A6S2-01	777	0	days	TCGA-DU-A6S2	777	0	days	777	days	TCGA Lower Grade Glioma (LGG)	brain lower grade glioma	Brain	NO	NO			37	YES	long hair cats	NO	TCGA-DU-A6S2-F71620	TCGA-DU-A6S2	TCGA-DU-A6S2-01A			-13597	153		0	777		11		YES	YES	NO	> 20 Years	< 12 Years		Headaches	31 - 90 Days	Scheduled Follow-up Submission	Stable Disease	NO		2015-03-27	FEMALE
TCGA-DU-A6S3-01	0	TCGA-DU-A6S3-01	656	0	days	TCGA-DU-A6S3	656	0	days	656	days	TCGA Lower Grade Glioma (LGG)	brain lower grade glioma	Brain	NO	NO			60				TCGA-DU-A6S3-F71619	TCGA-DU-A6S3	TCGA-DU-A6S3-01A			-22038	55		0	656										Motor/Movement Changes	91 - 180 Days	Scheduled Follow-up Submission				2015-03-27	MALE
TCGA-DU-A6S6-01	0	TCGA-DU-A6S6-01	2893	0	days	TCGA-DU-A6S6	2277	1	days	2893	days	TCGA Lower Grade Glioma (LGG)	brain lower grade glioma	Brain	YES	NO	YES		35	NO		NO	TCGA-DU-A6S6-F71617	TCGA-DU-A6S6		2277		-12809			0	2893	2277	184		NO	NO	NO	< 12 Years			Headaches	31 - 90 Days	Scheduled Follow-up Submission	Stable Disease	NO		2015-03-27	FEMALE
TCGA-DU-A6S7-01	0	TCGA-DU-A6S7-01	638	0	days	TCGA-DU-A6S7	638	0	days	638	days	TCGA Lower Grade Glioma (LGG)	brain lower grade glioma	Brain	NO	NO			27	NO		NO	TCGA-DU-A6S7-F71615	TCGA-DU-A6S7				-10170			0	638		-14		NO	NO	NO	12 - 20 Years			Seizures	> 181 Days	Scheduled Follow-up Submission	Stable Disease	NO		2015-03-27	FEMALE
TCGA-DU-A6S8-01	0	TCGA-DU-A6S8-01	678	0	days	TCGA-DU-A6S8	641	1	days	678	days	TCGA Lower Grade Glioma (LGG)	brain lower grade glioma	Brain	NO	NO			74	NO		NO	TCGA-DU-A6S8-F71614	TCGA-DU-A6S8	TCGA-DU-A6S8-01A			-27084	76		0	678	641	14		NO	NO	NO				Mental Status Changes	> 181 Days	Scheduled Follow-up Submission		NO		2015-03-27	FEMALE
TCGA-DU-A76K-01	1	TCGA-DU-A76K-01	347	1	days	TCGA-DU-A76K			days	347	days	TCGA Lower Grade Glioma (LGG)	brain lower grade glioma	Brain					87					TCGA-DU-A76K	TCGA-DU-A76K-01A			-31776	5192	347	0											Headaches	> 181 Days					2013-10-22	MALE
TCGA-DU-A76L-01	1	TCGA-DU-A76L-01	814	1	days	TCGA-DU-A76L			days	814	days	TCGA Lower Grade Glioma (LGG)	brain lower grade glioma	Brain					54					TCGA-DU-A76L	TCGA-DU-A76L-01A			-19823	4769	814	0						YES					Headaches	0 - 30 Days					2013-10-22	MALE
TCGA-DU-A76O-01	0	TCGA-DU-A76O-01	522	0	days	TCGA-DU-A76O	522	0	days	522	days	TCGA Lower Grade Glioma (LGG)	brain lower grade glioma	Brain					30	NO		NO	TCGA-DU-A76O-F71621	TCGA-DU-A76O	TCGA-DU-A76O-01A			-10960	138		0	522				NO	NO	NO				Seizures	> 181 Days	Scheduled Follow-up Submission		NO		2015-03-27	MALE
TCGA-DU-A76R-01	1	TCGA-DU-A76R-01	648	1	days	TCGA-DU-A76R			days	648	days	TCGA Lower Grade Glioma (LGG)	brain lower grade glioma	Brain					51					TCGA-DU-A76R	TCGA-DU-A76R-01A			-18939	2739	648	0			60								Mental Status Changes	0 - 30 Days					2013-10-22	MALE
TCGA-DU-A7T6-01	1	TCGA-DU-A7T6-01	547	1	days	TCGA-DU-A7T6			days	547	days	TCGA Lower Grade Glioma (LGG)	brain lower grade glioma	Brain					73					TCGA-DU-A7T6	TCGA-DU-A7T6-01A			-26766	4265	547	0			53								Headaches	> 181 Days					2013-12-23	FEMALE
TCGA-DU-A7T8-01	1	TCGA-DU-A7T8-01	4229	1	days	TCGA-DU-A7T8	3009	1	days	4229	days	TCGA Lower Grade Glioma (LGG)	brain lower grade glioma	Brain	YES	NO	YES	YES	35	NO		NO	TCGA-DU-A7T8-F71629	TCGA-DU-A7T8	TCGA-DU-A7T8-01A	3028	3759	-13108	3705	4229	0	3787	3009	80		YES	NO	NO	< 12 Years			Mental Status Changes	91 - 180 Days	Scheduled Follow-up Submission	Progressive Disease	NO		2015-03-27	MALE
TCGA-DU-A7TA-01	0	TCGA-DU-A7TA-01	2565	0	days	TCGA-DU-A7TA	2565	0	days	2565	days	TCGA Lower Grade Glioma (LGG)	brain lower grade glioma	Brain					32	NO		NO	TCGA-DU-A7TA-F71628	TCGA-DU-A7TA	TCGA-DU-A7TA-01A			-11764	2287		0	2565		17		NO	NO	NO	12 - 20 Years			Visual Changes	> 181 Days	Scheduled Follow-up Submission		NO		2015-03-27	MALE
TCGA-DU-A7TB-01	0	TCGA-DU-A7TB-01	1567	0	days	TCGA-DU-A7TB	74	1	days	1567	days	TCGA Lower Grade Glioma (LGG)	brain lower grade glioma	Brain	YES	YES	NO		56				TCGA-DU-A7TB-F71627	TCGA-DU-A7TB	TCGA-DU-A7TB-01A			-20704	1168		0	1567	74	1111			NO	NO				Seizures	0 - 30 Days	Scheduled Follow-up Submission	Stable Disease			2015-03-27	MALE
TCGA-DU-A7TC-01	0	TCGA-DU-A7TC-01	1137	0	days	TCGA-DU-A7TC	1114	1	days	1137	days	TCGA Lower Grade Glioma (LGG)	brain lower grade glioma	Brain					32			NO	TCGA-DU-A7TC-F71626	TCGA-DU-A7TC				-11884			0	1137	1114	[Discrepancy]		NO	YES	NO				Headaches	> 181 Days	Scheduled Follow-up Submission				2015-03-27	MALE
TCGA-DU-A7TD-01	1	TCGA-DU-A7TD-01	228	1	days	TCGA-DU-A7TD			days	228	days	TCGA Lower Grade Glioma (LGG)	brain lower grade glioma	Brain					52					TCGA-DU-A7TD	TCGA-DU-A7TD-01A			-19025	616	228	0			170								Motor/Movement Changes	0 - 30 Days					2014-02-03	MALE
TCGA-DU-A7TG-01	1	TCGA-DU-A7TG-01	1351	1	days	TCGA-DU-A7TG			days	1351	days	TCGA Lower Grade Glioma (LGG)	brain lower grade glioma	Brain					40					TCGA-DU-A7TG	TCGA-DU-A7TG-01A			-14671	1804	1351	0			59			YES	NO				Mental Status Changes	0 - 30 Days					2014-02-03	MALE
TCGA-DU-A7TI-01	1	TCGA-DU-A7TI-01	1183	1	days	TCGA-DU-A7TI			days	1183	days	TCGA Lower Grade Glioma (LGG)	brain lower grade glioma	Brain					32					TCGA-DU-A7TI	TCGA-DU-A7TI-01A			-11906	5441	1183	0											Seizures	91 - 180 Days					2014-02-05	MALE
TCGA-DU-A7TJ-01	0	TCGA-DU-A7TJ-01	17	0	days	TCGA-DU-A7TJ			days	17	days	TCGA Lower Grade Glioma (LGG)	brain lower grade glioma	Brain					55				TCGA-DU-A7TJ-F71624	TCGA-DU-A7TJ	TCGA-DU-A7TJ-01A			-20394	29		0	17										Seizures	31 - 90 Days	Scheduled Follow-up Submission				2015-03-27	MALE
TCGA-E1-5302-01	1	TCGA-E1-5302-01	1525	1	days	TCGA-E1-5302	1242	1	days	1525	days	TCGA Lower Grade Glioma (LGG)	brain lower grade glioma	Brain	YES	YES	NO	NO	41			NO	TCGA-E1-5302-F7572	TCGA-E1-5302	TCGA-E1-5302-01A			-15230		1525	0		1242	1254		NO	YES	NO				Seizures	0 - 30 Days		Progressive Disease			2011-01-13	MALE
TCGA-E1-5303-01	1	TCGA-E1-5303-01	2052	1	days	TCGA-E1-5303	156	1	days	2052	days	TCGA Lower Grade Glioma (LGG)	brain lower grade glioma	Brain	YES	NO	NO	NO	38			NO	TCGA-E1-5303-F7453	TCGA-E1-5303	TCGA-E1-5303-01A			-14212		2052	0		156	582		NO	YES	NO				Seizures	0 - 30 Days		Progressive Disease			2011-01-19	MALE
TCGA-E1-5304-01	1	TCGA-E1-5304-01	1251	1	days	TCGA-E1-5304	903	1	days	1251	days	TCGA Lower Grade Glioma (LGG)	brain lower grade glioma	Brain		YES	YES	NO	42	NO		NO	TCGA-E1-5304-F7470	TCGA-E1-5304	TCGA-E1-5304-01A	980		-15481		1251	0		903	160		NO	YES	NO				Headaches	> 181 Days		Stable Disease	NO		2011-01-20	MALE
TCGA-E1-5305-01	1	TCGA-E1-5305-01	2433	1	days	TCGA-E1-5305	1604	1	days	2433	days	TCGA Lower Grade Glioma (LGG)	brain lower grade glioma	Brain	YES	NO	YES	NO	34			YES	TCGA-E1-5305-F16185	TCGA-E1-5305	TCGA-E1-5305-01A	1623		-12655		2433	0		1604	1631		NO	YES	NO				Seizures	0 - 30 Days		Progressive Disease			2011-08-08	MALE
TCGA-E1-5307-01	1	TCGA-E1-5307-01	1762	1	days	TCGA-E1-5307	1452	1	days	1762	days	TCGA Lower Grade Glioma (LGG)	brain lower grade glioma	Brain	YES	YES	NO	NO	62			NO	TCGA-E1-5307-F16198	TCGA-E1-5307	TCGA-E1-5307-01A			-22837		1762	0		1452	[Discrepancy]		NO						Mental Status Changes	> 181 Days		Progressive Disease			2011-08-12	FEMALE
TCGA-E1-5311-01	1	TCGA-E1-5311-01	4084	1	days	TCGA-E1-5311	2602	1	days	4084	days	TCGA Lower Grade Glioma (LGG)	brain lower grade glioma	Brain	YES	YES	YES	NO	31	NO		NO	TCGA-E1-5311-F7600	TCGA-E1-5311	TCGA-E1-5311-01A	2602		-11332		4084	0		2602	-8		NO	NO	NO				Headaches	> 181 Days		Progressive Disease	NO		2011-01-25	MALE
TCGA-E1-5318-01	1	TCGA-E1-5318-01	2379	1	days	TCGA-E1-5318	362	1	days	2379	days	TCGA Lower Grade Glioma (LGG)	brain lower grade glioma	Brain	YES	YES	YES	NO	42	NO		NO	TCGA-E1-5318-F7616	TCGA-E1-5318	TCGA-E1-5318-01A	362		-15372		2379	0	2379	362	362		NO	YES	NO				Headaches	31 - 90 Days		Stable Disease	NO		2011-01-26	FEMALE
TCGA-E1-5319-01	1	TCGA-E1-5319-01	2907	1	days	TCGA-E1-5319	923	1	days	2907	days	TCGA Lower Grade Glioma (LGG)	brain lower grade glioma	Brain	YES	YES	YES	NO	48			NO	TCGA-E1-5319-F16173	TCGA-E1-5319	TCGA-E1-5319-01A	923		-17612		2907	0		923	952		NO	YES					Visual Changes	0 - 30 Days		Stable Disease			2011-08-17	FEMALE
TCGA-E1-5322-01	1	TCGA-E1-5322-01	3978	1	days	TCGA-E1-5322	1085	1	days	3978	days	TCGA Lower Grade Glioma (LGG)	brain lower grade glioma	Brain	YES	YES	YES	NO	38				TCGA-E1-5322-F7464	TCGA-E1-5322	TCGA-E1-5322-01A	1085		-13903		3978	0		1085	3305			NO	NO				Seizures			Stable Disease			2011-01-27	FEMALE
TCGA-E1-A7YD-01	1	TCGA-E1-A7YD-01	435	1	days	TCGA-E1-A7YD			days	435	days	TCGA Lower Grade Glioma (LGG)	brain lower grade glioma	Brain					57			NO		TCGA-E1-A7YD	TCGA-E1-A7YD-01A			-21020	5445	435	0					NO	NO	NO				Headaches	0 - 30 Days					2014-05-12	MALE
TCGA-E1-A7YE-01	1	TCGA-E1-A7YE-01	886	1	days	TCGA-E1-A7YE	846	1	days	886	days	TCGA Lower Grade Glioma (LGG)	brain lower grade glioma	Brain	NO	NO	NO	NO	32	NO		NO	TCGA-E1-A7YE-F61220	TCGA-E1-A7YE				-11971		886	0		846	81		NO	NO	NO				Seizures	0 - 30 Days	Additional New Tumor Event	Progressive Disease	NO		2014-08-14	FEMALE
TCGA-E1-A7YH-01	1	TCGA-E1-A7YH-01	2835	1	days	TCGA-E1-A7YH	1629	1	days	2835	days	TCGA Lower Grade Glioma (LGG)	brain lower grade glioma	Brain	NO	NO	NO	NO	47			NO	TCGA-E1-A7YH-F61239	TCGA-E1-A7YH	TCGA-E1-A7YH-01A			-17465	3127	2835	0		1629	17		NO	YES	NO				Seizures	> 181 Days	Additional New Tumor Event	Progressive Disease			2014-08-14	FEMALE
TCGA-E1-A7YI-01	1	TCGA-E1-A7YI-01	111	1	days	TCGA-E1-A7YI			days	111	days	TCGA Lower Grade Glioma (LGG)	brain lower grade glioma	Brain					33			NO		TCGA-E1-A7YI	TCGA-E1-A7YI-01A			-12229	2022	111	0			11		NO	YES	NO				Motor/Movement Changes	31 - 90 Days					2014-05-12	FEMALE
TCGA-E1-A7YJ-01	1	TCGA-E1-A7YJ-01	592	1	days	TCGA-E1-A7YJ	573	1	days	592	days	TCGA Lower Grade Glioma (LGG)	brain lower grade glioma	Brain	NO	NO	NO	NO	55			NO	TCGA-E1-A7YJ-F61259	TCGA-E1-A7YJ	TCGA-E1-A7YJ-01A			-20180	1847	592	0		573	12		NO	NO	NO				Motor/Movement Changes	0 - 30 Days	Additional New Tumor Event	Progressive Disease			2014-08-15	MALE
TCGA-E1-A7YK-01	1	TCGA-E1-A7YK-01	378	1	days	TCGA-E1-A7YK	378	0	days	378	days	TCGA Lower Grade Glioma (LGG)	brain lower grade glioma	Brain					52			NO	TCGA-E1-A7YK-F61287	TCGA-E1-A7YK				-19236		378	0			6		NO	NO	NO				Seizures	0 - 30 Days					2014-08-15	MALE
TCGA-E1-A7YL-01	1	TCGA-E1-A7YL-01	492	1	days	TCGA-E1-A7YL	329	1	days	492	days	TCGA Lower Grade Glioma (LGG)	brain lower grade glioma	Brain	NO	NO	NO	NO	46	NO		NO	TCGA-E1-A7YL-F61302	TCGA-E1-A7YL	TCGA-E1-A7YL-01A			-16982	1372	492	0		329	14		NO	YES	YES				Headaches	31 - 90 Days	Additional New Tumor Event	Progressive Disease	NO		2014-08-15	MALE
TCGA-E1-A7YM-01	1	TCGA-E1-A7YM-01	648	1	days	TCGA-E1-A7YM	497	1	days	648	days	TCGA Lower Grade Glioma (LGG)	brain lower grade glioma	Brain	YES	NO	NO	NO	63	NO		NO	TCGA-E1-A7YM-F61425	TCGA-E1-A7YM	TCGA-E1-A7YM-01A			-23263	1280	648	0		497	11		NO	YES	NO				Headaches	> 181 Days	Additional New Tumor Event	Progressive Disease	NO		2014-08-15	MALE
TCGA-E1-A7YN-01	1	TCGA-E1-A7YN-01	727	1	days	TCGA-E1-A7YN	485	1	days	727	days	TCGA Lower Grade Glioma (LGG)	brain lower grade glioma	Brain	YES	YES	NO	NO	63	NO		NO	TCGA-E1-A7YN-F61445	TCGA-E1-A7YN	TCGA-E1-A7YN-01A			-23180	1148	727	0		485	20		NO	YES	NO				Visual Changes	0 - 30 Days	Additional New Tumor Event	Progressive Disease	NO		2014-08-15	FEMALE
TCGA-E1-A7YO-01	1	TCGA-E1-A7YO-01	2282	1	days	TCGA-E1-A7YO	2192	1	days	2282	days	TCGA Lower Grade Glioma (LGG)	brain lower grade glioma	Brain	NO	NO	NO	NO	45	NO		NO	TCGA-E1-A7YO-F61455	TCGA-E1-A7YO	TCGA-E1-A7YO-01A			-16770	6582	2282	0		2192	1408		NO						Seizures	0 - 30 Days	Additional New Tumor Event	Progressive Disease	NO		2014-08-15	MALE
TCGA-E1-A7YQ-01	1	TCGA-E1-A7YQ-01	1578	1	days	TCGA-E1-A7YQ	1149	1	days	1578	days	TCGA Lower Grade Glioma (LGG)	brain lower grade glioma	Brain	NO	NO	NO	NO	58	NO		NO	TCGA-E1-A7YQ-F61543	TCGA-E1-A7YQ	TCGA-E1-A7YQ-01A			-21341	4796	1578	0		1149	346		NO						Headaches	91 - 180 Days	Additional New Tumor Event	Progressive Disease	NO		2014-08-15	FEMALE
TCGA-E1-A7YS-01	1	TCGA-E1-A7YS-01	466	1	days	TCGA-E1-A7YS	466	0	days	466	days	TCGA Lower Grade Glioma (LGG)	brain lower grade glioma	Brain					71	NO		NO	TCGA-E1-A7YS-F61561	TCGA-E1-A7YS	TCGA-E1-A7YS-01A			-26159	2123	466	0			16		NO	NO	NO				Mental Status Changes	0 - 30 Days		Stable Disease	NO		2014-08-15	MALE
TCGA-E1-A7YU-01	1	TCGA-E1-A7YU-01	23	1	days	TCGA-E1-A7YU			days	23	days	TCGA Lower Grade Glioma (LGG)	brain lower grade glioma	Brain					42			NO		TCGA-E1-A7YU				-15345		23	0					NO	YES	YES				Headaches	31 - 90 Days					2014-08-11	MALE
TCGA-E1-A7YV-01	1	TCGA-E1-A7YV-01	987	1	days	TCGA-E1-A7YV	948	1	days	987	days	TCGA Lower Grade Glioma (LGG)	brain lower grade glioma	Brain	NO	NO	NO	NO	26	NO		NO	TCGA-E1-A7YV-F61594	TCGA-E1-A7YV	TCGA-E1-A7YV-01A			-9546	1314	987	0		948	6		NO	NO	NO				Headaches	0 - 30 Days	Additional New Tumor Event	Progressive Disease	NO		2014-08-15	FEMALE
TCGA-E1-A7YW-01	1	TCGA-E1-A7YW-01	1120	1	days	TCGA-E1-A7YW	613	1	days	1120	days	TCGA Lower Grade Glioma (LGG)	brain lower grade glioma	Brain	NO	YES	NO	NO	28	NO		NO	TCGA-E1-A7YW-F61613	TCGA-E1-A7YW	TCGA-E1-A7YW-01A			-10571	4072	1120	0		613	13		NO	NO	NO				Seizures	91 - 180 Days	Additional New Tumor Event	Progressive Disease	NO		2014-08-15	MALE
TCGA-E1-A7YY-01	1	TCGA-E1-A7YY-01	4445	1	days	TCGA-E1-A7YY	4266	1	days	4445	days	TCGA Lower Grade Glioma (LGG)	brain lower grade glioma	Brain	YES	NO	NO	NO	27	NO		YES	TCGA-E1-A7YY-F61637	TCGA-E1-A7YY	TCGA-E1-A7YY-01A			-9867	5621	4445	0		4266	428		NO						Seizures	0 - 30 Days	Additional New Tumor Event	Progressive Disease	NO		2014-08-15	FEMALE
TCGA-E1-A7Z2-01	1	TCGA-E1-A7Z2-01	398	1	days	TCGA-E1-A7Z2	269	1	days	398	days	TCGA Lower Grade Glioma (LGG)	brain lower grade glioma	Brain	YES	YES	NO	NO	58	NO		NO	TCGA-E1-A7Z2-F61680	TCGA-E1-A7Z2	TCGA-E1-A7Z2-01A			-21341	614	398	0		269	39		NO	YES	NO				Seizures	31 - 90 Days	Additional New Tumor Event	Progressive Disease	YES	clams	2014-08-15	FEMALE
TCGA-E1-A7Z3-01	1	TCGA-E1-A7Z3-01	2235	1	days	TCGA-E1-A7Z3	2072	1	days	2235	days	TCGA Lower Grade Glioma (LGG)	brain lower grade glioma	Brain		NO	NO	NO	31			NO	TCGA-E1-A7Z3-F61703	TCGA-E1-A7Z3	TCGA-E1-A7Z3-01A			-11330	7912	2235	0		2072			NO						Seizures	0 - 30 Days	Additional New Tumor Event	Progressive Disease			2014-08-18	FEMALE
TCGA-E1-A7Z4-01	1	TCGA-E1-A7Z4-01	4412	1	days	TCGA-E1-A7Z4	4339	1	days	4412	days	TCGA Lower Grade Glioma (LGG)	brain lower grade glioma	Brain	NO	NO	NO	NO	35	NO		NO	TCGA-E1-A7Z4-F61765	TCGA-E1-A7Z4				-12849		4412	0		4339	974		NO	YES	NO				Headaches	31 - 90 Days	Additional New Tumor Event	Progressive Disease	NO		2014-08-18	MALE
TCGA-E1-A7Z6-01	1	TCGA-E1-A7Z6-01	984	1	days	TCGA-E1-A7Z6	971	1	days	984	days	TCGA Lower Grade Glioma (LGG)	brain lower grade glioma	Brain	NO	NO	NO	NO	41	NO		NO	TCGA-E1-A7Z6-F61776	TCGA-E1-A7Z6	TCGA-E1-A7Z6-01A			-14985	1588	984	0		971	19		NO	YES	NO				Headaches	> 181 Days	Additional New Tumor Event	Progressive Disease	NO		2014-08-19	FEMALE
TCGA-EZ-7264-01	0	TCGA-EZ-7264-01	1201	0	days	TCGA-EZ-7264	1201	0	days	1201	days	TCGA Lower Grade Glioma (LGG)	brain lower grade glioma	Brain					47	NO		NO	TCGA-EZ-7264-F66594	TCGA-EZ-7264	TCGA-EZ-7264-01A			-17432			0	1201				NO	NO	NO				Mental Status Changes	0 - 30 Days	Scheduled Follow-up Submission	Stable Disease	NO		2014-10-21	FEMALE
TCGA-F6-A8O3-01	0	TCGA-F6-A8O3-01	7	0	days	TCGA-F6-A8O3	7	0	days	7	days	TCGA Lower Grade Glioma (LGG)	brain lower grade glioma	Brain					34	NO		NO	TCGA-F6-A8O3-F67155	TCGA-F6-A8O3	TCGA-F6-A8O3-01A			-12578	105		0	7				NO	NO	NO				Headaches		Scheduled Follow-up Submission		NO		2014-11-24	MALE
TCGA-F6-A8O4-01	0	TCGA-F6-A8O4-01	6	0	days	TCGA-F6-A8O4	6	0	days	6	days	TCGA Lower Grade Glioma (LGG)	brain lower grade glioma	Brain					44	NO		NO	TCGA-F6-A8O4-F67156	TCGA-F6-A8O4	TCGA-F6-A8O4-01A			-16202	100		0	6				NO	NO	NO				Headaches		Scheduled Follow-up Submission		NO		2014-11-24	MALE
TCGA-FG-5962-01	0	TCGA-FG-5962-01	1453	0	days	TCGA-FG-5962	1453	0	days	1453	days	TCGA Lower Grade Glioma (LGG)	brain lower grade glioma	Brain					54	NO		NO	TCGA-FG-5962-F43040	TCGA-FG-5962	TCGA-FG-5962-01B			-19818			0	1453				NO	YES	NO	> 20 Years			Visual Changes	> 181 Days	Scheduled Follow-up Submission	Stable Disease	NO		2013-05-09	MALE
TCGA-FG-5963-01	1	TCGA-FG-5963-01	775	1	days	TCGA-FG-5963	497	1	days	775	days	TCGA Lower Grade Glioma (LGG)	brain lower grade glioma	Brain	YES	NO	NO		23	YES		NO	TCGA-FG-5963-F42259	TCGA-FG-5963	TCGA-FG-5963-01A			-8571		775	0	547	497	0		NO	YES	NO	12 - 20 Years	12 - 20 Years		Seizures	0 - 30 Days	Scheduled Follow-up Submission	Progressive Disease	NO		2013-05-07	MALE
TCGA-FG-5963-02	1	TCGA-FG-5963-02	775	1	days	TCGA-FG-5963	497	1	days	775	days	TCGA Lower Grade Glioma (LGG)	brain lower grade glioma	Brain	YES	NO	NO		23	YES		NO	TCGA-FG-5963-F42259	TCGA-FG-5963	TCGA-FG-5963-02A			-8571	1095	775	0	547	497	0		NO	YES	NO	12 - 20 Years	12 - 20 Years		Seizures	0 - 30 Days	Scheduled Follow-up Submission	Progressive Disease	NO		2013-05-07	MALE
TCGA-FG-5964-01	0	TCGA-FG-5964-01	1588	0	days	TCGA-FG-5964	1588	0	days	1588	days	TCGA Lower Grade Glioma (LGG)	brain lower grade glioma	Brain					62	NO		NO	TCGA-FG-5964-F63736	TCGA-FG-5964	TCGA-FG-5964-01A			-22735			0	1588				NO	YES	NO	> 20 Years		> 20 Years	Seizures	0 - 30 Days	Scheduled Follow-up Submission	Stable Disease	YES	Processed food	2014-08-15	MALE
TCGA-FG-5965-01	1	TCGA-FG-5965-01	1120	1	days	TCGA-FG-5965	1035	1	days	1120	days	TCGA Lower Grade Glioma (LGG)	brain lower grade glioma	Brain	YES	NO	YES	NO	39	NO		NO	TCGA-FG-5965-F32837	TCGA-FG-5965	TCGA-FG-5965-01B	1069		-14249		1120	0	979	1035	259		NO	YES	NO				Seizures	0 - 30 Days	Additional New Tumor Event	Progressive Disease	NO		2012-06-13	FEMALE
TCGA-FG-5965-02	1	TCGA-FG-5965-02	1120	1	days	TCGA-FG-5965	1035	1	days	1120	days	TCGA Lower Grade Glioma (LGG)	brain lower grade glioma	Brain	YES	NO	YES	NO	39	NO		NO	TCGA-FG-5965-F32837	TCGA-FG-5965	TCGA-FG-5965-02B	1069		-14249	1437	1120	0	979	1035	259		NO	YES	NO				Seizures	0 - 30 Days	Additional New Tumor Event	Progressive Disease	NO		2012-06-13	FEMALE
TCGA-FG-6688-01	0	TCGA-FG-6688-01	571	0	days	TCGA-FG-6688	405	1	days	571	days	TCGA Lower Grade Glioma (LGG)	brain lower grade glioma	Brain	YES	NO	NO	NO	59	NO		NO	TCGA-FG-6688-F32791	TCGA-FG-6688	TCGA-FG-6688-01A			-21745			0	571	405	405		NO	YES	NO				Seizures	0 - 30 Days	Additional New Tumor Event	Stable Disease	NO		2012-06-12	FEMALE
TCGA-FG-6689-01	0	TCGA-FG-6689-01	190	0	days	TCGA-FG-6689	218	1	days	190	days	TCGA Lower Grade Glioma (LGG)	brain lower grade glioma	Brain			NO		30	YES	cats	NO	TCGA-FG-6689-F43039	TCGA-FG-6689	TCGA-FG-6689-01A			-11312			0	190	218	-10		NO	YES	NO	< 12 Years	> 20 Years		Headaches	31 - 90 Days	Scheduled Follow-up Submission		NO		2013-05-20	MALE
TCGA-FG-6690-01	0	TCGA-FG-6690-01	1294	0	days	TCGA-FG-6690	1294	0	days	1294	days	TCGA Lower Grade Glioma (LGG)	brain lower grade glioma	Brain					70	NO		NO	TCGA-FG-6690-F63742	TCGA-FG-6690	TCGA-FG-6690-01A			-25667			0	1294		-23		NO	NO	NO				Seizures	0 - 30 Days	Scheduled Follow-up Submission	Stable Disease	NO		2014-08-15	MALE
TCGA-FG-6691-01	0	TCGA-FG-6691-01	1257	0	days	TCGA-FG-6691	913	1	days	1257	days	TCGA Lower Grade Glioma (LGG)	brain lower grade glioma	Brain	YES	YES	YES		23	NO		NO	TCGA-FG-6691-F63744	TCGA-FG-6691	TCGA-FG-6691-01A	984		-8403			0	1257	913	-9		NO	NO	NO				Headaches	0 - 30 Days	Scheduled Follow-up Submission	Stable Disease	NO		2014-08-15	FEMALE
TCGA-FG-6692-01	1	TCGA-FG-6692-01	561	1	days	TCGA-FG-6692			days	561	days	TCGA Lower Grade Glioma (LGG)	brain lower grade glioma	Brain					63				TCGA-FG-6692-F41569	TCGA-FG-6692				-23374		561	0	126		42	1		YES	NO				Seizures	0 - 30 Days	Scheduled Follow-up Submission				2013-03-21	MALE
TCGA-FG-7634-01	0	TCGA-FG-7634-01	467	0	days	TCGA-FG-7634			days	467	days	TCGA Lower Grade Glioma (LGG)	brain lower grade glioma	Brain					28	NO		NO	TCGA-FG-7634-F41580	TCGA-FG-7634	TCGA-FG-7634-01A			-10476			0	467				NO	YES	NO				Seizures	0 - 30 Days	Scheduled Follow-up Submission		NO		2013-03-21	MALE
TCGA-FG-7636-01	0	TCGA-FG-7636-01	544	0	days	TCGA-FG-7636	544	0	days	544	days	TCGA Lower Grade Glioma (LGG)	brain lower grade glioma	Brain					48	NO		NO	TCGA-FG-7636-F43425	TCGA-FG-7636	TCGA-FG-7636-01A			-17843			0	544		-7	0	NO	NO	NO				Headaches	> 181 Days	Scheduled Follow-up Submission	Complete Remission/Response	NO		2013-05-21	MALE
TCGA-FG-7637-01	0	TCGA-FG-7637-01	1219	0	days	TCGA-FG-7637	1219	0	days	1219	days	TCGA Lower Grade Glioma (LGG)	brain lower grade glioma	Brain					49	NO		NO	TCGA-FG-7637-F41579	TCGA-FG-7637	TCGA-FG-7637-01A			-18084			0	1219				NO	YES	NO	> 20 Years			Seizures	> 181 Days	Scheduled Follow-up Submission	Stable Disease	NO		2013-03-21	MALE
TCGA-FG-7638-01	0	TCGA-FG-7638-01	686	0	days	TCGA-FG-7638	407	1	days	686	days	TCGA Lower Grade Glioma (LGG)	brain lower grade glioma	Brain	YES	NO	NO		31	NO		NO	TCGA-FG-7638-F43363	TCGA-FG-7638	TCGA-FG-7638-01B			-11528			0	686	407	-13	0	NO	NO	NO				Headaches	0 - 30 Days	Scheduled Follow-up Submission	Stable Disease	NO		2013-05-20	FEMALE
TCGA-FG-7641-01	0	TCGA-FG-7641-01	627	0	days	TCGA-FG-7641	627	0	days	627	days	TCGA Lower Grade Glioma (LGG)	brain lower grade glioma	Brain					31	NO		NO	TCGA-FG-7641-F43341	TCGA-FG-7641	TCGA-FG-7641-01B			-11357			0	627				NO	NO	NO				Headaches	> 181 Days	Scheduled Follow-up Submission	Stable Disease	NO		2013-05-17	MALE
TCGA-FG-7643-01	0	TCGA-FG-7643-01	611	0	days	TCGA-FG-7643	254	1	days	611	days	TCGA Lower Grade Glioma (LGG)	brain lower grade glioma	Brain	NO	NO	YES		49	YES	Cats	NO	TCGA-FG-7643-F45156	TCGA-FG-7643	TCGA-FG-7643-01A	286		-18206			0	611	254			NO	YES	NO	> 20 Years	> 20 Years		Seizures	91 - 180 Days	Scheduled Follow-up Submission	Stable Disease	NO		2013-07-10	FEMALE
TCGA-FG-8181-01	0	TCGA-FG-8181-01	862	0	days	TCGA-FG-8181	862	0	days	862	days	TCGA Lower Grade Glioma (LGG)	brain lower grade glioma	Brain					23				TCGA-FG-8181-F64421	TCGA-FG-8181	TCGA-FG-8181-01A			-8642			0	862		-13										Scheduled Follow-up Submission	Stable Disease			2014-09-02	MALE
TCGA-FG-8182-01	0	TCGA-FG-8182-01	416	0	days	TCGA-FG-8182	416	0	days	416	days	TCGA Lower Grade Glioma (LGG)	brain lower grade glioma	Brain					35	NO		NO	TCGA-FG-8182-F43399	TCGA-FG-8182	TCGA-FG-8182-01A			-12972			0	416				NO	NO	NO				Seizures	0 - 30 Days	Scheduled Follow-up Submission	Stable Disease	NO		2013-05-20	MALE
TCGA-FG-8185-01	0	TCGA-FG-8185-01	433	0	days	TCGA-FG-8185	433	0	days	433	days	TCGA Lower Grade Glioma (LGG)	brain lower grade glioma	Brain					37	NO		NO	TCGA-FG-8185-F43366	TCGA-FG-8185	TCGA-FG-8185-01A			-13621			0	433		21		NO	NO	NO			> 20 Years	Headaches	91 - 180 Days	Scheduled Follow-up Submission	Complete Remission/Response	YES		2013-05-20	MALE
TCGA-FG-8186-01	0	TCGA-FG-8186-01	487	0	days	TCGA-FG-8186	487	0	days	487	days	TCGA Lower Grade Glioma (LGG)	brain lower grade glioma	Brain					42	NO		NO	TCGA-FG-8186-F42521	TCGA-FG-8186	TCGA-FG-8186-01A			-15431			0	487		13		NO	YES	NO				Seizures	0 - 30 Days	Scheduled Follow-up Submission	Stable Disease	NO		2013-04-23	FEMALE
TCGA-FG-8187-01	0	TCGA-FG-8187-01	611	0	days	TCGA-FG-8187	611	0	days	611	days	TCGA Lower Grade Glioma (LGG)	brain lower grade glioma	Brain					31				TCGA-FG-8187-F43456	TCGA-FG-8187	TCGA-FG-8187-01A			-11684			0	611		0										Scheduled Follow-up Submission	Stable Disease			2013-05-22	MALE
TCGA-FG-8188-01	0	TCGA-FG-8188-01	455	0	days	TCGA-FG-8188	384	1	days	455	days	TCGA Lower Grade Glioma (LGG)	brain lower grade glioma	Brain	NO	YES	NO		41	NO		NO	TCGA-FG-8188-F43454	TCGA-FG-8188	TCGA-FG-8188-01A			-15051			0	455	384	-15		NO	NO	NO				Mental Status Changes	0 - 30 Days	Scheduled Follow-up Submission		NO		2013-05-22	MALE
TCGA-FG-8189-01	0	TCGA-FG-8189-01	685	0	days	TCGA-FG-8189	685	0	days	685	days	TCGA Lower Grade Glioma (LGG)	brain lower grade glioma	Brain					33	NO		YES	TCGA-FG-8189-F58503	TCGA-FG-8189	TCGA-FG-8189-01B			-12384	203		0	685		83		YES	NO	NO	> 20 Years			Seizures	> 181 Days	Scheduled Follow-up Submission	Stable Disease	NO		2014-04-11	FEMALE
TCGA-FG-8191-01	0	TCGA-FG-8191-01	992	0	days	TCGA-FG-8191	992	0	days	992	days	TCGA Lower Grade Glioma (LGG)	brain lower grade glioma	Brain					30	NO		NO	TCGA-FG-8191-F66698	TCGA-FG-8191	TCGA-FG-8191-01A			-11252			0	992				NO	NO	NO				Sensory Changes	> 181 Days	Scheduled Follow-up Submission	Stable Disease	NO		2014-10-22	MALE
TCGA-FG-A4MT-01	0	TCGA-FG-A4MT-01	1164	0	days	TCGA-FG-A4MT	499	1	days	1164	days	TCGA Lower Grade Glioma (LGG)	brain lower grade glioma	Brain	NO	YES	YES		27	NO		NO	TCGA-FG-A4MT-F56666	TCGA-FG-A4MT	TCGA-FG-A4MT-01A	647		-10082	661		0	1164	499	499		NO	NO	NO				Seizures	0 - 30 Days	Scheduled Follow-up Submission	Complete Remission/Response	NO		2014-02-17	FEMALE
TCGA-FG-A4MT-02	0	TCGA-FG-A4MT-02	1164	0	days	TCGA-FG-A4MT	499	1	days	1164	days	TCGA Lower Grade Glioma (LGG)	brain lower grade glioma	Brain	NO	YES	YES		27	NO		NO	TCGA-FG-A4MT-F56666	TCGA-FG-A4MT	TCGA-FG-A4MT-02A	647		-10082	827		0	1164	499	499		NO	NO	NO				Seizures	0 - 30 Days	Scheduled Follow-up Submission	Complete Remission/Response	NO		2014-02-17	FEMALE
TCGA-FG-A4MU-01	0	TCGA-FG-A4MU-01	326	0	days	TCGA-FG-A4MU			days	326	days	TCGA Lower Grade Glioma (LGG)	brain lower grade glioma	Brain					58	NO		NO	TCGA-FG-A4MU-F63739	TCGA-FG-A4MU	TCGA-FG-A4MU-01B			-21450	258		0	326				NO	NO	NO				Headaches	0 - 30 Days	Scheduled Follow-up Submission		NO		2014-08-15	MALE
TCGA-FG-A4MW-01	1	TCGA-FG-A4MW-01	559	1	days	TCGA-FG-A4MW	226	1	days	559	days	TCGA Lower Grade Glioma (LGG)	brain lower grade glioma	Brain	YES	NO	NO		63	NO		YES	TCGA-FG-A4MW-F61644	TCGA-FG-A4MW	TCGA-FG-A4MW-01A			-23077	64	559	0	160	226	141	1	NO	YES	NO				Seizures	0 - 30 Days	Scheduled Follow-up Submission	Progressive Disease	NO		2014-07-02	MALE
TCGA-FG-A4MX-01	0	TCGA-FG-A4MX-01	569	0	days	TCGA-FG-A4MX	569	0	days	569	days	TCGA Lower Grade Glioma (LGG)	brain lower grade glioma	Brain					47	NO		NO	TCGA-FG-A4MX-F57707	TCGA-FG-A4MX	TCGA-FG-A4MX-01A			-17381	115		0	569		-23	0	NO	NO	NO				Motor/Movement Changes	0 - 30 Days	Scheduled Follow-up Submission	Complete Remission/Response	NO		2014-03-21	MALE
TCGA-FG-A4MY-01	0	TCGA-FG-A4MY-01	721	0	days	TCGA-FG-A4MY	721	0	days	721	days	TCGA Lower Grade Glioma (LGG)	brain lower grade glioma	Brain					44	NO		NO	TCGA-FG-A4MY-F58505	TCGA-FG-A4MY	TCGA-FG-A4MY-01A			-16310	212		0	721				NO	NO	NO				Seizures	31 - 90 Days	Scheduled Follow-up Submission	Stable Disease	NO		2014-04-11	FEMALE
TCGA-FG-A60J-01	0	TCGA-FG-A60J-01	449	0	days	TCGA-FG-A60J	449	0	days	449	days	TCGA Lower Grade Glioma (LGG)	brain lower grade glioma	Brain					47	NO		NO	TCGA-FG-A60J-F65604	TCGA-FG-A60J	TCGA-FG-A60J-01A			-17339	240		0	449		-18	1	NO	NO	NO				Seizures	31 - 90 Days	Scheduled Follow-up Submission		NO		2014-09-25	FEMALE
TCGA-FG-A60K-01	0	TCGA-FG-A60K-01	542	0	days	TCGA-FG-A60K	542	0	days	542	days	TCGA Lower Grade Glioma (LGG)	brain lower grade glioma	Brain					34	YES	Dogs	NO	TCGA-FG-A60K-F61189	TCGA-FG-A60K				-12445			0	542				NO	YES	NO	> 20 Years	> 20 Years		Mental Status Changes	0 - 30 Days	Scheduled Follow-up Submission	Stable Disease	NO		2014-06-25	FEMALE
TCGA-FG-A60L-01	0	TCGA-FG-A60L-01	655	0	days	TCGA-FG-A60L	655	0	days	655	days	TCGA Lower Grade Glioma (LGG)	brain lower grade glioma	Brain					34			NO	TCGA-FG-A60L-F65511	TCGA-FG-A60L	TCGA-FG-A60L-01A			-12580	121		0	655		8	0	NO		NO				Seizures	0 - 30 Days	Scheduled Follow-up Submission	Complete Remission/Response			2014-09-24	FEMALE
TCGA-FG-A6IZ-01	0	TCGA-FG-A6IZ-01	457	0	days	TCGA-FG-A6IZ	457	0	days	457	days	TCGA Lower Grade Glioma (LGG)	brain lower grade glioma	Brain					60	NO		NO	TCGA-FG-A6IZ-F63721	TCGA-FG-A6IZ	TCGA-FG-A6IZ-01A			-22275	157		0	457				NO	NO	NO	> 20 Years			Seizures	0 - 30 Days	Scheduled Follow-up Submission	Complete Remission/Response	NO		2014-08-15	MALE
TCGA-FG-A6J1-01	0	TCGA-FG-A6J1-01	500	0	days	TCGA-FG-A6J1	500	0	days	500	days	TCGA Lower Grade Glioma (LGG)	brain lower grade glioma	Brain					44	NO		NO	TCGA-FG-A6J1-F63724	TCGA-FG-A6J1	TCGA-FG-A6J1-01A			-16106	91		0	500		27		NO	YES	NO				Seizures	0 - 30 Days	Scheduled Follow-up Submission	Stable Disease	NO		2014-08-15	FEMALE
TCGA-FG-A6J3-01	0	TCGA-FG-A6J3-01	677	0	days	TCGA-FG-A6J3	677	0	days	677	days	TCGA Lower Grade Glioma (LGG)	brain lower grade glioma	Brain					52	NO			TCGA-FG-A6J3-F64032	TCGA-FG-A6J3	TCGA-FG-A6J3-01A			-19138	267		0	677		106	1	NO						Sensory Changes	0 - 30 Days	Scheduled Follow-up Submission	Stable Disease	NO		2014-08-25	FEMALE
TCGA-FG-A70Y-01	0	TCGA-FG-A70Y-01	868	0	days	TCGA-FG-A70Y			days	868	days	TCGA Lower Grade Glioma (LGG)	brain lower grade glioma	Brain					20			NO	TCGA-FG-A70Y-F65608	TCGA-FG-A70Y	TCGA-FG-A70Y-01A			-7421	804		0	868				NO	NO	NO				Headaches	0 - 30 Days	Scheduled Follow-up Submission				2014-09-25	FEMALE
TCGA-FG-A70Z-01	0	TCGA-FG-A70Z-01	328	0	days	TCGA-FG-A70Z			days	328	days	TCGA Lower Grade Glioma (LGG)	brain lower grade glioma	Brain					53			NO	TCGA-FG-A70Z-F64424	TCGA-FG-A70Z	TCGA-FG-A70Z-01A			-19717	720		0	328				NO	YES					Headaches	31 - 90 Days	Scheduled Follow-up Submission	Stable Disease			2014-09-02	FEMALE
TCGA-FG-A710-01	0	TCGA-FG-A710-01	1115	0	days	TCGA-FG-A710	1115	0	days	1115	days	TCGA Lower Grade Glioma (LGG)	brain lower grade glioma	Brain					50				TCGA-FG-A710-F64423	TCGA-FG-A710	TCGA-FG-A710-01A			-18415	823		0	1115					NO	NO				Headaches	91 - 180 Days	Scheduled Follow-up Submission	Stable Disease			2014-09-02	FEMALE
TCGA-FG-A711-01	1	TCGA-FG-A711-01	1481	1	days	TCGA-FG-A711	1277	1	days	1481	days	TCGA Lower Grade Glioma (LGG)	brain lower grade glioma	Brain	YES	NO	NO		33	NO		NO	TCGA-FG-A711-F65436	TCGA-FG-A711	TCGA-FG-A711-01A			-12248	1265	1481	0	1329	1277	871		YES	NO	NO	< 12 Years			Seizures	0 - 30 Days	Scheduled Follow-up Submission	Progressive Disease	NO		2014-09-23	FEMALE
TCGA-FG-A713-01	0	TCGA-FG-A713-01	622	0	days	TCGA-FG-A713	622	0	days	622	days	TCGA Lower Grade Glioma (LGG)	brain lower grade glioma	Brain					74	NO		NO	TCGA-FG-A713-F70642	TCGA-FG-A713	TCGA-FG-A713-01A			-27232	82		0	622		13		YES	NO	NO	> 20 Years		> 20 Years	Headaches	> 181 Days	Scheduled Follow-up Submission	Complete Remission/Response	YES	Melon	2015-02-27	FEMALE
TCGA-FG-A87N-01	0	TCGA-FG-A87N-01	567	0	days	TCGA-FG-A87N	567	0	days	567	days	TCGA Lower Grade Glioma (LGG)	brain lower grade glioma	Brain					37			NO	TCGA-FG-A87N-F70255	TCGA-FG-A87N	TCGA-FG-A87N-01A			-13606	113		0	567				NO	NO	NO				Seizures	0 - 30 Days	Scheduled Follow-up Submission	Stable Disease	NO		2015-02-02	FEMALE
TCGA-FG-A87Q-01	0	TCGA-FG-A87Q-01	174	0	days	TCGA-FG-A87Q	174	0	days	174	days	TCGA Lower Grade Glioma (LGG)	brain lower grade glioma	Brain					61			NO	TCGA-FG-A87Q-F72685	TCGA-FG-A87Q	TCGA-FG-A87Q-01A			-22565	90		0	174		174		NO						Seizures	0 - 30 Days	Scheduled Follow-up Submission		YES	Dairy/lactose	2015-07-31	FEMALE
TCGA-FN-7833-01	0	TCGA-FN-7833-01	837	0	days	TCGA-FN-7833	837	0	days	837	days	TCGA Lower Grade Glioma (LGG)	brain lower grade glioma	Brain					25				TCGA-FN-7833-F66000	TCGA-FN-7833	TCGA-FN-7833-01A			-9228			0	837										Mental Status Changes		Scheduled Follow-up Submission	Complete Remission/Response			2014-10-01	MALE
TCGA-HT-7467-01	0	TCGA-HT-7467-01	3	0	days	TCGA-HT-7467			days	3	days	TCGA Lower Grade Glioma (LGG)	brain lower grade glioma	Brain					54	NO		NO	TCGA-HT-7467-F28641	TCGA-HT-7467	TCGA-HT-7467-01A			-19944			0	3				NO	YES	NO				Sensory Changes	0 - 30 Days	Scheduled Follow-up Submission	Complete Remission/Response	NO		2012-02-27	MALE
TCGA-HT-7468-01	0	TCGA-HT-7468-01	203	0	days	TCGA-HT-7468	203	0	days	203	days	TCGA Lower Grade Glioma (LGG)	brain lower grade glioma	Brain					30	NO		NO	TCGA-HT-7468-F21233	TCGA-HT-7468	TCGA-HT-7468-01A			-11209			0	203		203		NO	NO	NO				Seizures	> 181 Days	Scheduled Follow-up Submission	Stable Disease	YES	shellfish	2012-02-07	MALE
TCGA-HT-7469-01	1	TCGA-HT-7469-01	351	1	days	TCGA-HT-7469	92	1	days	351	days	TCGA Lower Grade Glioma (LGG)	brain lower grade glioma	Brain	YES	NO	YES	NO	30	NO		NO	TCGA-HT-7469-F28780	TCGA-HT-7469	TCGA-HT-7469-01A	92		-11097		351	0	238	92			NO	YES	NO				Motor/Movement Changes	0 - 30 Days	Additional New Tumor Event	Progressive Disease	NO		2012-04-06	MALE
TCGA-HT-7470-01	1	TCGA-HT-7470-01	1220	1	days	TCGA-HT-7470	1220	0	days	1220	days	TCGA Lower Grade Glioma (LGG)	brain lower grade glioma	Brain					37	NO		NO	TCGA-HT-7470-F66413	TCGA-HT-7470	TCGA-HT-7470-01A			-13611		1220	0	268		133	0	NO	NO	NO				Headaches	> 181 Days	Scheduled Follow-up Submission	Progressive Disease	NO		2014-10-14	MALE
TCGA-HT-7471-01	0	TCGA-HT-7471-01	4	0	days	TCGA-HT-7471			days	4	days	TCGA Lower Grade Glioma (LGG)	brain lower grade glioma	Brain					37	NO		NO	TCGA-HT-7471-F50543	TCGA-HT-7471	TCGA-HT-7471-01A			-13564			0	4				NO						Motor/Movement Changes	0 - 30 Days	Scheduled Follow-up Submission		NO		2013-10-24	FEMALE
TCGA-HT-7472-01	0	TCGA-HT-7472-01	1	0	days	TCGA-HT-7472	1	0	days	1	days	TCGA Lower Grade Glioma (LGG)	brain lower grade glioma	Brain					38	NO		NO	TCGA-HT-7472-F28774	TCGA-HT-7472	TCGA-HT-7472-01A			-13968			0	1				NO	NO	NO				Seizures	91 - 180 Days	Scheduled Follow-up Submission	Stable Disease	NO		2012-03-01	MALE
TCGA-HT-7473-01	0	TCGA-HT-7473-01	503	0	days	TCGA-HT-7473	503	0	days	503	days	TCGA Lower Grade Glioma (LGG)	brain lower grade glioma	Brain					28	NO		NO	TCGA-HT-7473-F29569	TCGA-HT-7473	TCGA-HT-7473-01A			-10306			0	503				NO	NO	NO				Headaches	0 - 30 Days	Scheduled Follow-up Submission		NO		2012-03-19	MALE
TCGA-HT-7474-01	0	TCGA-HT-7474-01	114	0	days	TCGA-HT-7474	114	0	days	114	days	TCGA Lower Grade Glioma (LGG)	brain lower grade glioma	Brain					52	NO		NO	TCGA-HT-7474-F28779	TCGA-HT-7474	TCGA-HT-7474-01A			-19149			0	114				NO	YES	NO				Seizures	0 - 30 Days	Scheduled Follow-up Submission	Stable Disease	NO		2012-03-01	MALE
TCGA-HT-7475-01	0	TCGA-HT-7475-01	530	0	days	TCGA-HT-7475	530	0	days	530	days	TCGA Lower Grade Glioma (LGG)	brain lower grade glioma	Brain					67	NO		NO	TCGA-HT-7475-F29411	TCGA-HT-7475	TCGA-HT-7475-01A			-24686			0	530		209		NO	YES	NO				Seizures	0 - 30 Days	Scheduled Follow-up Submission	Complete Remission/Response	NO		2012-03-16	MALE
TCGA-HT-7476-01	0	TCGA-HT-7476-01	199	0	days	TCGA-HT-7476	199	0	days	199	days	TCGA Lower Grade Glioma (LGG)	brain lower grade glioma	Brain					26	NO		NO	TCGA-HT-7476-F21240	TCGA-HT-7476	TCGA-HT-7476-01A			-9614			0	199				NO	YES	NO				Seizures	31 - 90 Days	Scheduled Follow-up Submission		NO		2012-02-07	MALE
TCGA-HT-7477-01	0	TCGA-HT-7477-01	738	0	days	TCGA-HT-7477	738	0	days	738	days	TCGA Lower Grade Glioma (LGG)	brain lower grade glioma	Brain					62	NO		NO	TCGA-HT-7477-F45880	TCGA-HT-7477	TCGA-HT-7477-01B			-22948	417		0	738		24		NO	NO	NO				Motor/Movement Changes	31 - 90 Days	Scheduled Follow-up Submission	Complete Remission/Response	NO		2013-07-24	MALE
TCGA-HT-7478-01	0	TCGA-HT-7478-01	194	0	days	TCGA-HT-7478	194	0	days	194	days	TCGA Lower Grade Glioma (LGG)	brain lower grade glioma	Brain					36	NO		NO	TCGA-HT-7478-F29409	TCGA-HT-7478	TCGA-HT-7478-01A			-13216			0	194				NO						Seizures	> 181 Days	Scheduled Follow-up Submission	Complete Remission/Response	NO		2012-03-16	MALE
TCGA-HT-7479-01	0	TCGA-HT-7479-01	1227	0	days	TCGA-HT-7479	705	1	days	1227	days	TCGA Lower Grade Glioma (LGG)	brain lower grade glioma	Brain	NO	NO	YES		44	NO		NO	TCGA-HT-7479-F66425	TCGA-HT-7479	TCGA-HT-7479-01A	705		-16137			0	1227	705			NO	YES	YES				Headaches	> 181 Days	Scheduled Follow-up Submission	Complete Remission/Response	NO		2014-10-14	MALE
TCGA-HT-7480-01	0	TCGA-HT-7480-01	2287	0	days	TCGA-HT-7480	1943	1	days	2287	days	TCGA Lower Grade Glioma (LGG)	brain lower grade glioma	Brain	YES	NO	YES		33	NO		NO	TCGA-HT-7480-F28787	TCGA-HT-7480	TCGA-HT-7480-01A	1943		-12291			0	2287	1943			NO	YES	NO				Seizures	> 181 Days	Scheduled Follow-up Submission	Progressive Disease	NO		2012-03-01	MALE
TCGA-HT-7481-01	0	TCGA-HT-7481-01	2918	0	days	TCGA-HT-7481	3071	1	days	2918	days	TCGA Lower Grade Glioma (LGG)	brain lower grade glioma	Brain	NO	NO	YES		39	NO		NO	TCGA-HT-7481-F66422	TCGA-HT-7481	TCGA-HT-7481-01A	3071		-14306			0	2918	3071			NO	NO	NO				Seizures	0 - 30 Days	Scheduled Follow-up Submission	Partial Remission/Response	NO		2014-10-14	MALE
TCGA-HT-7482-01	0	TCGA-HT-7482-01	3253	0	days	TCGA-HT-7482	374	1	days	3253	days	TCGA Lower Grade Glioma (LGG)	brain lower grade glioma	Brain	NO	NO	YES		18	NO		NO	TCGA-HT-7482-F66423	TCGA-HT-7482	TCGA-HT-7482-01A	377		-6857			0	3253	374			NO	NO	NO				Seizures	0 - 30 Days	Scheduled Follow-up Submission	Complete Remission/Response	NO		2014-10-14	FEMALE
TCGA-HT-7483-01	0	TCGA-HT-7483-01	5255	0	days	TCGA-HT-7483	5255	0	days	5255	days	TCGA Lower Grade Glioma (LGG)	brain lower grade glioma	Brain					14	NO		NO	TCGA-HT-7483-F45917	TCGA-HT-7483	TCGA-HT-7483-01A			-5267			0	5255				NO	YES	NO				Seizures		Scheduled Follow-up Submission	Complete Remission/Response	NO		2013-07-25	MALE
TCGA-HT-7485-01	0	TCGA-HT-7485-01	122	0	days	TCGA-HT-7485	122	0	days	122	days	TCGA Lower Grade Glioma (LGG)	brain lower grade glioma	Brain					42	NO		NO	TCGA-HT-7485-F28639	TCGA-HT-7485	TCGA-HT-7485-01A			-15589			0	122		24		NO	NO	NO				Headaches	91 - 180 Days	Scheduled Follow-up Submission	Complete Remission/Response	NO		2012-03-02	MALE
TCGA-HT-7601-01	0	TCGA-HT-7601-01	153	0	days	TCGA-HT-7601	153	0	days	153	days	TCGA Lower Grade Glioma (LGG)	brain lower grade glioma	Brain					30	NO		NO	TCGA-HT-7601-F29577	TCGA-HT-7601	TCGA-HT-7601-01A			-10989			0	153				NO	NO	NO				Seizures	0 - 30 Days	Scheduled Follow-up Submission		NO		2012-03-08	FEMALE
TCGA-HT-7602-01	0	TCGA-HT-7602-01	908	0	days	TCGA-HT-7602			days	908	days	TCGA Lower Grade Glioma (LGG)	brain lower grade glioma	Brain					21	NO		NO	TCGA-HT-7602-F29573	TCGA-HT-7602	TCGA-HT-7602-01A			-7946			0	908				NO	NO	NO				Headaches	0 - 30 Days	Scheduled Follow-up Submission		NO		2012-03-16	MALE
TCGA-HT-7603-01	0	TCGA-HT-7603-01	705	0	days	TCGA-HT-7603	705	0	days	705	days	TCGA Lower Grade Glioma (LGG)	brain lower grade glioma	Brain					29	NO		NO	TCGA-HT-7603-F29571	TCGA-HT-7603	TCGA-HT-7603-01A			-10883			0	705				NO	NO	NO				Headaches	0 - 30 Days	Scheduled Follow-up Submission		NO		2012-03-07	MALE
TCGA-HT-7604-01	0	TCGA-HT-7604-01	3725	0	days	TCGA-HT-7604	3725	0	days	3725	days	TCGA Lower Grade Glioma (LGG)	brain lower grade glioma	Brain					50	NO		NO	TCGA-HT-7604-F48641	TCGA-HT-7604	TCGA-HT-7604-01A			-18443			0	3725				NO	NO	NO				Headaches	31 - 90 Days	Scheduled Follow-up Submission	Partial Remission/Response	NO		2013-09-18	MALE
TCGA-HT-7605-01	0	TCGA-HT-7605-01	139	0	days	TCGA-HT-7605	139	0	days	139	days	TCGA Lower Grade Glioma (LGG)	brain lower grade glioma	Brain					38	NO		NO	TCGA-HT-7605-F29603	TCGA-HT-7605	TCGA-HT-7605-01A			-13892			0	139				NO	YES	NO	< 12 Years			Motor/Movement Changes		Scheduled Follow-up Submission		NO		2012-03-15	MALE
TCGA-HT-7606-01	0	TCGA-HT-7606-01	526	0	days	TCGA-HT-7606	526	0	days	526	days	TCGA Lower Grade Glioma (LGG)	brain lower grade glioma	Brain					30	NO			TCGA-HT-7606-F29692	TCGA-HT-7606	TCGA-HT-7606-01A			-11233			0	526				NO	NO	NO				Headaches	> 181 Days	Scheduled Follow-up Submission		NO		2012-03-27	FEMALE
TCGA-HT-7607-01	1	TCGA-HT-7607-01	96	1	days	TCGA-HT-7607	96	0	days	96	days	TCGA Lower Grade Glioma (LGG)	brain lower grade glioma	Brain					61	NO		NO	TCGA-HT-7607-F35003	TCGA-HT-7607	TCGA-HT-7607-01A			-22585		96	0			8		NO	NO	NO				Seizures	31 - 90 Days	Scheduled Follow-up Submission	Progressive Disease	NO		2012-09-12	FEMALE
TCGA-HT-7608-01	0	TCGA-HT-7608-01	671	0	days	TCGA-HT-7608	671	0	days	671	days	TCGA Lower Grade Glioma (LGG)	brain lower grade glioma	Brain					61	NO		NO	TCGA-HT-7608-F28803	TCGA-HT-7608	TCGA-HT-7608-01A			-22302			0	671				NO	NO	NO				Motor/Movement Changes	0 - 30 Days	Scheduled Follow-up Submission	Stable Disease	NO		2012-03-01	MALE
TCGA-HT-7609-01	0	TCGA-HT-7609-01	1399	0	days	TCGA-HT-7609	1399	0	days	1399	days	TCGA Lower Grade Glioma (LGG)	brain lower grade glioma	Brain					34	NO		YES	TCGA-HT-7609-F28823	TCGA-HT-7609	TCGA-HT-7609-01A			-12607			0	1399		1		NO	NO	NO				Headaches	31 - 90 Days	Scheduled Follow-up Submission	Stable Disease	NO		2012-03-01	MALE
TCGA-HT-7610-01	0	TCGA-HT-7610-01	1706	0	days	TCGA-HT-7610	1205	1	days	1706	days	TCGA Lower Grade Glioma (LGG)	brain lower grade glioma	Brain	NO	YES	YES		25	NO		NO	TCGA-HT-7610-F28944	TCGA-HT-7610	TCGA-HT-7610-01A	1205		-9447			0	1706	1205			NO	NO	NO				Seizures	> 181 Days	Scheduled Follow-up Submission	Stable Disease	NO		2012-03-02	FEMALE
TCGA-HT-7611-01	0	TCGA-HT-7611-01	1752	0	days	TCGA-HT-7611	1752	0	days	1752	days	TCGA Lower Grade Glioma (LGG)	brain lower grade glioma	Brain					36	NO		NO	TCGA-HT-7611-F51026	TCGA-HT-7611	TCGA-HT-7611-01A			-13314			0	1752				NO	NO	NO						Scheduled Follow-up Submission		NO		2013-11-05	MALE
TCGA-HT-7616-01	1	TCGA-HT-7616-01	7	1	days	TCGA-HT-7616	7	0	days	7	days	TCGA Lower Grade Glioma (LGG)	brain lower grade glioma	Brain					75	NO		NO	TCGA-HT-7616-F28640	TCGA-HT-7616	TCGA-HT-7616-01A			-27685		7	0					NO	NO	NO				Seizures	0 - 30 Days	Scheduled Follow-up Submission	Progressive Disease			2012-02-27	MALE
TCGA-HT-7620-01	0	TCGA-HT-7620-01	434	0	days	TCGA-HT-7620	280	1	days	434	days	TCGA Lower Grade Glioma (LGG)	brain lower grade glioma	Brain	YES	NO	NO		40	NO		NO	TCGA-HT-7620-F29125	TCGA-HT-7620	TCGA-HT-7620-01A			-14659			0	434	280			NO	NO	NO				Headaches	0 - 30 Days	Scheduled Follow-up Submission	Progressive Disease	NO		2012-03-08	MALE
TCGA-HT-7676-01	0	TCGA-HT-7676-01	5	0	days	TCGA-HT-7676			days	5	days	TCGA Lower Grade Glioma (LGG)	brain lower grade glioma	Brain					26				TCGA-HT-7676-F51023	TCGA-HT-7676	TCGA-HT-7676-01A			-9667			0	5										Headaches	0 - 30 Days	Scheduled Follow-up Submission				2013-11-05	MALE
TCGA-HT-7677-01	0	TCGA-HT-7677-01	494	0	days	TCGA-HT-7677	494	0	days	494	days	TCGA Lower Grade Glioma (LGG)	brain lower grade glioma	Brain					53	NO		NO	TCGA-HT-7677-F28945	TCGA-HT-7677	TCGA-HT-7677-01A			-19610			0	494				NO	NO	NO				Motor/Movement Changes	> 181 Days	Scheduled Follow-up Submission	Stable Disease	NO		2012-03-02	MALE
TCGA-HT-7680-01	0	TCGA-HT-7680-01	23	0	days	TCGA-HT-7680	23	0	days	23	days	TCGA Lower Grade Glioma (LGG)	brain lower grade glioma	Brain	NO	NO			32	NO		NO	TCGA-HT-7680-F28949	TCGA-HT-7680	TCGA-HT-7680-01A			-11970			0	23				NO	NO	NO				Headaches	> 181 Days	Scheduled Follow-up Submission	Stable Disease	NO		2012-03-02	FEMALE
TCGA-HT-7681-01	0	TCGA-HT-7681-01	1359	0	days	TCGA-HT-7681	1359	0	days	1359	days	TCGA Lower Grade Glioma (LGG)	brain lower grade glioma	Brain					29				TCGA-HT-7681-F45882	TCGA-HT-7681	TCGA-HT-7681-01A			-10790			0	1359												Scheduled Follow-up Submission	Complete Remission/Response			2013-07-24	FEMALE
TCGA-HT-7684-01	0	TCGA-HT-7684-01	184	0	days	TCGA-HT-7684	184	0	days	184	days	TCGA Lower Grade Glioma (LGG)	brain lower grade glioma	Brain					58	NO		NO	TCGA-HT-7684-F29412	TCGA-HT-7684	TCGA-HT-7684-01A			-21352			0	184				NO	NO	NO				Headaches	0 - 30 Days	Scheduled Follow-up Submission	Complete Remission/Response	NO		2012-03-16	MALE
TCGA-HT-7686-01	0	TCGA-HT-7686-01	1300	0	days	TCGA-HT-7686	1300	0	days	1300	days	TCGA Lower Grade Glioma (LGG)	brain lower grade glioma	Brain					29	NO		NO	TCGA-HT-7686-F29415	TCGA-HT-7686	TCGA-HT-7686-01A			-10724			0	1300		231		NO						Headaches	> 181 Days	Scheduled Follow-up Submission	Complete Remission/Response	NO		2012-03-16	FEMALE
TCGA-HT-7687-01	0	TCGA-HT-7687-01	3	0	days	TCGA-HT-7687			days	3	days	TCGA Lower Grade Glioma (LGG)	brain lower grade glioma	Brain					74				TCGA-HT-7687-F28642	TCGA-HT-7687	TCGA-HT-7687-01A			-27186			0	3					YES	NO				Visual Changes	> 181 Days	Scheduled Follow-up Submission				2012-02-27	MALE
TCGA-HT-7688-01	0	TCGA-HT-7688-01	964	0	days	TCGA-HT-7688	964	0	days	964	days	TCGA Lower Grade Glioma (LGG)	brain lower grade glioma	Brain					59	NO		NO	TCGA-HT-7688-F29413	TCGA-HT-7688	TCGA-HT-7688-01A			-21844			0	964				NO	YES	NO				Headaches	> 181 Days	Scheduled Follow-up Submission	Complete Remission/Response	NO		2012-03-16	MALE
TCGA-HT-7689-01	0	TCGA-HT-7689-01	455	0	days	TCGA-HT-7689	455	0	days	455	days	TCGA Lower Grade Glioma (LGG)	brain lower grade glioma	Brain					58	NO		NO	TCGA-HT-7689-F29648	TCGA-HT-7689	TCGA-HT-7689-01A			-21331			0	455		455		NO	NO	NO				Mental Status Changes	0 - 30 Days	Scheduled Follow-up Submission		NO		2012-03-27	FEMALE
TCGA-HT-7690-01	0	TCGA-HT-7690-01	3	0	days	TCGA-HT-7690	3	0	days	3	days	TCGA Lower Grade Glioma (LGG)	brain lower grade glioma	Brain					29	NO		NO	TCGA-HT-7690-F29644	TCGA-HT-7690	TCGA-HT-7690-01A			-10673			0	3				NO	NO	NO				Headaches	31 - 90 Days	Scheduled Follow-up Submission		NO		2012-03-15	MALE
TCGA-HT-7691-01	0	TCGA-HT-7691-01	3	0	days	TCGA-HT-7691	3	0	days	3	days	TCGA Lower Grade Glioma (LGG)	brain lower grade glioma	Brain					31	NO		NO	TCGA-HT-7691-F29641	TCGA-HT-7691	TCGA-HT-7691-01A			-11465			0	3				NO	NO	NO				Headaches	> 181 Days	Scheduled Follow-up Submission		NO		2012-03-27	FEMALE
TCGA-HT-7692-01	0	TCGA-HT-7692-01	90	0	days	TCGA-HT-7692	90	0	days	90	days	TCGA Lower Grade Glioma (LGG)	brain lower grade glioma	Brain					43	NO		NO	TCGA-HT-7692-F29616	TCGA-HT-7692	TCGA-HT-7692-01A			-15727			0	90		29		NO	YES	YES				Seizures	0 - 30 Days	Scheduled Follow-up Submission		NO		2012-03-16	MALE
TCGA-HT-7693-01	0	TCGA-HT-7693-01	533	0	days	TCGA-HT-7693	533	0	days	533	days	TCGA Lower Grade Glioma (LGG)	brain lower grade glioma	Brain					51	NO		YES	TCGA-HT-7693-F29610	TCGA-HT-7693	TCGA-HT-7693-01A			-18956			0	533		472		NO	YES	NO				Seizures	0 - 30 Days	Scheduled Follow-up Submission		NO		2012-03-16	FEMALE
TCGA-HT-7694-01	0	TCGA-HT-7694-01	210	0	days	TCGA-HT-7694	210	0	days	210	days	TCGA Lower Grade Glioma (LGG)	brain lower grade glioma	Brain					60	NO		NO	TCGA-HT-7694-F29607	TCGA-HT-7694	TCGA-HT-7694-01A			-21930			0	210		210		NO	YES	NO				Motor/Movement Changes	0 - 30 Days	Scheduled Follow-up Submission		NO		2012-03-09	MALE
TCGA-HT-7695-01	0	TCGA-HT-7695-01	442	0	days	TCGA-HT-7695	442	0	days	442	days	TCGA Lower Grade Glioma (LGG)	brain lower grade glioma	Brain					29	NO		NO	TCGA-HT-7695-F29604	TCGA-HT-7695	TCGA-HT-7695-01A			-10827			0	442				NO	YES	NO				Seizures	31 - 90 Days	Scheduled Follow-up Submission		NO		2012-03-16	FEMALE
TCGA-HT-7854-01	0	TCGA-HT-7854-01	1201	0	days	TCGA-HT-7854	1147	1	days	1201	days	TCGA Lower Grade Glioma (LGG)	brain lower grade glioma	Brain	NO	NO		YES	62	NO		NO	TCGA-HT-7854-F48001	TCGA-HT-7854	TCGA-HT-7854-01A		1191	-22738			0	1201	1147	208		NO	NO	NO				Visual Changes	31 - 90 Days	Scheduled Follow-up Submission		NO		2013-09-03	MALE
TCGA-HT-7855-01	0	TCGA-HT-7855-01	585	0	days	TCGA-HT-7855	585	0	days	585	days	TCGA Lower Grade Glioma (LGG)	brain lower grade glioma	Brain					39	NO		NO	TCGA-HT-7855-F29420	TCGA-HT-7855	TCGA-HT-7855-01A			-14496			0	585		151		NO	NO	NO				Headaches	91 - 180 Days	Scheduled Follow-up Submission	Complete Remission/Response	NO		2012-03-16	MALE
TCGA-HT-7856-01	0	TCGA-HT-7856-01	1189	0	days	TCGA-HT-7856	1189	0	days	1189	days	TCGA Lower Grade Glioma (LGG)	brain lower grade glioma	Brain					35	NO		NO	TCGA-HT-7856-F29423	TCGA-HT-7856	TCGA-HT-7856-01A			-13145			0	1189		383		NO	NO	NO				Mental Status Changes	> 181 Days	Scheduled Follow-up Submission	Complete Remission/Response	NO		2012-03-16	MALE
TCGA-HT-7857-01	0	TCGA-HT-7857-01	7	0	days	TCGA-HT-7857	7	0	days	7	days	TCGA Lower Grade Glioma (LGG)	brain lower grade glioma	Brain					24	NO		NO	TCGA-HT-7857-F29669	TCGA-HT-7857	TCGA-HT-7857-01A			-8912			0	7				NO						Motor/Movement Changes	0 - 30 Days	Scheduled Follow-up Submission		NO		2012-03-15	FEMALE
TCGA-HT-7858-01	0	TCGA-HT-7858-01	1540	0	days	TCGA-HT-7858	1540	0	days	1540	days	TCGA Lower Grade Glioma (LGG)	brain lower grade glioma	Brain					28	NO		NO	TCGA-HT-7858-F29426	TCGA-HT-7858	TCGA-HT-7858-01A			-10422			0	1540		673		NO	NO	NO				Headaches	> 181 Days	Scheduled Follow-up Submission	Complete Remission/Response	NO		2012-03-16	MALE
TCGA-HT-7860-01	0	TCGA-HT-7860-01	15	0	days	TCGA-HT-7860			days	15	days	TCGA Lower Grade Glioma (LGG)	brain lower grade glioma	Brain					60	NO		NO	TCGA-HT-7860-F28643	TCGA-HT-7860	TCGA-HT-7860-01A			-22034			0	15				NO						Seizures	> 181 Days	Scheduled Follow-up Submission		NO		2012-02-27	FEMALE
TCGA-HT-7873-01	0	TCGA-HT-7873-01	718	0	days	TCGA-HT-7873	718	0	days	718	days	TCGA Lower Grade Glioma (LGG)	brain lower grade glioma	Brain	NO	NO			29	NO		NO	TCGA-HT-7873-F48004	TCGA-HT-7873	TCGA-HT-7873-01B			-10805			0	718				NO	NO	NO				Headaches	> 181 Days	Scheduled Follow-up Submission				2013-09-03	MALE
TCGA-HT-7874-01	0	TCGA-HT-7874-01	1130	0	days	TCGA-HT-7874	1130	0	days	1130	days	TCGA Lower Grade Glioma (LGG)	brain lower grade glioma	Brain					41	NO		NO	TCGA-HT-7874-F29422	TCGA-HT-7874	TCGA-HT-7874-01A			-15045			0	1130				NO	YES	NO				Headaches	> 181 Days	Scheduled Follow-up Submission	Complete Remission/Response	NO		2012-03-16	FEMALE
TCGA-HT-7875-01	0	TCGA-HT-7875-01	10	0	days	TCGA-HT-7875	10	0	days	10	days	TCGA Lower Grade Glioma (LGG)	brain lower grade glioma	Brain					56	NO		NO	TCGA-HT-7875-F28953	TCGA-HT-7875	TCGA-HT-7875-01A			-20613			0	10		0		NO	YES	NO				Seizures	91 - 180 Days	Scheduled Follow-up Submission	Stable Disease	NO		2012-03-02	MALE
TCGA-HT-7877-01	0	TCGA-HT-7877-01	4	0	days	TCGA-HT-7877	4	0	days	4	days	TCGA Lower Grade Glioma (LGG)	brain lower grade glioma	Brain					20	NO		NO	TCGA-HT-7877-F29672	TCGA-HT-7877	TCGA-HT-7877-01A			-7581			0	4				NO	NO	NO				Headaches	> 181 Days	Scheduled Follow-up Submission		NO		2012-03-19	FEMALE
TCGA-HT-7879-01	0	TCGA-HT-7879-01	112	0	days	TCGA-HT-7879	112	0	days	112	days	TCGA Lower Grade Glioma (LGG)	brain lower grade glioma	Brain					31	NO		NO	TCGA-HT-7879-F29673	TCGA-HT-7879	TCGA-HT-7879-01A			-11622			0	112				NO	NO	NO				Seizures	0 - 30 Days	Scheduled Follow-up Submission		NO		2012-03-19	MALE
TCGA-HT-7880-01	0	TCGA-HT-7880-01	162	0	days	TCGA-HT-7880	162	0	days	162	days	TCGA Lower Grade Glioma (LGG)	brain lower grade glioma	Brain					30	NO		NO	TCGA-HT-7880-F29680	TCGA-HT-7880	TCGA-HT-7880-01A			-11043			0	162				NO	NO	NO				Seizures	31 - 90 Days	Scheduled Follow-up Submission		YES	peanuts	2012-03-19	MALE
TCGA-HT-7881-01	0	TCGA-HT-7881-01	1079	0	days	TCGA-HT-7881	1079	0	days	1079	days	TCGA Lower Grade Glioma (LGG)	brain lower grade glioma	Brain					38	NO		NO	TCGA-HT-7881-F66426	TCGA-HT-7881	TCGA-HT-7881-01A			-14171			0	1079				NO	YES	NO				Seizures	> 181 Days	Scheduled Follow-up Submission	Complete Remission/Response			2014-10-14	MALE
TCGA-HT-7882-01	1	TCGA-HT-7882-01	113	1	days	TCGA-HT-7882	113	0	days	113	days	TCGA Lower Grade Glioma (LGG)	brain lower grade glioma	Brain					66	NO		NO	TCGA-HT-7882-F28952	TCGA-HT-7882	TCGA-HT-7882-01A			-24450		113	0	52				NO	NO	NO				Seizures	> 181 Days	Scheduled Follow-up Submission	Progressive Disease	NO		2012-03-02	MALE
TCGA-HT-7884-01	0	TCGA-HT-7884-01	343	0	days	TCGA-HT-7884	343	0	days	343	days	TCGA Lower Grade Glioma (LGG)	brain lower grade glioma	Brain					44	NO		YES	TCGA-HT-7884-F35005	TCGA-HT-7884	TCGA-HT-7884-01B			-16280			0	343		112		NO	NO	NO	< 12 Years			Mental Status Changes	0 - 30 Days	Scheduled Follow-up Submission	Stable Disease	NO		2012-09-12	FEMALE
TCGA-HT-7902-01	0	TCGA-HT-7902-01	956	0	days	TCGA-HT-7902	956	0	days	956	days	TCGA Lower Grade Glioma (LGG)	brain lower grade glioma	Brain					30	NO		YES	TCGA-HT-7902-F28951	TCGA-HT-7902	TCGA-HT-7902-01A			-11118			0	956				NO	YES	YES				Visual Changes	31 - 90 Days	Scheduled Follow-up Submission	Stable Disease	NO		2012-03-02	FEMALE
TCGA-HT-8010-01	0	TCGA-HT-8010-01	50	0	days	TCGA-HT-8010	50	0	days	50	days	TCGA Lower Grade Glioma (LGG)	brain lower grade glioma	Brain					64	NO		NO	TCGA-HT-8010-F32622	TCGA-HT-8010	TCGA-HT-8010-01A			-23680			0	50				NO	YES	NO				Motor/Movement Changes	> 181 Days	Scheduled Follow-up Submission	Stable Disease	NO		2012-06-04	FEMALE
TCGA-HT-8011-01	0	TCGA-HT-8011-01	494	0	days	TCGA-HT-8011	278	1	days	494	days	TCGA Lower Grade Glioma (LGG)	brain lower grade glioma	Brain	NO	NO	YES	NO	55	NO		NO	TCGA-HT-8011-F32623	TCGA-HT-8011	TCGA-HT-8011-01A	278		-20175			0	494	278			NO	YES	YES				Seizures	0 - 30 Days	Scheduled Follow-up Submission	Progressive Disease	NO		2012-06-04	MALE
TCGA-HT-8012-01	0	TCGA-HT-8012-01	286	0	days	TCGA-HT-8012	133	1	days	286	days	TCGA Lower Grade Glioma (LGG)	brain lower grade glioma	Brain	NO	NO	YES	NO	30	NO		NO	TCGA-HT-8012-F32626	TCGA-HT-8012	TCGA-HT-8012-01A	133		-11295			0	286	133			NO	NO	NO				Seizures	0 - 30 Days	Scheduled Follow-up Submission	Stable Disease	NO		2012-06-04	FEMALE
TCGA-HT-8013-01	1	TCGA-HT-8013-01	1933	1	days	TCGA-HT-8013	1306	1	days	1933	days	TCGA Lower Grade Glioma (LGG)	brain lower grade glioma	Brain	YES	YES	YES	NO	37	NO		NO	TCGA-HT-8013-F32627	TCGA-HT-8013	TCGA-HT-8013-01A	1306		-13753		1933	0		1306	1587		NO	NO	NO				Seizures	0 - 30 Days	Scheduled Follow-up Submission		NO		2012-06-04	FEMALE
TCGA-HT-8015-01	0	TCGA-HT-8015-01	3	0	days	TCGA-HT-8015			days	3	days	TCGA Lower Grade Glioma (LGG)	brain lower grade glioma	Brain					21					TCGA-HT-8015	TCGA-HT-8015-01B			-7760	1483		0	3																2013-09-12	MALE
TCGA-HT-8018-01	1	TCGA-HT-8018-01	1152	1	days	TCGA-HT-8018	1152	0	days	1152	days	TCGA Lower Grade Glioma (LGG)	brain lower grade glioma	Brain					40	NO		NO	TCGA-HT-8018-F45912	TCGA-HT-8018	TCGA-HT-8018-01A			-14910		1152	0	654				NO	NO	NO				Seizures	0 - 30 Days	Scheduled Follow-up Submission	Progressive Disease	NO		2013-07-25	FEMALE
TCGA-HT-8019-01	0	TCGA-HT-8019-01	1004	0	days	TCGA-HT-8019	1004	0	days	1004	days	TCGA Lower Grade Glioma (LGG)	brain lower grade glioma	Brain					34	NO		NO	TCGA-HT-8019-F46178	TCGA-HT-8019	TCGA-HT-8019-01A			-12669			0	1004				NO	YES	NO				Seizures	0 - 30 Days	Scheduled Follow-up Submission	Complete Remission/Response	NO		2013-09-18	FEMALE
TCGA-HT-8104-01	0	TCGA-HT-8104-01	372	0	days	TCGA-HT-8104			days	372	days	TCGA Lower Grade Glioma (LGG)	brain lower grade glioma	Brain					51	NO		NO	TCGA-HT-8104-F45987	TCGA-HT-8104	TCGA-HT-8104-01A			-18748			0	372				NO	NO	NO				Motor/Movement Changes	0 - 30 Days	Scheduled Follow-up Submission		NO		2013-07-26	FEMALE
TCGA-HT-8105-01	0	TCGA-HT-8105-01	190	0	days	TCGA-HT-8105	190	0	days	190	days	TCGA Lower Grade Glioma (LGG)	brain lower grade glioma	Brain					54	NO		NO	TCGA-HT-8105-F32624	TCGA-HT-8105	TCGA-HT-8105-01A			-20041			0	190		190		NO	NO	NO				Mental Status Changes	31 - 90 Days	Scheduled Follow-up Submission	Stable Disease	NO		2012-06-04	MALE
TCGA-HT-8106-01	0	TCGA-HT-8106-01	3	0	days	TCGA-HT-8106	3	0	days	3	days	TCGA Lower Grade Glioma (LGG)	brain lower grade glioma	Brain					53	NO		NO	TCGA-HT-8106-F32632	TCGA-HT-8106	TCGA-HT-8106-01A			-19555			0	3				NO	NO	NO				Seizures	0 - 30 Days	Scheduled Follow-up Submission	Stable Disease	NO		2012-06-04	MALE
TCGA-HT-8107-01	0	TCGA-HT-8107-01	14	0	days	TCGA-HT-8107	14	0	days	14	days	TCGA Lower Grade Glioma (LGG)	brain lower grade glioma	Brain					62	NO		NO	TCGA-HT-8107-F32633	TCGA-HT-8107	TCGA-HT-8107-01A			-22880			0	14				NO	NO	NO				Mental Status Changes	0 - 30 Days	Scheduled Follow-up Submission	Stable Disease	NO		2012-06-04	MALE
TCGA-HT-8108-01	0	TCGA-HT-8108-01	76	0	days	TCGA-HT-8108	76	0	days	76	days	TCGA Lower Grade Glioma (LGG)	brain lower grade glioma	Brain					26	NO		NO	TCGA-HT-8108-F32634	TCGA-HT-8108	TCGA-HT-8108-01A			-9539			0	76				NO	YES	YES				Headaches	0 - 30 Days	Scheduled Follow-up Submission	Stable Disease	NO		2012-06-04	FEMALE
TCGA-HT-8109-01	0	TCGA-HT-8109-01	169	0	days	TCGA-HT-8109			days	169	days	TCGA Lower Grade Glioma (LGG)	brain lower grade glioma	Brain					64	NO		NO	TCGA-HT-8109-F45921	TCGA-HT-8109	TCGA-HT-8109-01A			-23486			0	169				NO	NO	NO				Mental Status Changes	> 181 Days	Scheduled Follow-up Submission		NO		2013-07-25	MALE
TCGA-HT-8110-01	0	TCGA-HT-8110-01	419	0	days	TCGA-HT-8110	419	0	days	419	days	TCGA Lower Grade Glioma (LGG)	brain lower grade glioma	Brain					57	NO		NO	TCGA-HT-8110-F43794	TCGA-HT-8110	TCGA-HT-8110-01A			-21183			0	419				NO	YES	NO				Visual Changes	0 - 30 Days	Scheduled Follow-up Submission	Complete Remission/Response	NO		2013-07-26	MALE
TCGA-HT-8111-01	0	TCGA-HT-8111-01	7	0	days	TCGA-HT-8111			days	7	days	TCGA Lower Grade Glioma (LGG)	brain lower grade glioma	Brain					32	NO		NO	TCGA-HT-8111-F66396	TCGA-HT-8111	TCGA-HT-8111-01A			-11810			0	7				NO		NO				Seizures	0 - 30 Days	Scheduled Follow-up Submission		NO		2014-10-14	MALE
TCGA-HT-8113-01	0	TCGA-HT-8113-01	900	0	days	TCGA-HT-8113	900	0	days	900	days	TCGA Lower Grade Glioma (LGG)	brain lower grade glioma	Brain					49	NO		YES	TCGA-HT-8113-F32197	TCGA-HT-8113	TCGA-HT-8113-01A			-18173			0	900		102		NO	NO	NO				Seizures	0 - 30 Days	Scheduled Follow-up Submission		NO		2012-05-17	FEMALE
TCGA-HT-8114-01	0	TCGA-HT-8114-01	1040	0	days	TCGA-HT-8114	1040	0	days	1040	days	TCGA Lower Grade Glioma (LGG)	brain lower grade glioma	Brain					36	NO		NO	TCGA-HT-8114-F66394	TCGA-HT-8114	TCGA-HT-8114-01A			-13198			0	1040				NO	NO	NO				Headaches	0 - 30 Days	Scheduled Follow-up Submission	Complete Remission/Response	NO		2014-10-14	MALE
TCGA-HT-8558-01	0	TCGA-HT-8558-01	418	0	days	TCGA-HT-8558	418	0	days	418	days	TCGA Lower Grade Glioma (LGG)	brain lower grade glioma	Brain					29	NO		NO	TCGA-HT-8558-F48474	TCGA-HT-8558	TCGA-HT-8558-01A			-10950			0	418										Seizures	31 - 90 Days	Scheduled Follow-up Submission	Complete Remission/Response	NO		2013-09-13	FEMALE
TCGA-HT-8563-01	0	TCGA-HT-8563-01	860	0	days	TCGA-HT-8563	860	0	days	860	days	TCGA Lower Grade Glioma (LGG)	brain lower grade glioma	Brain					30				TCGA-HT-8563-F61084	TCGA-HT-8563	TCGA-HT-8563-01A			-11305			0	860						NO	> 20 Years			Headaches	0 - 30 Days	Scheduled Follow-up Submission	Complete Remission/Response			2014-06-23	FEMALE
TCGA-HT-8564-01	0	TCGA-HT-8564-01	478	0	days	TCGA-HT-8564	120	1	days	478	days	TCGA Lower Grade Glioma (LGG)	brain lower grade glioma	Brain	YES	NO			47	NO		NO	TCGA-HT-8564-F48467	TCGA-HT-8564	TCGA-HT-8564-01A			-17499			0	478	120			NO	NO	NO				Mental Status Changes	> 181 Days	Scheduled Follow-up Submission	Progressive Disease	NO		2013-09-13	MALE
TCGA-HT-A4DS-01	0	TCGA-HT-A4DS-01	7	0	days	TCGA-HT-A4DS			days	7	days	TCGA Lower Grade Glioma (LGG)	brain lower grade glioma	Brain					55				TCGA-HT-A4DS-F61277	TCGA-HT-A4DS	TCGA-HT-A4DS-01A			-20296	137		0	7				NO	YES	NO				Seizures	0 - 30 Days	Scheduled Follow-up Submission				2014-06-26	FEMALE
TCGA-HT-A4DV-01	0	TCGA-HT-A4DV-01	792	0	days	TCGA-HT-A4DV	792	0	days	792	days	TCGA Lower Grade Glioma (LGG)	brain lower grade glioma	Brain					51				TCGA-HT-A4DV-F61274	TCGA-HT-A4DV	TCGA-HT-A4DV-01A			-18799	141		0	792		14			YES	NO				Seizures	31 - 90 Days	Scheduled Follow-up Submission				2014-06-26	FEMALE
TCGA-HT-A5R5-01	0	TCGA-HT-A5R5-01	4	0	days	TCGA-HT-A5R5			days	4	days	TCGA Lower Grade Glioma (LGG)	brain lower grade glioma	Brain					33				TCGA-HT-A5R5-F61085	TCGA-HT-A5R5	TCGA-HT-A5R5-01A			-12403	194		0	4					NO	NO				Seizures	31 - 90 Days	Scheduled Follow-up Submission				2014-06-23	FEMALE
TCGA-HT-A5R7-01	0	TCGA-HT-A5R7-01	615	0	days	TCGA-HT-A5R7	615	0	days	615	days	TCGA Lower Grade Glioma (LGG)	brain lower grade glioma	Brain					33				TCGA-HT-A5R7-F61086	TCGA-HT-A5R7	TCGA-HT-A5R7-01A			-12092	147		0	615					YES	NO				Seizures	0 - 30 Days	Scheduled Follow-up Submission	Complete Remission/Response			2014-06-23	FEMALE
TCGA-HT-A5R9-01	0	TCGA-HT-A5R9-01	2	0	days	TCGA-HT-A5R9			days	2	days	TCGA Lower Grade Glioma (LGG)	brain lower grade glioma	Brain					48			NO	TCGA-HT-A5R9-F61080	TCGA-HT-A5R9	TCGA-HT-A5R9-01A			-17775	79		0	2				NO	NO	NO				Seizures	0 - 30 Days	Scheduled Follow-up Submission				2014-06-26	FEMALE
TCGA-HT-A5RA-01	0	TCGA-HT-A5RA-01	832	0	days	TCGA-HT-A5RA	832	0	days	832	days	TCGA Lower Grade Glioma (LGG)	brain lower grade glioma	Brain					65	NO		NO	TCGA-HT-A5RA-F61263	TCGA-HT-A5RA	TCGA-HT-A5RA-01A			-23769	385		0	832		244		NO	YES	NO				Seizures	31 - 90 Days	Scheduled Follow-up Submission	Partial Remission/Response	NO		2014-06-26	FEMALE
TCGA-HT-A5RB-01	0	TCGA-HT-A5RB-01	3	0	days	TCGA-HT-A5RB			days	3	days	TCGA Lower Grade Glioma (LGG)	brain lower grade glioma	Brain					24			NO	TCGA-HT-A5RB-F61266	TCGA-HT-A5RB	TCGA-HT-A5RB-01A			-8820	597		0	3				NO	NO	NO				Seizures	0 - 30 Days	Scheduled Follow-up Submission				2014-06-26	MALE
TCGA-HT-A5RC-01	1	TCGA-HT-A5RC-01	162	1	days	TCGA-HT-A5RC	162	0	days	162	days	TCGA Lower Grade Glioma (LGG)	brain lower grade glioma	Brain					70					TCGA-HT-A5RC	TCGA-HT-A5RC-01A			-25772	140	162	0						NO	NO				Mental Status Changes	0 - 30 Days					2013-07-29	FEMALE
TCGA-HT-A614-01	0	TCGA-HT-A614-01	82	0	days	TCGA-HT-A614			days	82	days	TCGA Lower Grade Glioma (LGG)	brain lower grade glioma	Brain					47				TCGA-HT-A614-F61087	TCGA-HT-A614	TCGA-HT-A614-01A			-17392	78		0	82										Headaches	> 181 Days	Scheduled Follow-up Submission	Partial Remission/Response			2014-06-23	MALE
TCGA-HT-A615-01	0	TCGA-HT-A615-01	515	0	days	TCGA-HT-A615	515	0	days	515	days	TCGA Lower Grade Glioma (LGG)	brain lower grade glioma	Brain					38			NO	TCGA-HT-A615-F66402	TCGA-HT-A615	TCGA-HT-A615-01A			-13892	300		0	515		271		NO	YES	NO				Seizures	0 - 30 Days	Scheduled Follow-up Submission	Complete Remission/Response			2014-10-14	FEMALE
TCGA-HT-A616-01	0	TCGA-HT-A616-01	55	0	days	TCGA-HT-A616			days	55	days	TCGA Lower Grade Glioma (LGG)	brain lower grade glioma	Brain					36	NO		NO	TCGA-HT-A616-F61270	TCGA-HT-A616	TCGA-HT-A616-01A			-13222	70		0	55				NO	YES	NO				Seizures	31 - 90 Days	Scheduled Follow-up Submission				2014-06-26	FEMALE
TCGA-HT-A617-01	0	TCGA-HT-A617-01	491	0	days	TCGA-HT-A617			days	491	days	TCGA Lower Grade Glioma (LGG)	brain lower grade glioma	Brain					47			NO	TCGA-HT-A617-F61272	TCGA-HT-A617	TCGA-HT-A617-01A			-17331	961		0	491		486		NO	NO	NO				Seizures	31 - 90 Days	Scheduled Follow-up Submission				2014-06-26	MALE
TCGA-HT-A618-01	0	TCGA-HT-A618-01	512	0	days	TCGA-HT-A618	512	0	days	512	days	TCGA Lower Grade Glioma (LGG)	brain lower grade glioma	Brain					37				TCGA-HT-A618-F61273	TCGA-HT-A618	TCGA-HT-A618-01A			-13595	71		0	512		62			NO	NO				Mental Status Changes	0 - 30 Days	Scheduled Follow-up Submission	Complete Remission/Response			2014-06-26	FEMALE
TCGA-HT-A619-01	0	TCGA-HT-A619-01	651	0	days	TCGA-HT-A619	651	0	days	651	days	TCGA Lower Grade Glioma (LGG)	brain lower grade glioma	Brain					51				TCGA-HT-A619-F66412	TCGA-HT-A619	TCGA-HT-A619-01A			-18857	84		0	651										Motor/Movement Changes	0 - 30 Days	Scheduled Follow-up Submission	Complete Remission/Response			2014-10-14	FEMALE
TCGA-HT-A61A-01	0	TCGA-HT-A61A-01	194	0	days	TCGA-HT-A61A			days	194	days	TCGA Lower Grade Glioma (LGG)	brain lower grade glioma	Brain					20					TCGA-HT-A61A	TCGA-HT-A61A-01A			-7664	41		0	194						NO				Seizures	31 - 90 Days					2013-09-18	FEMALE
TCGA-HT-A61B-01	0	TCGA-HT-A61B-01	533	0	days	TCGA-HT-A61B	533	0	days	533	days	TCGA Lower Grade Glioma (LGG)	brain lower grade glioma	Brain					22				TCGA-HT-A61B-F61305	TCGA-HT-A61B	TCGA-HT-A61B-01A			-8335	101		0	533					NO	NO				Seizures	0 - 30 Days	Scheduled Follow-up Submission	Complete Remission/Response			2014-06-26	MALE
TCGA-HT-A61C-01	1	TCGA-HT-A61C-01	537	1	days	TCGA-HT-A61C	476	1	days	537	days	TCGA Lower Grade Glioma (LGG)	brain lower grade glioma	Brain			YES		66	NO		NO	TCGA-HT-A61C-F61306	TCGA-HT-A61C	TCGA-HT-A61C-01A	501		-24276	56	537	0	103	476	19		NO	YES					Motor/Movement Changes	0 - 30 Days	Scheduled Follow-up Submission	Progressive Disease	NO		2014-07-15	MALE
TCGA-HT-A74H-01	0	TCGA-HT-A74H-01	74	0	days	TCGA-HT-A74H			days	74	days	TCGA Lower Grade Glioma (LGG)	brain lower grade glioma	Brain					62	NO		NO	TCGA-HT-A74H-F65103	TCGA-HT-A74H	TCGA-HT-A74H-01A			-22850	121		0	74				NO	NO	NO				Seizures	> 181 Days	Scheduled Follow-up Submission		NO		2014-09-18	MALE
TCGA-HT-A74J-01	0	TCGA-HT-A74J-01	320	0	days	TCGA-HT-A74J	320	0	days	320	days	TCGA Lower Grade Glioma (LGG)	brain lower grade glioma	Brain					33					TCGA-HT-A74J	TCGA-HT-A74J-01A			-12393	91		0	320										Seizures	0 - 30 Days					2014-06-26	MALE
TCGA-HT-A74K-01	0	TCGA-HT-A74K-01	467	0	days	TCGA-HT-A74K	467	0	days	467	days	TCGA Lower Grade Glioma (LGG)	brain lower grade glioma	Brain					58					TCGA-HT-A74K	TCGA-HT-A74K-01A			-21189	293		0	467										Seizures	> 181 Days					2014-06-26	FEMALE
TCGA-HT-A74L-01	0	TCGA-HT-A74L-01	336	0	days	TCGA-HT-A74L	336	0	days	336	days	TCGA Lower Grade Glioma (LGG)	brain lower grade glioma	Brain					22	NO		NO	TCGA-HT-A74L-F65345	TCGA-HT-A74L	TCGA-HT-A74L-01A			-8240	103		0	336				NO	YES	NO				Seizures	31 - 90 Days	Scheduled Follow-up Submission	Partial Remission/Response	NO		2014-09-22	FEMALE
TCGA-HT-A74O-01	0	TCGA-HT-A74O-01	3	0	days	TCGA-HT-A74O			days	3	days	TCGA Lower Grade Glioma (LGG)	brain lower grade glioma	Brain					34	NO		NO	TCGA-HT-A74O-F63075	TCGA-HT-A74O	TCGA-HT-A74O-01A			-12460	124		0	3				NO	NO	NO				Headaches	> 181 Days	Scheduled Follow-up Submission		NO		2014-07-30	MALE
TCGA-HW-7486-01	0	TCGA-HW-7486-01	1721	0	days	TCGA-HW-7486	1721	0	days	1721	days	TCGA Lower Grade Glioma (LGG)	brain lower grade glioma	Brain					37				TCGA-HW-7486-F71504	TCGA-HW-7486	TCGA-HW-7486-01A			-13546			0	1721												Scheduled Follow-up Submission	Stable Disease			2015-03-31	MALE
TCGA-HW-7487-01	0	TCGA-HW-7487-01	1382	0	days	TCGA-HW-7487	1356	1	days	1382	days	TCGA Lower Grade Glioma (LGG)	brain lower grade glioma	Brain	YES	NO			39				TCGA-HW-7487-F63127	TCGA-HW-7487	TCGA-HW-7487-01A			-14535			0	1382	1356											Additional New Tumor Event				2014-07-31	MALE
TCGA-HW-7489-01	1	TCGA-HW-7489-01	1262	1	days	TCGA-HW-7489	1262	0	days	1262	days	TCGA Lower Grade Glioma (LGG)	brain lower grade glioma	Brain					38				TCGA-HW-7489-F65183	TCGA-HW-7489	TCGA-HW-7489-01A			-14201		1262	0	142												Scheduled Follow-up Submission				2014-09-19	MALE
TCGA-HW-7490-01	0	TCGA-HW-7490-01	1387	0	days	TCGA-HW-7490	1387	0	days	1387	days	TCGA Lower Grade Glioma (LGG)	brain lower grade glioma	Brain					41				TCGA-HW-7490-F71515	TCGA-HW-7490	TCGA-HW-7490-01A			-15092			0	1387												Scheduled Follow-up Submission	Progressive Disease			2015-03-31	MALE
TCGA-HW-7491-01	0	TCGA-HW-7491-01	2078	0	days	TCGA-HW-7491	2197	1	days	2078	days	TCGA Lower Grade Glioma (LGG)	brain lower grade glioma	Brain	NO	NO			35				TCGA-HW-7491-F71510	TCGA-HW-7491	TCGA-HW-7491-01A			-12874			0	2078	2197											Scheduled Follow-up Submission				2015-03-31	MALE
TCGA-HW-7493-01	0	TCGA-HW-7493-01	2107	0	days	TCGA-HW-7493	2107	0	days	2107	days	TCGA Lower Grade Glioma (LGG)	brain lower grade glioma	Brain					40				TCGA-HW-7493-F71516	TCGA-HW-7493	TCGA-HW-7493-01A			-14767			0	2107												Scheduled Follow-up Submission	Stable Disease			2015-03-31	FEMALE
TCGA-HW-7495-01	0	TCGA-HW-7495-01	1078	0	days	TCGA-HW-7495	1078	0	days	1078	days	TCGA Lower Grade Glioma (LGG)	brain lower grade glioma	Brain					45				TCGA-HW-7495-F66931	TCGA-HW-7495	TCGA-HW-7495-01A			-16460			0	1078												Scheduled Follow-up Submission	Progressive Disease			2014-10-28	FEMALE
TCGA-HW-8319-01	1	TCGA-HW-8319-01	1209	1	days	TCGA-HW-8319	997	1	days	1209	days	TCGA Lower Grade Glioma (LGG)	brain lower grade glioma	Brain	YES	NO			34				TCGA-HW-8319-F71526	TCGA-HW-8319	TCGA-HW-8319-01A			-12557		1209	0	262	997											Scheduled Follow-up Submission				2015-03-31	FEMALE
TCGA-HW-8320-01	0	TCGA-HW-8320-01	1217	0	days	TCGA-HW-8320	1217	0	days	1217	days	TCGA Lower Grade Glioma (LGG)	brain lower grade glioma	Brain					36				TCGA-HW-8320-F71522	TCGA-HW-8320	TCGA-HW-8320-01A			-13503			0	1217												Scheduled Follow-up Submission	Stable Disease			2015-03-31	MALE
TCGA-HW-8321-01	0	TCGA-HW-8321-01	1294	0	days	TCGA-HW-8321	1294	0	days	1294	days	TCGA Lower Grade Glioma (LGG)	brain lower grade glioma	Brain					31				TCGA-HW-8321-F71520	TCGA-HW-8321	TCGA-HW-8321-01A			-11474			0	1294												Scheduled Follow-up Submission	Stable Disease			2015-03-31	MALE
TCGA-HW-8322-01	0	TCGA-HW-8322-01	758	0	days	TCGA-HW-8322	758	0	days	758	days	TCGA Lower Grade Glioma (LGG)	brain lower grade glioma	Brain					39				TCGA-HW-8322-F71499	TCGA-HW-8322	TCGA-HW-8322-01A			-14548			0	758												Scheduled Follow-up Submission	Progressive Disease			2015-03-31	MALE
TCGA-HW-A5KJ-01	1	TCGA-HW-A5KJ-01	962	1	days	TCGA-HW-A5KJ	962	0	days	962	days	TCGA Lower Grade Glioma (LGG)	brain lower grade glioma	Brain					68				TCGA-HW-A5KJ-F71524	TCGA-HW-A5KJ	TCGA-HW-A5KJ-01A			-24966	286	962	0	321												Scheduled Follow-up Submission	Stable Disease			2015-03-31	MALE
TCGA-HW-A5KK-01	1	TCGA-HW-A5KK-01	388	1	days	TCGA-HW-A5KK	388	0	days	388	days	TCGA Lower Grade Glioma (LGG)	brain lower grade glioma	Brain					64				TCGA-HW-A5KK-F59869	TCGA-HW-A5KK	TCGA-HW-A5KK-01A			-23484	171	388	0	240												Scheduled Follow-up Submission				2014-05-22	MALE
TCGA-HW-A5KL-01	0	TCGA-HW-A5KL-01	878	0	days	TCGA-HW-A5KL	878	0	days	878	days	TCGA Lower Grade Glioma (LGG)	brain lower grade glioma	Brain					42				TCGA-HW-A5KL-F71508	TCGA-HW-A5KL				-15513			0	878												Scheduled Follow-up Submission	Stable Disease			2015-03-31	FEMALE
TCGA-HW-A5KM-01	0	TCGA-HW-A5KM-01	630	0	days	TCGA-HW-A5KM	630	0	days	630	days	TCGA Lower Grade Glioma (LGG)	brain lower grade glioma	Brain					35				TCGA-HW-A5KM-F59872	TCGA-HW-A5KM	TCGA-HW-A5KM-01A			-12845	139		0	630												Scheduled Follow-up Submission	Progressive Disease			2014-05-22	MALE
TCGA-IK-7675-01	1	TCGA-IK-7675-01	578	1	days	TCGA-IK-7675	123	1	days	578	days	TCGA Lower Grade Glioma (LGG)	brain lower grade glioma	Brain	YES				43			NO	TCGA-IK-7675-F33064	TCGA-IK-7675	TCGA-IK-7675-01A			-15900		578	0		123	48			NO	NO				Motor/Movement Changes	0 - 30 Days	Scheduled Follow-up Submission	Progressive Disease			2012-06-19	MALE
TCGA-IK-8125-01	0	TCGA-IK-8125-01	1301	0	days	TCGA-IK-8125	1301	0	days	1301	days	TCGA Lower Grade Glioma (LGG)	brain lower grade glioma	Brain					62			NO	TCGA-IK-8125-F40395	TCGA-IK-8125	TCGA-IK-8125-01A			-22745			0	1301		42	0	YES	YES	NO	> 20 Years			Seizures	0 - 30 Days	Scheduled Follow-up Submission	Complete Remission/Response	NO		2013-02-18	MALE
TCGA-KT-A74X-01	0	TCGA-KT-A74X-01	438	0	days	TCGA-KT-A74X	438	0	days	438	days	TCGA Lower Grade Glioma (LGG)	brain lower grade glioma	Brain					26	YES	Cat Dander		TCGA-KT-A74X-F69145	TCGA-KT-A74X	TCGA-KT-A74X-01A			-9590	21		0	438					NO	NO				Seizures		Scheduled Follow-up Submission	Stable Disease			2014-12-30	MALE
TCGA-KT-A7W1-01	0	TCGA-KT-A7W1-01	438	0	days	TCGA-KT-A7W1	438	0	days	438	days	TCGA Lower Grade Glioma (LGG)	brain lower grade glioma	Brain					45				TCGA-KT-A7W1-F69146	TCGA-KT-A7W1				-16560			0	438		10			YES	NO				Seizures	0 - 30 Days	Scheduled Follow-up Submission	Stable Disease			2014-12-30	FEMALE
TCGA-P5-A5ET-01		TCGA-P5-A5ET-01			days	TCGA-P5-A5ET			days		days	TCGA Lower Grade Glioma (LGG)	brain lower grade glioma	Brain					27	NO		NO	TCGA-P5-A5ET-F69038	TCGA-P5-A5ET	TCGA-P5-A5ET-01A			-10027	98		0	-10				NO						Headaches	91 - 180 Days	Scheduled Follow-up Submission		NO		2014-12-24	MALE
TCGA-P5-A5EU-01		TCGA-P5-A5EU-01			days	TCGA-P5-A5EU			days		days	TCGA Lower Grade Glioma (LGG)	brain lower grade glioma	Brain					35				TCGA-P5-A5EU-F69039	TCGA-P5-A5EU	TCGA-P5-A5EU-01A			-12851	86		0	0										Headaches	> 181 Days	Scheduled Follow-up Submission				2014-12-24	MALE
TCGA-P5-A5EV-01	0	TCGA-P5-A5EV-01	7	0	days	TCGA-P5-A5EV			days	7	days	TCGA Lower Grade Glioma (LGG)	brain lower grade glioma	Brain					39				TCGA-P5-A5EV-F69040	TCGA-P5-A5EV	TCGA-P5-A5EV-01A			-14310	86		0	7										Seizures	31 - 90 Days	Scheduled Follow-up Submission				2014-12-24	MALE
TCGA-P5-A5EW-01	0	TCGA-P5-A5EW-01	204	0	days	TCGA-P5-A5EW	204	0	days	204	days	TCGA Lower Grade Glioma (LGG)	brain lower grade glioma	Brain					20	YES	cats		TCGA-P5-A5EW-F69041	TCGA-P5-A5EW	TCGA-P5-A5EW-01A			-7612	77		0	204		-2						< 12 Years		Headaches	91 - 180 Days	Scheduled Follow-up Submission		NO		2014-12-24	FEMALE
TCGA-P5-A5EX-01	0	TCGA-P5-A5EX-01	243	0	days	TCGA-P5-A5EX	243	0	days	243	days	TCGA Lower Grade Glioma (LGG)	brain lower grade glioma	Brain					41			NO	TCGA-P5-A5EX-F69042	TCGA-P5-A5EX	TCGA-P5-A5EX-01A			-15091	65		0	243				NO						Headaches	> 181 Days	Scheduled Follow-up Submission				2014-12-24	FEMALE
TCGA-P5-A5EY-01	0	TCGA-P5-A5EY-01	72	0	days	TCGA-P5-A5EY			days	72	days	TCGA Lower Grade Glioma (LGG)	brain lower grade glioma	Brain					21				TCGA-P5-A5EY-F69043	TCGA-P5-A5EY	TCGA-P5-A5EY-01A			-7716	65		0	72										Seizures	0 - 30 Days	Scheduled Follow-up Submission				2014-12-24	MALE
TCGA-P5-A5EZ-01	0	TCGA-P5-A5EZ-01	70	0	days	TCGA-P5-A5EZ	70	0	days	70	days	TCGA Lower Grade Glioma (LGG)	brain lower grade glioma	Brain					39	YES	bee		TCGA-P5-A5EZ-F69044	TCGA-P5-A5EZ	TCGA-P5-A5EZ-01A			-14375	65		0	70								> 20 Years		Seizures	31 - 90 Days	Scheduled Follow-up Submission				2014-12-24	MALE
TCGA-P5-A5F0-01	0	TCGA-P5-A5F0-01	287	0	days	TCGA-P5-A5F0	287	0	days	287	days	TCGA Lower Grade Glioma (LGG)	brain lower grade glioma	Brain					33			NO	TCGA-P5-A5F0-F69045	TCGA-P5-A5F0	TCGA-P5-A5F0-01A			-12157	62		0	287				NO						Seizures	> 181 Days	Scheduled Follow-up Submission				2014-12-24	MALE
TCGA-P5-A5F1-01	0	TCGA-P5-A5F1-01	179	0	days	TCGA-P5-A5F1	179	0	days	179	days	TCGA Lower Grade Glioma (LGG)	brain lower grade glioma	Brain					30				TCGA-P5-A5F1-F69046	TCGA-P5-A5F1	TCGA-P5-A5F1-01A			-11070	55		0	179										Motor/Movement Changes	31 - 90 Days	Scheduled Follow-up Submission				2014-12-24	MALE
TCGA-P5-A5F2-01	0	TCGA-P5-A5F2-01	242	0	days	TCGA-P5-A5F2	242	0	days	242	days	TCGA Lower Grade Glioma (LGG)	brain lower grade glioma	Brain					36				TCGA-P5-A5F2-F69047	TCGA-P5-A5F2	TCGA-P5-A5F2-01A			-13396	48		0	242										Seizures	91 - 180 Days	Scheduled Follow-up Submission				2014-12-24	FEMALE
TCGA-P5-A5F4-01	0	TCGA-P5-A5F4-01	231	0	days	TCGA-P5-A5F4			days	231	days	TCGA Lower Grade Glioma (LGG)	brain lower grade glioma	Brain					35				TCGA-P5-A5F4-F69048	TCGA-P5-A5F4	TCGA-P5-A5F4-01A			-12851	37		0	231										Headaches	31 - 90 Days	Scheduled Follow-up Submission				2014-12-24	FEMALE
TCGA-P5-A5F6-01	0	TCGA-P5-A5F6-01	39	0	days	TCGA-P5-A5F6	39	0	days	39	days	TCGA Lower Grade Glioma (LGG)	brain lower grade glioma	Brain					26				TCGA-P5-A5F6-F69049	TCGA-P5-A5F6	TCGA-P5-A5F6-01A			-9575	35		0	39										Headaches		Scheduled Follow-up Submission				2014-12-24	MALE
TCGA-P5-A72U-01	0	TCGA-P5-A72U-01	7	0	days	TCGA-P5-A72U	7	0	days	7	days	TCGA Lower Grade Glioma (LGG)	brain lower grade glioma	Brain					71				TCGA-P5-A72U-F69015	TCGA-P5-A72U	TCGA-P5-A72U-01A			-26002	196		0	7												Additional New Tumor Event				2014-12-24	FEMALE
TCGA-P5-A72W-01	0	TCGA-P5-A72W-01	317	0	days	TCGA-P5-A72W	317	0	days	317	days	TCGA Lower Grade Glioma (LGG)	brain lower grade glioma	Brain					35				TCGA-P5-A72W-F69016	TCGA-P5-A72W	TCGA-P5-A72W-01A			-12848	185		0	317												Scheduled Follow-up Submission				2014-12-24	MALE
TCGA-P5-A72X-01	0	TCGA-P5-A72X-01	403	0	days	TCGA-P5-A72X			days	403	days	TCGA Lower Grade Glioma (LGG)	brain lower grade glioma	Brain					21				TCGA-P5-A72X-F69018	TCGA-P5-A72X	TCGA-P5-A72X-01A			-7913	178		0	403												Scheduled Follow-up Submission				2014-12-24	MALE
TCGA-P5-A72Z-01	0	TCGA-P5-A72Z-01	354	0	days	TCGA-P5-A72Z			days	354	days	TCGA Lower Grade Glioma (LGG)	brain lower grade glioma	Brain					64				TCGA-P5-A72Z-F69020	TCGA-P5-A72Z	TCGA-P5-A72Z-01A			-23482	178		0	354												Scheduled Follow-up Submission				2014-12-24	FEMALE
TCGA-P5-A730-01	0	TCGA-P5-A730-01	333	0	days	TCGA-P5-A730	333	0	days	333	days	TCGA Lower Grade Glioma (LGG)	brain lower grade glioma	Brain					22				TCGA-P5-A730-F69023	TCGA-P5-A730	TCGA-P5-A730-01A			-8043	161		0	333												Scheduled Follow-up Submission				2014-12-24	MALE
TCGA-P5-A731-01	0	TCGA-P5-A731-01	274	0	days	TCGA-P5-A731			days	274	days	TCGA Lower Grade Glioma (LGG)	brain lower grade glioma	Brain					59				TCGA-P5-A731-F69010	TCGA-P5-A731	TCGA-P5-A731-01A			-21715	143		0	274												Scheduled Follow-up Submission				2014-12-24	FEMALE
TCGA-P5-A733-01	0	TCGA-P5-A733-01	414	0	days	TCGA-P5-A733			days	414	days	TCGA Lower Grade Glioma (LGG)	brain lower grade glioma	Brain					52				TCGA-P5-A733-F69012	TCGA-P5-A733	TCGA-P5-A733-01A			-19142	134		0	414												Scheduled Follow-up Submission				2014-12-24	FEMALE
TCGA-P5-A735-01	0	TCGA-P5-A735-01	292	0	days	TCGA-P5-A735			days	292	days	TCGA Lower Grade Glioma (LGG)	brain lower grade glioma	Brain					38				TCGA-P5-A735-F69024	TCGA-P5-A735	TCGA-P5-A735-01A			-14152	134		0	292												Scheduled Follow-up Submission	Complete Remission/Response			2014-12-24	FEMALE
TCGA-P5-A736-01	0	TCGA-P5-A736-01	230	0	days	TCGA-P5-A736			days	230	days	TCGA Lower Grade Glioma (LGG)	brain lower grade glioma	Brain					44				TCGA-P5-A736-F69025	TCGA-P5-A736	TCGA-P5-A736-01A			-16300	126		0	230												Scheduled Follow-up Submission	Complete Remission/Response			2014-12-24	FEMALE
TCGA-P5-A737-01	0	TCGA-P5-A737-01	372	0	days	TCGA-P5-A737			days	372	days	TCGA Lower Grade Glioma (LGG)	brain lower grade glioma	Brain					47				TCGA-P5-A737-F69027	TCGA-P5-A737	TCGA-P5-A737-01A			-17390	217		0	372												Scheduled Follow-up Submission				2014-12-24	MALE
TCGA-P5-A77W-01	0	TCGA-P5-A77W-01	584	0	days	TCGA-P5-A77W			days	584	days	TCGA Lower Grade Glioma (LGG)	brain lower grade glioma	Brain					37				TCGA-P5-A77W-F69028	TCGA-P5-A77W	TCGA-P5-A77W-01A			-13545	114		0	584												Scheduled Follow-up Submission				2014-12-24	FEMALE
TCGA-P5-A77X-01	0	TCGA-P5-A77X-01	105	0	days	TCGA-P5-A77X			days	105	days	TCGA Lower Grade Glioma (LGG)	brain lower grade glioma	Brain					55				TCGA-P5-A77X-F69029	TCGA-P5-A77X	TCGA-P5-A77X-01A			-20128	111		0	105												Scheduled Follow-up Submission	Complete Remission/Response			2014-12-24	FEMALE
TCGA-P5-A780-01	0	TCGA-P5-A780-01	72	0	days	TCGA-P5-A780			days	72	days	TCGA Lower Grade Glioma (LGG)	brain lower grade glioma	Brain					44				TCGA-P5-A780-F69031	TCGA-P5-A780	TCGA-P5-A780-01A			-16161	92		0	72												Scheduled Follow-up Submission	Complete Remission/Response			2014-12-24	FEMALE
TCGA-P5-A781-01	0	TCGA-P5-A781-01	134	0	days	TCGA-P5-A781			days	134	days	TCGA Lower Grade Glioma (LGG)	brain lower grade glioma	Brain					34				TCGA-P5-A781-F69033	TCGA-P5-A781	TCGA-P5-A781-01A			-12757	86		0	134												Scheduled Follow-up Submission	Complete Remission/Response			2014-12-24	FEMALE
TCGA-QH-A65R-01	0	TCGA-QH-A65R-01	461	0	days	TCGA-QH-A65R	461	0	days	461	days	TCGA Lower Grade Glioma (LGG)	brain lower grade glioma	Brain					38	YES	CAT	NO	TCGA-QH-A65R-F59571	TCGA-QH-A65R				-14073			0	461		-10	0	NO	YES	NO	< 12 Years	> 20 Years				Scheduled Follow-up Submission	Stable Disease	NO		2014-06-10	FEMALE
TCGA-QH-A65S-01	0	TCGA-QH-A65S-01	77	0	days	TCGA-QH-A65S	77	0	days	77	days	TCGA Lower Grade Glioma (LGG)	brain lower grade glioma	Brain	NO	NO			32	NO		NO	TCGA-QH-A65S-F42106	TCGA-QH-A65S	TCGA-QH-A65S-01A			-11861	56		0	77		-7	1	NO	YES	NO				Seizures	0 - 30 Days	Scheduled Follow-up Submission	Partial Remission/Response	NO		2014-11-14	FEMALE
TCGA-QH-A65V-01	0	TCGA-QH-A65V-01	384	0	days	TCGA-QH-A65V	384	0	days	384	days	TCGA Lower Grade Glioma (LGG)	brain lower grade glioma	Brain	NO	NO	NO		43	NO		NO	TCGA-QH-A65V-F59561	TCGA-QH-A65V	TCGA-QH-A65V-01A			-15850	48		0	384		-9	1	NO	NO	NO				Seizures	0 - 30 Days	Scheduled Follow-up Submission		NO		2014-05-15	FEMALE
TCGA-QH-A65X-01	0	TCGA-QH-A65X-01	482	0	days	TCGA-QH-A65X	482	0	days	482	days	TCGA Lower Grade Glioma (LGG)	brain lower grade glioma	Brain					28	NO		NO	TCGA-QH-A65X-F67754	TCGA-QH-A65X	TCGA-QH-A65X-01A			-10440	39		0	482		237	1	NO	NO	NO				Seizures	0 - 30 Days	Scheduled Follow-up Submission	Stable Disease	NO		2014-11-11	FEMALE
TCGA-QH-A65Z-01	0	TCGA-QH-A65Z-01	427	0	days	TCGA-QH-A65Z	427	0	days	427	days	TCGA Lower Grade Glioma (LGG)	brain lower grade glioma	Brain	NO	NO			54	NO		NO	TCGA-QH-A65Z-F59568	TCGA-QH-A65Z	TCGA-QH-A65Z-01A			-19921	19		0	427		-10	1	NO	YES	NO				Seizures	0 - 30 Days	Scheduled Follow-up Submission		NO		2014-06-10	MALE
TCGA-QH-A6CS-01	0	TCGA-QH-A6CS-01	588	0	days	TCGA-QH-A6CS	498	1	days	588	days	TCGA Lower Grade Glioma (LGG)	brain lower grade glioma	Brain	YES	NO	NO		41	NO		NO	TCGA-QH-A6CS-F67755	TCGA-QH-A6CS	TCGA-QH-A6CS-01A			-15092	53		0	588	498	-25	1	NO	YES	NO				Seizures	0 - 30 Days	Scheduled Follow-up Submission		NO		2014-11-13	MALE
TCGA-QH-A6CU-01	0	TCGA-QH-A6CU-01	451	0	days	TCGA-QH-A6CU	451	0	days	451	days	TCGA Lower Grade Glioma (LGG)	brain lower grade glioma	Brain	NO	NO	NO		52	NO		NO	TCGA-QH-A6CU-F60341	TCGA-QH-A6CU	TCGA-QH-A6CU-01A			-19149	59		0	451		-13	1	NO	YES	NO	> 20 Years			Seizures	0 - 30 Days	Scheduled Follow-up Submission	Stable Disease	NO		2014-06-06	FEMALE
TCGA-QH-A6CV-01	0	TCGA-QH-A6CV-01	442	0	days	TCGA-QH-A6CV	442	0	days	442	days	TCGA Lower Grade Glioma (LGG)	brain lower grade glioma	Brain	NO	NO	NO		51	NO		NO	TCGA-QH-A6CV-F60218	TCGA-QH-A6CV	TCGA-QH-A6CV-01A			-18955	52		0	442		-42	1	NO	NO	NO				Headaches	0 - 30 Days	Scheduled Follow-up Submission	Stable Disease	NO		2014-06-06	MALE
TCGA-QH-A6CW-01	0	TCGA-QH-A6CW-01	414	0	days	TCGA-QH-A6CW	414	0	days	414	days	TCGA Lower Grade Glioma (LGG)	brain lower grade glioma	Brain	NO	NO	NO		43	NO		YES	TCGA-QH-A6CW-F60337	TCGA-QH-A6CW	TCGA-QH-A6CW-01A			-15847	24		0	414		-8	1	NO	NO	NO	> 20 Years			Seizures	31 - 90 Days	Scheduled Follow-up Submission	Partial Remission/Response	NO		2014-06-06	MALE
TCGA-QH-A6CX-01	1	TCGA-QH-A6CX-01	372	1	days	TCGA-QH-A6CX	273	1	days	372	days	TCGA Lower Grade Glioma (LGG)	brain lower grade glioma	Brain	NO	NO	NO		66	NO		NO	TCGA-QH-A6CX-F60335	TCGA-QH-A6CX	TCGA-QH-A6CX-01A			-24252	23	372	0	-1	273	-7	1	NO	NO	NO				Seizures	0 - 30 Days	Scheduled Follow-up Submission		NO		2014-06-06	MALE
TCGA-QH-A6CY-01	0	TCGA-QH-A6CY-01	408	0	days	TCGA-QH-A6CY	408	0	days	408	days	TCGA Lower Grade Glioma (LGG)	brain lower grade glioma	Brain					38	NO		NO	TCGA-QH-A6CY-F60215	TCGA-QH-A6CY	TCGA-QH-A6CY-01A			-14140	18		0	408		-26	1	NO	NO	NO				Headaches	0 - 30 Days	Scheduled Follow-up Submission	Stable Disease	NO		2014-06-06	MALE
TCGA-QH-A6CZ-01	0	TCGA-QH-A6CZ-01	279	0	days	TCGA-QH-A6CZ	279	0	days	279	days	TCGA Lower Grade Glioma (LGG)	brain lower grade glioma	Brain	NO	NO	NO		38	NO		NO	TCGA-QH-A6CZ-F60216	TCGA-QH-A6CZ	TCGA-QH-A6CZ-01A			-14007	16		0	279		-51	1	NO	NO	NO				Seizures	0 - 30 Days	Scheduled Follow-up Submission	Stable Disease	NO		2014-06-03	MALE
TCGA-QH-A6X3-01	0	TCGA-QH-A6X3-01	313	0	days	TCGA-QH-A6X3	313	0	days	313	days	TCGA Lower Grade Glioma (LGG)	brain lower grade glioma	Brain					27			NO	TCGA-QH-A6X3-F67748	TCGA-QH-A6X3				-10184			0	313		16	1	NO	NO	NO				Seizures	0 - 30 Days	Scheduled Follow-up Submission	Complete Remission/Response			2014-11-11	MALE
TCGA-QH-A6X4-01	0	TCGA-QH-A6X4-01	442	0	days	TCGA-QH-A6X4	442	0	days	442	days	TCGA Lower Grade Glioma (LGG)	brain lower grade glioma	Brain					47	NO		NO	TCGA-QH-A6X4-F67744	TCGA-QH-A6X4	TCGA-QH-A6X4-01A			-17258	129		0	442		192	1	NO	NO	NO				Sensory Changes	0 - 30 Days	Scheduled Follow-up Submission	Complete Remission/Response			2014-11-11	MALE
TCGA-QH-A6X5-01	0	TCGA-QH-A6X5-01	497	0	days	TCGA-QH-A6X5	497	0	days	497	days	TCGA Lower Grade Glioma (LGG)	brain lower grade glioma	Brain					58	NO		NO	TCGA-QH-A6X5-F67745	TCGA-QH-A6X5	TCGA-QH-A6X5-01A			-21239	65		0	497		119	1	NO	NO	NO				Seizures	0 - 30 Days	Scheduled Follow-up Submission				2014-11-11	FEMALE
TCGA-QH-A6X8-01	0	TCGA-QH-A6X8-01	509	0	days	TCGA-QH-A6X8	509	0	days	509	days	TCGA Lower Grade Glioma (LGG)	brain lower grade glioma	Brain					56	NO		NO	TCGA-QH-A6X8-F67753	TCGA-QH-A6X8	TCGA-QH-A6X8-01A			-20771	54		0	509		144	0	NO	NO	NO				Mental Status Changes	0 - 30 Days	Scheduled Follow-up Submission	Stable Disease			2014-11-11	FEMALE
TCGA-QH-A6X9-01	0	TCGA-QH-A6X9-01	58	0	days	TCGA-QH-A6X9	58	0	days	58	days	TCGA Lower Grade Glioma (LGG)	brain lower grade glioma	Brain					73	NO		NO	TCGA-QH-A6X9-F67996	TCGA-QH-A6X9	TCGA-QH-A6X9-01A			-26992	22		0	58		58	3	NO	YES	NO				Seizures	0 - 30 Days	Scheduled Follow-up Submission		NO		2014-11-13	FEMALE
TCGA-QH-A6XA-01	0	TCGA-QH-A6XA-01	502	0	days	TCGA-QH-A6XA	502	0	days	502	days	TCGA Lower Grade Glioma (LGG)	brain lower grade glioma	Brain					23	NO		NO	TCGA-QH-A6XA-F67837	TCGA-QH-A6XA	TCGA-QH-A6XA-01A			-8508	19		0	502		7	0	NO	NO	NO						Scheduled Follow-up Submission	Complete Remission/Response	NO		2014-11-12	FEMALE
TCGA-QH-A6XC-01	0	TCGA-QH-A6XC-01	508	0	days	TCGA-QH-A6XC	438	1	days	508	days	TCGA Lower Grade Glioma (LGG)	brain lower grade glioma	Brain	YES	YES	YES		48			YES	TCGA-QH-A6XC-F67756	TCGA-QH-A6XC	TCGA-QH-A6XC-01A	440		-17692	27		0	508	438	153	1	NO	YES	NO				Seizures	0 - 30 Days	Scheduled Follow-up Submission		NO		2014-11-12	MALE
TCGA-QH-A86X-01	0	TCGA-QH-A86X-01	337	0	days	TCGA-QH-A86X	337	0	days	337	days	TCGA Lower Grade Glioma (LGG)	brain lower grade glioma	Brain					33	NO		NO	TCGA-QH-A86X-F67829	TCGA-QH-A86X	TCGA-QH-A86X-01A			-12385	7		0	337		106	0	NO	YES					Seizures	91 - 180 Days	Scheduled Follow-up Submission	Complete Remission/Response	NO		2014-11-12	MALE
TCGA-QH-A870-01	0	TCGA-QH-A870-01	395	0	days	TCGA-QH-A870	335	1	days	395	days	TCGA Lower Grade Glioma (LGG)	brain lower grade glioma	Brain	YES	NO	NO		38	NO		NO	TCGA-QH-A870-F67994	TCGA-QH-A870	TCGA-QH-A870-01A			-14082	1		0	395	335	2	1	NO	YES	NO				Headaches	> 181 Days	Scheduled Follow-up Submission	Progressive Disease			2014-11-14	FEMALE
TCGA-R8-A6MK-01	0	TCGA-R8-A6MK-01	2702	0	days	TCGA-R8-A6MK			days	2702	days	TCGA Lower Grade Glioma (LGG)	brain lower grade glioma	Brain					40					TCGA-R8-A6MK	TCGA-R8-A6MK-01A			-14716	2841		0	2702					YES	NO										2013-12-30	MALE
TCGA-R8-A6ML-01	0	TCGA-R8-A6ML-01	2860	0	days	TCGA-R8-A6ML			days	2860	days	TCGA Lower Grade Glioma (LGG)	brain lower grade glioma	Brain					52					TCGA-R8-A6ML	TCGA-R8-A6ML-01A			-19185	2735		0	2860					NO	NO										2013-12-30	MALE
TCGA-R8-A6MO-01	0	TCGA-R8-A6MO-01	993	0	days	TCGA-R8-A6MO			days	993	days	TCGA Lower Grade Glioma (LGG)	brain lower grade glioma	Brain					53					TCGA-R8-A6MO	TCGA-R8-A6MO-01A			-19432	1519		0	993					NO	NO										2013-12-30	FEMALE
TCGA-R8-A6YH-01		TCGA-R8-A6YH-01			days	TCGA-R8-A6YH			days		days	TCGA Lower Grade Glioma (LGG)	brain lower grade glioma	Brain											TCGA-R8-A6YH-01A
TCGA-R8-A73M-01	0	TCGA-R8-A73M-01	1806	0	days	TCGA-R8-A73M	1806	0	days	1806	days	TCGA Lower Grade Glioma (LGG)	brain lower grade glioma	Brain					48					TCGA-R8-A73M				-17610			0	1806					YES	NO										2013-12-30	FEMALE
TCGA-RY-A83X-01	0	TCGA-RY-A83X-01	939	0	days	TCGA-RY-A83X	939	0	days	939	days	TCGA Lower Grade Glioma (LGG)	brain lower grade glioma	Brain					46			NO	TCGA-RY-A83X-F69371	TCGA-RY-A83X	TCGA-RY-A83X-01A			-16911	486		0	939				NO	NO	NO				Mental Status Changes	> 181 Days	Scheduled Follow-up Submission	Stable Disease			2015-01-07	FEMALE
TCGA-RY-A83Y-01	0	TCGA-RY-A83Y-01	166	0	days	TCGA-RY-A83Y			days	166	days	TCGA Lower Grade Glioma (LGG)	brain lower grade glioma	Brain					45			NO	TCGA-RY-A83Y-F69684	TCGA-RY-A83Y	TCGA-RY-A83Y-01A			-16470	485		0	166		2		NO	NO	NO				Seizures	0 - 30 Days	Scheduled Follow-up Submission				2015-01-15	MALE
TCGA-RY-A83Z-01	0	TCGA-RY-A83Z-01	301	0	days	TCGA-RY-A83Z	301	0	days	301	days	TCGA Lower Grade Glioma (LGG)	brain lower grade glioma	Brain					54			NO	TCGA-RY-A83Z-F69683	TCGA-RY-A83Z	TCGA-RY-A83Z-01A			-19903	375		0	301				NO	NO	NO				Seizures	0 - 30 Days	Scheduled Follow-up Submission				2015-01-15	FEMALE
TCGA-RY-A840-01	0	TCGA-RY-A840-01	854	0	days	TCGA-RY-A840	854	0	days	854	days	TCGA Lower Grade Glioma (LGG)	brain lower grade glioma	Brain					47			NO	TCGA-RY-A840-F69714	TCGA-RY-A840	TCGA-RY-A840-01A			-17501	444		0	854		22	0	NO	NO	NO	< 12 Years			Seizures	0 - 30 Days	Scheduled Follow-up Submission	Stable Disease	NO		2015-01-16	MALE
TCGA-RY-A843-01	0	TCGA-RY-A843-01	63	0	days	TCGA-RY-A843	63	0	days	63	days	TCGA Lower Grade Glioma (LGG)	brain lower grade glioma	Brain					30			NO	TCGA-RY-A843-F69739	TCGA-RY-A843	TCGA-RY-A843-01A			-11083	312		0	63				NO	NO	NO				Seizures	> 181 Days	Scheduled Follow-up Submission	Stable Disease			2015-01-16	MALE
TCGA-RY-A845-01	0	TCGA-RY-A845-01	596	0	days	TCGA-RY-A845	596	0	days	596	days	TCGA Lower Grade Glioma (LGG)	brain lower grade glioma	Brain					40			NO	TCGA-RY-A845-F69753	TCGA-RY-A845	TCGA-RY-A845-01A			-14617	193		0	596		1		NO	NO	NO	< 12 Years			Mental Status Changes	0 - 30 Days	Scheduled Follow-up Submission		NO		2015-01-16	FEMALE
TCGA-RY-A847-01	0	TCGA-RY-A847-01	933	0	days	TCGA-RY-A847	933	0	days	933	days	TCGA Lower Grade Glioma (LGG)	brain lower grade glioma	Brain					45				TCGA-RY-A847-F69806	TCGA-RY-A847	TCGA-RY-A847-01A			-16732	471		0	933		62			NO	NO						Scheduled Follow-up Submission	Stable Disease			2015-01-20	MALE
TCGA-S9-A6TS-01	1	TCGA-S9-A6TS-01	1891	1	days	TCGA-S9-A6TS	1324	1	days	1891	days	TCGA Lower Grade Glioma (LGG)	brain lower grade glioma	Brain	YES	NO	YES		48	NO		NO	TCGA-S9-A6TS-F51945	TCGA-S9-A6TS	TCGA-S9-A6TS-01A	1324		-17857	2402	1891	0		1324	-10	0	NO								Scheduled Follow-up Submission	Progressive Disease	NO		2013-11-26	FEMALE
TCGA-S9-A6TU-01	0	TCGA-S9-A6TU-01	2650	0	days	TCGA-S9-A6TU	2650	1	days	2650	days	TCGA Lower Grade Glioma (LGG)	brain lower grade glioma	Brain	NO	NO	NO		38	NO		NO	TCGA-S9-A6TU-F63758	TCGA-S9-A6TU	TCGA-S9-A6TU-01A			-14108	2301		0	2650	2650	-2	0	NO						Sensory Changes	31 - 90 Days	Additional New Tumor Event	Progressive Disease	NO		2014-08-18	MALE
TCGA-S9-A6TV-01	0	TCGA-S9-A6TV-01	571	0	days	TCGA-S9-A6TV	571	0	days	571	days	TCGA Lower Grade Glioma (LGG)	brain lower grade glioma	Brain					50	NO		NO	TCGA-S9-A6TV-F67222	TCGA-S9-A6TV	TCGA-S9-A6TV-01A			-18321	936		0	571		-14	1	NO						Headaches	0 - 30 Days	Scheduled Follow-up Submission		NO		2014-11-03	MALE
TCGA-S9-A6TW-01	0	TCGA-S9-A6TW-01	1250	0	days	TCGA-S9-A6TW	1250	0	days	1250	days	TCGA Lower Grade Glioma (LGG)	brain lower grade glioma	Brain					40	NO		NO	TCGA-S9-A6TW-F69523	TCGA-S9-A6TW				-14679			0	1250		-8	1	NO						Motor/Movement Changes	31 - 90 Days	Scheduled Follow-up Submission	Complete Remission/Response	NO		2015-01-13	MALE
TCGA-S9-A6TX-01	0	TCGA-S9-A6TX-01	1245	0	days	TCGA-S9-A6TX	1245	0	days	1245	days	TCGA Lower Grade Glioma (LGG)	brain lower grade glioma	Brain					46	NO		NO	TCGA-S9-A6TX-F69524	TCGA-S9-A6TX	TCGA-S9-A6TX-01A			-17025	776		0	1245		-34	0	NO						Headaches	0 - 30 Days	Scheduled Follow-up Submission	Partial Remission/Response	NO		2015-01-13	MALE
TCGA-S9-A6TY-01	0	TCGA-S9-A6TY-01	1076	0	days	TCGA-S9-A6TY	1076	0	days	1076	days	TCGA Lower Grade Glioma (LGG)	brain lower grade glioma	Brain					50	YES	hair of animals, not further specified	NO	TCGA-S9-A6TY-F69979	TCGA-S9-A6TY	TCGA-S9-A6TY-01A			-18564	614		0	1076		-18	0	NO						Seizures	0 - 30 Days	Scheduled Follow-up Submission	Stable Disease	NO		2015-01-26	MALE
TCGA-S9-A6TZ-01	0	TCGA-S9-A6TZ-01	1120	0	days	TCGA-S9-A6TZ	1120	0	days	1120	days	TCGA Lower Grade Glioma (LGG)	brain lower grade glioma	Brain					39	NO		NO	TCGA-S9-A6TZ-F69980	TCGA-S9-A6TZ				-14592			0	1120		-15	0	NO						Mental Status Changes	> 181 Days	Scheduled Follow-up Submission	Stable Disease			2015-01-26	FEMALE
TCGA-S9-A6U0-01	1	TCGA-S9-A6U0-01	742	1	days	TCGA-S9-A6U0	742	0	days	742	days	TCGA Lower Grade Glioma (LGG)	brain lower grade glioma	Brain					46	NO		NO	TCGA-S9-A6U0-F72340	TCGA-S9-A6U0	TCGA-S9-A6U0-01A			-16890	495	742	0	498		-18	0	NO						Seizures	0 - 30 Days	Scheduled Follow-up Submission	Progressive Disease	NO		2015-05-27	MALE
TCGA-S9-A6U1-01	0	TCGA-S9-A6U1-01	785	0	days	TCGA-S9-A6U1	785	0	days	785	days	TCGA Lower Grade Glioma (LGG)	brain lower grade glioma	Brain					22	NO		NO	TCGA-S9-A6U1-F69560	TCGA-S9-A6U1	TCGA-S9-A6U1-01A			-8271	260		0	785		-13	0	NO	NO	NO				Sensory Changes	0 - 30 Days	Scheduled Follow-up Submission	Complete Remission/Response	NO		2015-01-14	FEMALE
TCGA-S9-A6U2-01	0	TCGA-S9-A6U2-01	908	0	days	TCGA-S9-A6U2	908	0	days	908	days	TCGA Lower Grade Glioma (LGG)	brain lower grade glioma	Brain					48	NO		NO	TCGA-S9-A6U2-F69983	TCGA-S9-A6U2	TCGA-S9-A6U2-01A			-17800	430		0	908		-6	0	NO						Seizures	0 - 30 Days	Scheduled Follow-up Submission	Stable Disease	NO		2015-01-26	FEMALE
TCGA-S9-A6U5-01	0	TCGA-S9-A6U5-01	992	0	days	TCGA-S9-A6U5	992	0	days	992	days	TCGA Lower Grade Glioma (LGG)	brain lower grade glioma	Brain	NO	NO			33	NO		NO	TCGA-S9-A6U5-F62932	TCGA-S9-A6U5	TCGA-S9-A6U5-01A			-12417	636		0	992		-6	0	NO						Seizures	31 - 90 Days	Scheduled Follow-up Submission	Stable Disease	NO		2014-07-29	MALE
TCGA-S9-A6U6-01	0	TCGA-S9-A6U6-01	1069	0	days	TCGA-S9-A6U6	1069	0	days	1069	days	TCGA Lower Grade Glioma (LGG)	brain lower grade glioma	Brain					28	NO		NO	TCGA-S9-A6U6-F72342	TCGA-S9-A6U6	TCGA-S9-A6U6-01A			-10253	382		0	1069		-3	0	NO								Scheduled Follow-up Submission		NO		2015-05-27	MALE
TCGA-S9-A6U8-01	1	TCGA-S9-A6U8-01	2988	1	days	TCGA-S9-A6U8	367	1	days	2988	days	TCGA Lower Grade Glioma (LGG)	brain lower grade glioma	Brain	NO	NO			24	NO		NO	TCGA-S9-A6U8-F65495	TCGA-S9-A6U8	TCGA-S9-A6U8-01A			-9044	2962	2988	0	2878	367	-31	0	NO						Seizures	> 181 Days	Scheduled Follow-up Submission	Progressive Disease	NO		2014-09-24	MALE
TCGA-S9-A6U9-01	0	TCGA-S9-A6U9-01	2918	0	days	TCGA-S9-A6U9	2918	0	days	2918	days	TCGA Lower Grade Glioma (LGG)	brain lower grade glioma	Brain	NO	NO			36	NO		NO	TCGA-S9-A6U9-F62934	TCGA-S9-A6U9	TCGA-S9-A6U9-01A			-13460	2706		0	2918				NO	NO	NO				Seizures	> 181 Days	Scheduled Follow-up Submission	Stable Disease	NO		2014-07-29	MALE
TCGA-S9-A6UA-01	1	TCGA-S9-A6UA-01	178	1	days	TCGA-S9-A6UA	161	1	days	178	days	TCGA Lower Grade Glioma (LGG)	brain lower grade glioma	Brain	NO	NO	NO		66	NO		NO	TCGA-S9-A6UA-F51947	TCGA-S9-A6UA	TCGA-S9-A6UA-01A			-24242	1989	178	0		161	-6	2	NO						Mental Status Changes	> 181 Days	Scheduled Follow-up Submission	Progressive Disease	NO		2013-11-26	MALE
TCGA-S9-A6UB-01	0	TCGA-S9-A6UB-01	3761	0	days	TCGA-S9-A6UB	3761	0	days	3761	days	TCGA Lower Grade Glioma (LGG)	brain lower grade glioma	Brain					52	NO		YES	TCGA-S9-A6UB-F72418	TCGA-S9-A6UB	TCGA-S9-A6UB-01A			-19223	3073		0	3761		-1	0	NO								Scheduled Follow-up Submission		NO		2015-06-15	MALE
TCGA-S9-A6WD-01	0	TCGA-S9-A6WD-01	2289	0	days	TCGA-S9-A6WD	2289	0	days	2289	days	TCGA Lower Grade Glioma (LGG)	brain lower grade glioma	Brain					58	NO		NO	TCGA-S9-A6WD-F69986	TCGA-S9-A6WD	TCGA-S9-A6WD-01A			-21231	1922		0	2289		-2	0	NO						Seizures	> 181 Days	Scheduled Follow-up Submission	Stable Disease	NO		2015-01-26	MALE
TCGA-S9-A6WE-01	0	TCGA-S9-A6WE-01	4113	0	days	TCGA-S9-A6WE	4113	0	days	4113	days	TCGA Lower Grade Glioma (LGG)	brain lower grade glioma	Brain					34	NO		NO	TCGA-S9-A6WE-F72356	TCGA-S9-A6WE	TCGA-S9-A6WE-01A			-12488	3434		0	4113		-4	0	NO						Sensory Changes	> 181 Days	Scheduled Follow-up Submission		NO		2015-06-02	MALE
TCGA-S9-A6WG-01	0	TCGA-S9-A6WG-01	2602	0	days	TCGA-S9-A6WG	2602	0	days	2602	days	TCGA Lower Grade Glioma (LGG)	brain lower grade glioma	Brain					31	NO		NO	TCGA-S9-A6WG-F69988	TCGA-S9-A6WG	TCGA-S9-A6WG-01A			-11509	2098		0	2602		-12	0	NO						Seizures	0 - 30 Days	Scheduled Follow-up Submission	Stable Disease	NO		2015-01-26	MALE
TCGA-S9-A6WH-01	0	TCGA-S9-A6WH-01	1173	0	days	TCGA-S9-A6WH	1173	0	days	1173	days	TCGA Lower Grade Glioma (LGG)	brain lower grade glioma	Brain					73	NO		NO	TCGA-S9-A6WH-F69989	TCGA-S9-A6WH	TCGA-S9-A6WH-01A			-26904	697		0	1173		-14	1	NO						Motor/Movement Changes		Scheduled Follow-up Submission	Stable Disease	NO		2015-01-26	FEMALE
TCGA-S9-A6WI-01	0	TCGA-S9-A6WI-01	2585	0	days	TCGA-S9-A6WI	2585	0	days	2585	days	TCGA Lower Grade Glioma (LGG)	brain lower grade glioma	Brain	NO	NO			56	NO		NO	TCGA-S9-A6WI-F63762	TCGA-S9-A6WI				-20609			0	2585		-1	0	NO						Headaches		Scheduled Follow-up Submission	Stable Disease	NO		2014-08-18	FEMALE
TCGA-S9-A6WL-01	0	TCGA-S9-A6WL-01	946	0	days	TCGA-S9-A6WL	946	0	days	946	days	TCGA Lower Grade Glioma (LGG)	brain lower grade glioma	Brain	NO	YES			52	NO		NO	TCGA-S9-A6WL-F67227	TCGA-S9-A6WL				-19234			0	946		-2	0	NO						Seizures	0 - 30 Days	Scheduled Follow-up Submission		NO		2014-11-03	MALE
TCGA-S9-A6WM-01	0	TCGA-S9-A6WM-01	604	0	days	TCGA-S9-A6WM	505	1	days	604	days	TCGA Lower Grade Glioma (LGG)	brain lower grade glioma	Brain	YES	NO	NO		59	NO		NO	TCGA-S9-A6WM-F63843	TCGA-S9-A6WM				-21761			0	604	505	-9	1	NO						Headaches	0 - 30 Days	Additional New Tumor Event	Progressive Disease	NO		2014-08-20	FEMALE
TCGA-S9-A6WN-01	0	TCGA-S9-A6WN-01	805	0	days	TCGA-S9-A6WN	805	1	days	805	days	TCGA Lower Grade Glioma (LGG)	brain lower grade glioma	Brain	YES	NO			38	NO		NO	TCGA-S9-A6WN-F72374	TCGA-S9-A6WN	TCGA-S9-A6WN-01A			-13961	181		0	805	805	-14	1	NO						Seizures	0 - 30 Days	Additional New Tumor Event	Progressive Disease	NO		2015-06-09	FEMALE
TCGA-S9-A6WO-01	0	TCGA-S9-A6WO-01	566	0	days	TCGA-S9-A6WO	566	0	days	566	days	TCGA Lower Grade Glioma (LGG)	brain lower grade glioma	Brain	NO	NO			29	NO		NO	TCGA-S9-A6WO-F65749	TCGA-S9-A6WO				-10933			0	566		-4	0	NO						Seizures	31 - 90 Days	Scheduled Follow-up Submission	Stable Disease	NO		2014-09-30	MALE
TCGA-S9-A6WP-01	0	TCGA-S9-A6WP-01	567	0	days	TCGA-S9-A6WP	567	0	days	567	days	TCGA Lower Grade Glioma (LGG)	brain lower grade glioma	Brain					42	NO		NO	TCGA-S9-A6WP-F69994	TCGA-S9-A6WP	TCGA-S9-A6WP-01A			-15658	111		0	567		-3	0	NO						Seizures	0 - 30 Days	Scheduled Follow-up Submission	Stable Disease	NO		2015-01-26	MALE
TCGA-S9-A6WQ-01	0	TCGA-S9-A6WQ-01	428	0	days	TCGA-S9-A6WQ	428	0	days	428	days	TCGA Lower Grade Glioma (LGG)	brain lower grade glioma	Brain	NO	NO			57	NO		NO	TCGA-S9-A6WQ-F62938	TCGA-S9-A6WQ	TCGA-S9-A6WQ-01A			-21133	104		0	428		-7	0	NO						Seizures	91 - 180 Days	Scheduled Follow-up Submission	Stable Disease	NO		2014-07-29	FEMALE
TCGA-S9-A7IQ-01	0	TCGA-S9-A7IQ-01	1099	0	days	TCGA-S9-A7IQ	1099	0	days	1099	days	TCGA Lower Grade Glioma (LGG)	brain lower grade glioma	Brain	NO	NO			45	NO		NO	TCGA-S9-A7IQ-F65750	TCGA-S9-A7IQ	TCGA-S9-A7IQ-01A			-16512	735		0	1099		-14	0	NO						Sensory Changes	0 - 30 Days	Scheduled Follow-up Submission	Stable Disease	NO		2014-09-30	FEMALE
TCGA-S9-A7IS-01	1	TCGA-S9-A7IS-01	241	1	days	TCGA-S9-A7IS	241	0	days	241	days	TCGA Lower Grade Glioma (LGG)	brain lower grade glioma	Brain					33	NO		NO	TCGA-S9-A7IS-F51948	TCGA-S9-A7IS	TCGA-S9-A7IS-01A			-12402	3506	241	0			-2	2	NO						Mental Status Changes		Scheduled Follow-up Submission	Progressive Disease	NO		2013-11-26	FEMALE
TCGA-S9-A7IX-01	1	TCGA-S9-A7IX-01	819	1	days	TCGA-S9-A7IX			days	819	days	TCGA Lower Grade Glioma (LGG)	brain lower grade glioma	Brain					57	NO		NO	TCGA-S9-A7IX-F72344	TCGA-S9-A7IX	TCGA-S9-A7IX-01A			-21095	540	819	0	597		-2	0	NO						Motor/Movement Changes	31 - 90 Days	Scheduled Follow-up Submission		NO		2015-05-27	MALE
TCGA-S9-A7IY-01	0	TCGA-S9-A7IY-01	715	0	days	TCGA-S9-A7IY	715	0	days	715	days	TCGA Lower Grade Glioma (LGG)	brain lower grade glioma	Brain	NO	NO			39	NO		NO	TCGA-S9-A7IY-F65751	TCGA-S9-A7IY	TCGA-S9-A7IY-01A			-14422	398		0	715		-6	2	NO						Motor/Movement Changes	0 - 30 Days	Scheduled Follow-up Submission	Partial Remission/Response	NO		2014-09-30	MALE
TCGA-S9-A7IZ-01	0	TCGA-S9-A7IZ-01	608	0	days	TCGA-S9-A7IZ	467	1	days	608	days	TCGA Lower Grade Glioma (LGG)	brain lower grade glioma	Brain	YES	NO			48	NO		NO	TCGA-S9-A7IZ-F69998	TCGA-S9-A7IZ	TCGA-S9-A7IZ-01A			-17874	140		0	608	467	-5	1	NO						Seizures	0 - 30 Days	Additional New Tumor Event	Stable Disease	NO		2015-01-26	FEMALE
TCGA-S9-A7J0-01	0	TCGA-S9-A7J0-01	609	0	days	TCGA-S9-A7J0	390	1	days	609	days	TCGA Lower Grade Glioma (LGG)	brain lower grade glioma	Brain	YES	NO			30	NO		NO	TCGA-S9-A7J0-F65752	TCGA-S9-A7J0	TCGA-S9-A7J0-01A			-10989	229		0	609	390	-7	0	NO						Seizures	0 - 30 Days	Additional New Tumor Event	Progressive Disease	YES	Citrus fruits	2014-09-30	FEMALE
TCGA-S9-A7J1-01	0	TCGA-S9-A7J1-01	249	0	days	TCGA-S9-A7J1	249	0	days	249	days	TCGA Lower Grade Glioma (LGG)	brain lower grade glioma	Brain					43	NO		NO	TCGA-S9-A7J1-F71265	TCGA-S9-A7J1	TCGA-S9-A7J1-01A			-15926	184		0	249		-17	3	NO						Seizures	31 - 90 Days	Scheduled Follow-up Submission		NO		2015-03-24	MALE
TCGA-S9-A7J2-01	0	TCGA-S9-A7J2-01	62	0	days	TCGA-S9-A7J2	62	0	days	62	days	TCGA Lower Grade Glioma (LGG)	brain lower grade glioma	Brain					25	NO		NO	TCGA-S9-A7J2-F71266	TCGA-S9-A7J2	TCGA-S9-A7J2-01A			-9345	194		0	62		-4	1	NO						Mental Status Changes	> 181 Days	Scheduled Follow-up Submission		NO		2015-03-24	MALE
TCGA-S9-A7J3-01	0	TCGA-S9-A7J3-01	629	0	days	TCGA-S9-A7J3	629	0	days	629	days	TCGA Lower Grade Glioma (LGG)	brain lower grade glioma	Brain					52	NO		NO	TCGA-S9-A7J3-F70008	TCGA-S9-A7J3	TCGA-S9-A7J3-01A			-19056	182		0	629		-14	0	NO						Seizures	31 - 90 Days	Scheduled Follow-up Submission	Stable Disease	NO		2015-01-26	FEMALE
TCGA-S9-A7QW-01	0	TCGA-S9-A7QW-01	458	0	days	TCGA-S9-A7QW	382	1	days	458	days	TCGA Lower Grade Glioma (LGG)	brain lower grade glioma	Brain	YES	NO			54	NO		NO	TCGA-S9-A7QW-F66223	TCGA-S9-A7QW				-19869			0	458	382	-4	0	NO								Additional New Tumor Event	Stable Disease	NO		2014-10-06	FEMALE
TCGA-S9-A7QX-01	0	TCGA-S9-A7QX-01	564	0	days	TCGA-S9-A7QX	564	0	days	564	days	TCGA Lower Grade Glioma (LGG)	brain lower grade glioma	Brain					36	NO		NO	TCGA-S9-A7QX-F70010	TCGA-S9-A7QX	TCGA-S9-A7QX-01A			-13332	81		0	564		-3	0	NO	NO	NO				Sensory Changes	> 181 Days	Scheduled Follow-up Submission	Stable Disease	NO		2015-01-26	FEMALE
TCGA-S9-A7QY-01	0	TCGA-S9-A7QY-01	863	0	days	TCGA-S9-A7QY	863	0	days	863	days	TCGA Lower Grade Glioma (LGG)	brain lower grade glioma	Brain	NO	NO			35	NO		NO	TCGA-S9-A7QY-F62949	TCGA-S9-A7QY	TCGA-S9-A7QY-01A			-12853	560		0	863		-2	0	NO						Seizures	> 181 Days	Scheduled Follow-up Submission	Stable Disease	NO		2014-07-29	FEMALE
TCGA-S9-A7QZ-01	0	TCGA-S9-A7QZ-01	826	0	days	TCGA-S9-A7QZ	774	1	days	826	days	TCGA Lower Grade Glioma (LGG)	brain lower grade glioma	Brain	NO	NO	YES		41	NO		NO	TCGA-S9-A7QZ-F70012	TCGA-S9-A7QZ	TCGA-S9-A7QZ-01A	826		-15300	368		0	826	774	-3	0	NO						Seizures	> 181 Days	Additional New Tumor Event	Partial Remission/Response	NO		2015-01-26	MALE
TCGA-S9-A7R1-01	1	TCGA-S9-A7R1-01	5166	1	days	TCGA-S9-A7R1	5166	0	days	5166	days	TCGA Lower Grade Glioma (LGG)	brain lower grade glioma	Brain	NO	NO			35	NO		NO	TCGA-S9-A7R1-F67312	TCGA-S9-A7R1	TCGA-S9-A7R1-01A			-12828	5213	5166	0	5000		-122	1	NO						Seizures	> 181 Days	Scheduled Follow-up Submission		NO		2014-11-04	MALE
TCGA-S9-A7R2-01	1	TCGA-S9-A7R2-01	316	1	days	TCGA-S9-A7R2	316	0	days	316	days	TCGA Lower Grade Glioma (LGG)	brain lower grade glioma	Brain					69	NO		NO		TCGA-S9-A7R2	TCGA-S9-A7R2-01A			-25419	2027	316	0			-2	1	NO						Seizures	> 181 Days			NO		2013-12-12	MALE
TCGA-S9-A7R3-01	0	TCGA-S9-A7R3-01	3013	0	days	TCGA-S9-A7R3	3013	0	days	3013	days	TCGA Lower Grade Glioma (LGG)	brain lower grade glioma	Brain	NO	NO			28	NO		NO	TCGA-S9-A7R3-F62951	TCGA-S9-A7R3	TCGA-S9-A7R3-01A			-10342	2706		0	3013		-2	0	NO						Headaches	> 181 Days	Scheduled Follow-up Submission	Stable Disease	NO		2014-07-29	FEMALE
TCGA-S9-A7R4-01	0	TCGA-S9-A7R4-01	914	0	days	TCGA-S9-A7R4	914	0	days	914	days	TCGA Lower Grade Glioma (LGG)	brain lower grade glioma	Brain					46	NO		NO	TCGA-S9-A7R4-F67313	TCGA-S9-A7R4	TCGA-S9-A7R4-01A			-17134	565		0	914		-8	1	NO						Seizures	0 - 30 Days	Scheduled Follow-up Submission		NO		2014-11-04	MALE
TCGA-S9-A7R7-01	0	TCGA-S9-A7R7-01	3000	0	days	TCGA-S9-A7R7	2894	1	days	3000	days	TCGA Lower Grade Glioma (LGG)	brain lower grade glioma	Brain	YES	YES	YES		27	NO		NO	TCGA-S9-A7R7-F66258	TCGA-S9-A7R7	TCGA-S9-A7R7-01A	2976		-10108	2647		0	3000	2894	-8	1	NO						Seizures	0 - 30 Days	Additional New Tumor Event	Progressive Disease	NO		2014-10-07	MALE
TCGA-S9-A7R8-01	1	TCGA-S9-A7R8-01	961	1	days	TCGA-S9-A7R8			days	961	days	TCGA Lower Grade Glioma (LGG)	brain lower grade glioma	Brain					44	NO		NO		TCGA-S9-A7R8	TCGA-S9-A7R8-01A			-16275	3282	961	0			-1	1	NO						Seizures	31 - 90 Days			NO		2013-12-11	FEMALE
TCGA-S9-A89V-01	0	TCGA-S9-A89V-01	569	0	days	TCGA-S9-A89V	221	1	days	569	days	TCGA Lower Grade Glioma (LGG)	brain lower grade glioma	Brain					70	NO		NO	TCGA-S9-A89V-F67315	TCGA-S9-A89V				-25570			0	569	221	-32	1	NO						Motor/Movement Changes	> 181 Days	Additional New Tumor Event		NO		2014-11-04	MALE
TCGA-S9-A89Z-01	0	TCGA-S9-A89Z-01	623	0	days	TCGA-S9-A89Z	623	0	days	623	days	TCGA Lower Grade Glioma (LGG)	brain lower grade glioma	Brain					40	NO		NO	TCGA-S9-A89Z-F72341	TCGA-S9-A89Z	TCGA-S9-A89Z-01A			-14858	63		0	623		-10	1	NO	YES	NO				Seizures	31 - 90 Days	Scheduled Follow-up Submission	Stable Disease	NO		2015-05-27	MALE
TCGA-TM-A7C3-01	1	TCGA-TM-A7C3-01	1666	1	days	TCGA-TM-A7C3	1666	0	days	1666	days	TCGA Lower Grade Glioma (LGG)	brain lower grade glioma	Brain					43	NO		YES	TCGA-TM-A7C3-F63557	TCGA-TM-A7C3	TCGA-TM-A7C3-01A			-16021	1409	1666	0	1504		0	0	YES	YES	NO	< 12 Years			Seizures	0 - 30 Days	Scheduled Follow-up Submission	Progressive Disease	NO		2014-08-12	FEMALE
TCGA-TM-A7C4-01	0	TCGA-TM-A7C4-01	1470	0	days	TCGA-TM-A7C4	1470	0	days	1470	days	TCGA Lower Grade Glioma (LGG)	brain lower grade glioma	Brain					39	NO		NO	TCGA-TM-A7C4-F63553	TCGA-TM-A7C4	TCGA-TM-A7C4-01A			-14603	1215		0	1470		0	0	YES	NO	NO	> 20 Years			Seizures	0 - 30 Days	Scheduled Follow-up Submission	Complete Remission/Response	NO		2014-08-12	FEMALE
TCGA-TM-A7C5-01	0	TCGA-TM-A7C5-01	1500	0	days	TCGA-TM-A7C5	1500	0	days	1500	days	TCGA Lower Grade Glioma (LGG)	brain lower grade glioma	Brain					30	NO		YES	TCGA-TM-A7C5-F63554	TCGA-TM-A7C5	TCGA-TM-A7C5-01A			-11286	1194		0	1500		0	0	NO	NO	NO	< 12 Years			Seizures	0 - 30 Days	Scheduled Follow-up Submission	Complete Remission/Response	NO		2014-08-12	MALE
TCGA-TM-A7CA-01	0	TCGA-TM-A7CA-01	1058	0	days	TCGA-TM-A7CA	1058	0	days	1058	days	TCGA Lower Grade Glioma (LGG)	brain lower grade glioma	Brain					44	NO		YES	TCGA-TM-A7CA-F63555	TCGA-TM-A7CA	TCGA-TM-A7CA-01A			-16415	830		0	1058		0	0	NO	YES	NO	> 20 Years			Seizures	0 - 30 Days	Scheduled Follow-up Submission	Complete Remission/Response	NO		2014-08-12	MALE
TCGA-TM-A7CF-01	0	TCGA-TM-A7CF-01	1989	0	days	TCGA-TM-A7CF	1989	0	days	1989	days	TCGA Lower Grade Glioma (LGG)	brain lower grade glioma	Brain					41	NO		YES	TCGA-TM-A7CF-F70345	TCGA-TM-A7CF	TCGA-TM-A7CF-01A			-15178	1453		0	1989		0	0	NO	NO	NO	< 12 Years			Seizures	0 - 30 Days	Scheduled Follow-up Submission	Stable Disease	NO		2015-02-05	FEMALE
TCGA-TM-A7CF-02	0	TCGA-TM-A7CF-02	1989	0	days	TCGA-TM-A7CF	1989	0	days	1989	days	TCGA Lower Grade Glioma (LGG)	brain lower grade glioma	Brain					41	NO		YES	TCGA-TM-A7CF-F70345	TCGA-TM-A7CF	TCGA-TM-A7CF-02A			-15178	1453		0	1989		0	0	NO	NO	NO	< 12 Years			Seizures	0 - 30 Days	Scheduled Follow-up Submission	Stable Disease	NO		2015-02-05	FEMALE
TCGA-TM-A84B-01	1	TCGA-TM-A84B-01	758	1	days	TCGA-TM-A84B	758	0	days	758	days	TCGA Lower Grade Glioma (LGG)	brain lower grade glioma	Brain					40	NO		NO	TCGA-TM-A84B-F65302	TCGA-TM-A84B				-14933		758	0	365		0	0	NO	NO	NO				Seizures	0 - 30 Days	Scheduled Follow-up Submission	Progressive Disease	NO		2014-09-22	MALE
TCGA-TM-A84C-01	1	TCGA-TM-A84C-01	492	1	days	TCGA-TM-A84C	492	0	days	492	days	TCGA Lower Grade Glioma (LGG)	brain lower grade glioma	Brain					32	NO		YES	TCGA-TM-A84C-F64988	TCGA-TM-A84C	TCGA-TM-A84C-01A			-11849	459	492	0	459		0	1	NO	YES	NO	< 12 Years			Visual Changes	31 - 90 Days	Scheduled Follow-up Submission	Progressive Disease	NO		2014-09-17	MALE
TCGA-TM-A84F-01	0	TCGA-TM-A84F-01	1796	0	days	TCGA-TM-A84F	1796	0	days	1796	days	TCGA Lower Grade Glioma (LGG)	brain lower grade glioma	Brain					48	NO		NO	TCGA-TM-A84F-F65393	TCGA-TM-A84F	TCGA-TM-A84F-01A			-17744	1471		0	1796		0	0	NO	NO	NO				Visual Changes	0 - 30 Days	Scheduled Follow-up Submission	Complete Remission/Response	NO		2014-10-08	MALE
TCGA-TM-A84G-01	0	TCGA-TM-A84G-01	1236	0	days	TCGA-TM-A84G	1236	0	days	1236	days	TCGA Lower Grade Glioma (LGG)	brain lower grade glioma	Brain					54	NO		NO	TCGA-TM-A84G-F65394	TCGA-TM-A84G				-20014			0	1236		0	0	NO	NO	NO				Headaches	0 - 30 Days	Scheduled Follow-up Submission	Complete Remission/Response	NO		2014-09-23	FEMALE
TCGA-TM-A84H-01	0	TCGA-TM-A84H-01	926	0	days	TCGA-TM-A84H	926	0	days	926	days	TCGA Lower Grade Glioma (LGG)	brain lower grade glioma	Brain					44	NO		NO	TCGA-TM-A84H-F65389	TCGA-TM-A84H	TCGA-TM-A84H-01A			-16277	627		0	926		0	0	NO	YES	NO				Headaches	0 - 30 Days	Scheduled Follow-up Submission	Complete Remission/Response	NO		2014-09-22	FEMALE
TCGA-TM-A84I-01	0	TCGA-TM-A84I-01	854	0	days	TCGA-TM-A84I	854	0	days	854	days	TCGA Lower Grade Glioma (LGG)	brain lower grade glioma	Brain					30	NO		NO	TCGA-TM-A84I-F65390	TCGA-TM-A84I				-11221			0	854		0	0	NO	YES	NO				Motor/Movement Changes	0 - 30 Days	Scheduled Follow-up Submission	Complete Remission/Response	NO		2014-09-22	MALE
TCGA-TM-A84J-01	0	TCGA-TM-A84J-01	735	0	days	TCGA-TM-A84J	454	1	days	735	days	TCGA Lower Grade Glioma (LGG)	brain lower grade glioma	Brain	YES	NO			63	NO		NO	TCGA-TM-A84J-F65391	TCGA-TM-A84J	TCGA-TM-A84J-01A			-23091	415		0	735	454	0	1	NO	NO	NO				Visual Changes	0 - 30 Days	Scheduled Follow-up Submission	Progressive Disease	NO		2014-09-30	MALE
TCGA-TM-A84L-01	1	TCGA-TM-A84L-01	1242	1	days	TCGA-TM-A84L	1045	1	days	1242	days	TCGA Lower Grade Glioma (LGG)	brain lower grade glioma	Brain	YES	YES	YES		31	NO		NO	TCGA-TM-A84L-F56505	TCGA-TM-A84L		1045		-11498		1242	0		1045	0	0	NO	NO	NO				Seizures	31 - 90 Days	Scheduled Follow-up Submission	Progressive Disease	NO		2014-02-17	MALE
TCGA-TM-A84M-01	0	TCGA-TM-A84M-01	754	0	days	TCGA-TM-A84M	754	0	days	754	days	TCGA Lower Grade Glioma (LGG)	brain lower grade glioma	Brain					40	NO		NO	TCGA-TM-A84M-F65392	TCGA-TM-A84M	TCGA-TM-A84M-01A			-14660	455		0	754		0	0	NO	NO	NO				Motor/Movement Changes	31 - 90 Days	Scheduled Follow-up Submission	Complete Remission/Response	NO		2014-09-23	MALE
TCGA-TM-A84O-01	1	TCGA-TM-A84O-01	1011	1	days	TCGA-TM-A84O	1011	0	days	1011	days	TCGA Lower Grade Glioma (LGG)	brain lower grade glioma	Brain					61	NO		NO	TCGA-TM-A84O-F65303	TCGA-TM-A84O	TCGA-TM-A84O-01A			-22327	920	1011	0			0	0	NO						Seizures	0 - 30 Days	Scheduled Follow-up Submission	Progressive Disease	NO		2014-09-22	FEMALE
TCGA-TM-A84Q-01	0	TCGA-TM-A84Q-01	772	0	days	TCGA-TM-A84Q	455	1	days	772	days	TCGA Lower Grade Glioma (LGG)	brain lower grade glioma	Brain	NO	NO			31	NO		YES	TCGA-TM-A84Q-F65305	TCGA-TM-A84Q	TCGA-TM-A84Q-01A			-11668	592		0	772	455	0	1	NO	NO	NO	> 20 Years			Mental Status Changes	0 - 30 Days	Scheduled Follow-up Submission	Complete Remission/Response	NO		2014-09-22	MALE
TCGA-TM-A84R-01	0	TCGA-TM-A84R-01	566	0	days	TCGA-TM-A84R	566	0	days	566	days	TCGA Lower Grade Glioma (LGG)	brain lower grade glioma	Brain					46	NO		NO	TCGA-TM-A84R-F65388	TCGA-TM-A84R	TCGA-TM-A84R-01A			-16843	346		0	566		0	1	NO	NO	NO				Seizures	0 - 30 Days	Scheduled Follow-up Submission	Complete Remission/Response	NO		2014-09-22	MALE
TCGA-TM-A84S-01	0	TCGA-TM-A84S-01	454	0	days	TCGA-TM-A84S	454	0	days	454	days	TCGA Lower Grade Glioma (LGG)	brain lower grade glioma	Brain					36	NO		NO	TCGA-TM-A84S-F65304	TCGA-TM-A84S	TCGA-TM-A84S-01A			-13424	163		0	454		0	1	NO	YES	YES				Seizures	31 - 90 Days	Scheduled Follow-up Submission	Complete Remission/Response	NO		2014-09-22	MALE
TCGA-TM-A84T-01	0	TCGA-TM-A84T-01	724	0	days	TCGA-TM-A84T	724	0	days	724	days	TCGA Lower Grade Glioma (LGG)	brain lower grade glioma	Brain					19	NO		NO	TCGA-TM-A84T-F65306	TCGA-TM-A84T				-6994			0	724		0	0	NO	NO	NO				Seizures	0 - 30 Days	Scheduled Follow-up Submission	Stable Disease	NO		2014-09-22	MALE
TCGA-TQ-A7RF-01	0	TCGA-TQ-A7RF-01	650	0	days	TCGA-TQ-A7RF	650	0	days	650	days	TCGA Lower Grade Glioma (LGG)	brain lower grade glioma	Brain					27	NO		NO	TCGA-TQ-A7RF-F61331	TCGA-TQ-A7RF	TCGA-TQ-A7RF-01A			-9919	373		0	650				NO	NO	NO				Headaches	> 181 Days			NO		2015-02-19	FEMALE
TCGA-TQ-A7RG-01	0	TCGA-TQ-A7RG-01	599	0	days	TCGA-TQ-A7RG	599	0	days	599	days	TCGA Lower Grade Glioma (LGG)	brain lower grade glioma	Brain					36	NO		NO	TCGA-TQ-A7RG-F65500	TCGA-TQ-A7RG	TCGA-TQ-A7RG-01A			-13227	287		0	599		-32		NO	NO	NO				Seizures	> 181 Days			NO		2015-02-19	MALE
TCGA-TQ-A7RH-01	0	TCGA-TQ-A7RH-01	486	0	days	TCGA-TQ-A7RH	486	0	days	486	days	TCGA Lower Grade Glioma (LGG)	brain lower grade glioma	Brain					39	NO		NO	TCGA-TQ-A7RH-F65502	TCGA-TQ-A7RH	TCGA-TQ-A7RH-01A			-14524	167		0	486				NO	NO	NO				Seizures	> 181 Days			NO		2014-09-25	MALE
TCGA-TQ-A7RI-01	0	TCGA-TQ-A7RI-01	62	0	days	TCGA-TQ-A7RI	62	0	days	62	days	TCGA Lower Grade Glioma (LGG)	brain lower grade glioma	Brain					37	NO		NO	TCGA-TQ-A7RI-F65497	TCGA-TQ-A7RI				-13799			0	62				NO	NO	NO				Seizures	0 - 30 Days			NO		2014-09-25	FEMALE
TCGA-TQ-A7RJ-01	0	TCGA-TQ-A7RJ-01	1229	0	days	TCGA-TQ-A7RJ	1229	0	days	1229	days	TCGA Lower Grade Glioma (LGG)	brain lower grade glioma	Brain					25	NO		NO	TCGA-TQ-A7RJ-F65494	TCGA-TQ-A7RJ	TCGA-TQ-A7RJ-01A			-9209	924		0	1229				NO	NO	NO				Sensory Changes	> 181 Days			NO		2014-09-25	FEMALE
TCGA-TQ-A7RK-01	0	TCGA-TQ-A7RK-01	1341	0	days	TCGA-TQ-A7RK	858	1	days	1341	days	TCGA Lower Grade Glioma (LGG)	brain lower grade glioma	Brain	YES	YES	YES		29	NO		NO	TCGA-TQ-A7RK-F61519	TCGA-TQ-A7RK	TCGA-TQ-A7RK-01A	882		-10742	1057		0	1341	858	-115	0	NO	NO	NO				Mental Status Changes	0 - 30 Days	Additional New Tumor Event	Complete Remission/Response	NO		2014-06-30	MALE
TCGA-TQ-A7RK-02	0	TCGA-TQ-A7RK-02	1341	0	days	TCGA-TQ-A7RK	858	1	days	1341	days	TCGA Lower Grade Glioma (LGG)	brain lower grade glioma	Brain	YES	YES	YES		29	NO		NO	TCGA-TQ-A7RK-F61519	TCGA-TQ-A7RK	TCGA-TQ-A7RK-02B	882		-10742	1131		0	1341	858	-115	0	NO	NO	NO				Mental Status Changes	0 - 30 Days	Additional New Tumor Event	Complete Remission/Response	NO		2014-06-30	MALE
TCGA-TQ-A7RM-01	0	TCGA-TQ-A7RM-01	1116	0	days	TCGA-TQ-A7RM	1116	0	days	1116	days	TCGA Lower Grade Glioma (LGG)	brain lower grade glioma	Brain					41	NO		NO	TCGA-TQ-A7RM-F65552	TCGA-TQ-A7RM				-15154			0	1116		45	0	NO	NO	NO				Seizures	> 181 Days	Scheduled Follow-up Submission	Partial Remission/Response	NO		2015-02-17	FEMALE
TCGA-TQ-A7RN-01	0	TCGA-TQ-A7RN-01	1026	0	days	TCGA-TQ-A7RN	1026	0	days	1026	days	TCGA Lower Grade Glioma (LGG)	brain lower grade glioma	Brain					32	NO		NO	TCGA-TQ-A7RN-F65559	TCGA-TQ-A7RN	TCGA-TQ-A7RN-01A			-11823	714		0	1026		11	0	NO	NO	NO				Headaches	> 181 Days	Scheduled Follow-up Submission	Partial Remission/Response	NO		2015-02-17	MALE
TCGA-TQ-A7RO-01	0	TCGA-TQ-A7RO-01	949	0	days	TCGA-TQ-A7RO	949	0	days	949	days	TCGA Lower Grade Glioma (LGG)	brain lower grade glioma	Brain					29	NO		NO	TCGA-TQ-A7RO-F65562	TCGA-TQ-A7RO	TCGA-TQ-A7RO-01A			-10890	665		0	949		123	0	NO	YES	NO			12 - 20 Years	Seizures	31 - 90 Days	Scheduled Follow-up Submission	Partial Remission/Response	YES	Seafood	2015-02-17	MALE
TCGA-TQ-A7RP-01	0	TCGA-TQ-A7RP-01	914	0	days	TCGA-TQ-A7RP	914	0	days	914	days	TCGA Lower Grade Glioma (LGG)	brain lower grade glioma	Brain					66	NO		NO	TCGA-TQ-A7RP-F65564	TCGA-TQ-A7RP	TCGA-TQ-A7RP-01A			-24109	553		0	914		152	0	NO	NO	NO				Seizures	> 181 Days	Scheduled Follow-up Submission	Partial Remission/Response	NO		2015-02-17	MALE
TCGA-TQ-A7RQ-01	0	TCGA-TQ-A7RQ-01	795	0	days	TCGA-TQ-A7RQ	795	0	days	795	days	TCGA Lower Grade Glioma (LGG)	brain lower grade glioma	Brain					38	NO		NO	TCGA-TQ-A7RQ-F65566	TCGA-TQ-A7RQ	TCGA-TQ-A7RQ-01A			-14187	504		0	795		53	0	NO						Seizures	91 - 180 Days	Scheduled Follow-up Submission	Complete Remission/Response	NO		2014-10-30	FEMALE
TCGA-TQ-A7RR-01	0	TCGA-TQ-A7RR-01	787	0	days	TCGA-TQ-A7RR	787	0	days	787	days	TCGA Lower Grade Glioma (LGG)	brain lower grade glioma	Brain					38	NO		NO	TCGA-TQ-A7RR-F65569	TCGA-TQ-A7RR	TCGA-TQ-A7RR-01A			-14022	454		0	787		31	0	NO	NO	NO				Seizures	> 181 Days	Scheduled Follow-up Submission	Partial Remission/Response	NO		2014-10-30	MALE
TCGA-TQ-A7RS-01		TCGA-TQ-A7RS-01			days	TCGA-TQ-A7RS			days		days	TCGA Lower Grade Glioma (LGG)	brain lower grade glioma	Brain					25	NO		NO	TCGA-TQ-A7RS-F65577	TCGA-TQ-A7RS	TCGA-TQ-A7RS-01A			-9172	398		0	-1		-1	0	NO						Motor/Movement Changes	> 181 Days	Scheduled Follow-up Submission	Complete Remission/Response			2014-10-30	FEMALE
TCGA-TQ-A7RU-01	0	TCGA-TQ-A7RU-01	1032	0	days	TCGA-TQ-A7RU	1032	0	days	1032	days	TCGA Lower Grade Glioma (LGG)	brain lower grade glioma	Brain					51	NO		NO	TCGA-TQ-A7RU-F65649	TCGA-TQ-A7RU				-18990			0	1032		158	0	NO	NO	NO				Seizures	> 181 Days	Scheduled Follow-up Submission	Partial Remission/Response	NO		2014-10-30	MALE
TCGA-TQ-A7RV-01	0	TCGA-TQ-A7RV-01	1868	0	days	TCGA-TQ-A7RV	530	1	days	1868	days	TCGA Lower Grade Glioma (LGG)	brain lower grade glioma	Brain	YES	YES			27	NO		NO	TCGA-TQ-A7RV-F61501	TCGA-TQ-A7RV	TCGA-TQ-A7RV-01A		1141	-10167	1470		0	1868	530	-42	1	NO	NO	NO				Sensory Changes	> 181 Days	Scheduled Follow-up Submission	Progressive Disease	NO		2014-10-07	MALE
TCGA-TQ-A7RV-02	0	TCGA-TQ-A7RV-02	1868	0	days	TCGA-TQ-A7RV	530	1	days	1868	days	TCGA Lower Grade Glioma (LGG)	brain lower grade glioma	Brain	YES	YES			27	NO		NO	TCGA-TQ-A7RV-F61501	TCGA-TQ-A7RV	TCGA-TQ-A7RV-02A		1141	-10167	1544		0	1868	530	-42	1	NO	NO	NO				Sensory Changes	> 181 Days	Scheduled Follow-up Submission	Progressive Disease	NO		2014-10-07	MALE
TCGA-TQ-A7RW-01	1	TCGA-TQ-A7RW-01	821	1	days	TCGA-TQ-A7RW	511	1	days	821	days	TCGA Lower Grade Glioma (LGG)	brain lower grade glioma	Brain	YES	YES	YES		32	NO		NO	TCGA-TQ-A7RW-F65651	TCGA-TQ-A7RW	TCGA-TQ-A7RW-01A	[Discrepancy]		-11804	1022	821	0		511	529	0	NO	NO	NO				Seizures	31 - 90 Days	Scheduled Follow-up Submission	Progressive Disease	NO		2014-09-26	MALE
TCGA-TQ-A8XE-01	1	TCGA-TQ-A8XE-01	954	1	days	TCGA-TQ-A8XE	455	1	days	954	days	TCGA Lower Grade Glioma (LGG)	brain lower grade glioma	Brain	YES	YES	NO		42	NO		NO	TCGA-TQ-A8XE-F61509	TCGA-TQ-A8XE	TCGA-TQ-A8XE-01A			-15629	1308	954	0		455	0	1	NO	NO	NO				Headaches	91 - 180 Days	Additional New Tumor Event	Progressive Disease			2014-06-30	FEMALE
TCGA-TQ-A8XE-02	1	TCGA-TQ-A8XE-02	954	1	days	TCGA-TQ-A8XE	455	1	days	954	days	TCGA Lower Grade Glioma (LGG)	brain lower grade glioma	Brain	YES	YES	NO		42	NO		NO	TCGA-TQ-A8XE-F61509	TCGA-TQ-A8XE	TCGA-TQ-A8XE-02A			-15629	1308	954	0		455	0	1	NO	NO	NO				Headaches	91 - 180 Days	Additional New Tumor Event	Progressive Disease			2014-06-30	FEMALE
TCGA-VM-A8C8-01	0	TCGA-VM-A8C8-01	1397	0	days	TCGA-VM-A8C8	1397	0	days	1397	days	TCGA Lower Grade Glioma (LGG)	brain lower grade glioma	Brain	NO	NO			50				TCGA-VM-A8C8-F69643	TCGA-VM-A8C8	TCGA-VM-A8C8-01A			-18494	959		0	1397		19			YES	NO				Motor/Movement Changes	> 181 Days	Scheduled Follow-up Submission				2015-01-15	FEMALE
TCGA-VM-A8C9-01	0	TCGA-VM-A8C9-01	1314	0	days	TCGA-VM-A8C9	1314	0	days	1314	days	TCGA Lower Grade Glioma (LGG)	brain lower grade glioma	Brain	NO	NO			37				TCGA-VM-A8C9-F70437	TCGA-VM-A8C9	TCGA-VM-A8C9-01A			-13663	847		0	1314					NO	NO				Seizures	> 181 Days	Scheduled Follow-up Submission	Complete Remission/Response			2015-02-16	FEMALE
TCGA-VM-A8CA-01	0	TCGA-VM-A8CA-01	411	0	days	TCGA-VM-A8CA			days	411	days	TCGA Lower Grade Glioma (LGG)	brain lower grade glioma	Brain					54			NO	TCGA-VM-A8CA-F63647	TCGA-VM-A8CA	TCGA-VM-A8CA-01A			-19991	798		0	411		19			NO	NO				Mental Status Changes	0 - 30 Days	Scheduled Follow-up Submission				2014-10-24	MALE
TCGA-VM-A8CB-01	0	TCGA-VM-A8CB-01	3	0	days	TCGA-VM-A8CB			days	3	days	TCGA Lower Grade Glioma (LGG)	brain lower grade glioma	Brain					33				TCGA-VM-A8CB-F66847	TCGA-VM-A8CB	TCGA-VM-A8CB-01A			-12340	738		0	3					NO	NO				Seizures	0 - 30 Days	Scheduled Follow-up Submission				2014-10-24	MALE
TCGA-VM-A8CD-01	1	TCGA-VM-A8CD-01	240	1	days	TCGA-VM-A8CD	240	0	days	240	days	TCGA Lower Grade Glioma (LGG)	brain lower grade glioma	Brain	NO	NO			58			NO	TCGA-VM-A8CD-F66848	TCGA-VM-A8CD	TCGA-VM-A8CD-01A			-21200	517	240	0			-43			YES	NO				Seizures	> 181 Days	Scheduled Follow-up Submission				2014-10-24	MALE
TCGA-VM-A8CE-01	0	TCGA-VM-A8CE-01	1191	0	days	TCGA-VM-A8CE	1191	0	days	1191	days	TCGA Lower Grade Glioma (LGG)	brain lower grade glioma	Brain	NO	NO			25			NO	TCGA-VM-A8CE-F69636	TCGA-VM-A8CE	TCGA-VM-A8CE-01A			-9363	780		0	1191		15			NO	NO				Seizures	0 - 30 Days	Scheduled Follow-up Submission				2015-01-15	MALE
TCGA-VM-A8CF-01	0	TCGA-VM-A8CF-01	609	0	days	TCGA-VM-A8CF	609	0	days	609	days	TCGA Lower Grade Glioma (LGG)	brain lower grade glioma	Brain					44				TCGA-VM-A8CF-F66857	TCGA-VM-A8CF	TCGA-VM-A8CF-01A			-16334	280		0	609		26			NO	NO				Motor/Movement Changes	> 181 Days	Scheduled Follow-up Submission	Stable Disease			2014-10-24	FEMALE
TCGA-VM-A8CH-01	0	TCGA-VM-A8CH-01	714	0	days	TCGA-VM-A8CH	714	0	days	714	days	TCGA Lower Grade Glioma (LGG)	brain lower grade glioma	Brain					24				TCGA-VM-A8CH-F69641	TCGA-VM-A8CH	TCGA-VM-A8CH-01A			-9005	300		0	714		-38			YES	NO				Seizures	> 181 Days	Scheduled Follow-up Submission				2015-01-15	FEMALE
TCGA-VV-A829-01	0	TCGA-VV-A829-01	1127	0	days	TCGA-VV-A829	1127	0	days	1127	days	TCGA Lower Grade Glioma (LGG)	brain lower grade glioma	Brain					44	NO		NO	TCGA-VV-A829-F65521	TCGA-VV-A829	TCGA-VV-A829-01A			-16163	720		0	1127					YES	NO				Motor/Movement Changes	0 - 30 Days	Scheduled Follow-up Submission	Complete Remission/Response	NO		2014-10-02	MALE
TCGA-VV-A86M-01	0	TCGA-VV-A86M-01	487	0	days	TCGA-VV-A86M	487	0	days	487	days	TCGA Lower Grade Glioma (LGG)	brain lower grade glioma	Brain					36	NO		NO	TCGA-VV-A86M-F66128	TCGA-VV-A86M	TCGA-VV-A86M-01A			-13453	111		0	487										Sensory Changes	> 181 Days	Scheduled Follow-up Submission	Complete Remission/Response	NO		2014-10-02	FEMALE
TCGA-VW-A7QS-01	0	TCGA-VW-A7QS-01	706	0	days	TCGA-VW-A7QS	706	0	days	706	days	TCGA Lower Grade Glioma (LGG)	brain lower grade glioma	Brain					35	NO		NO		TCGA-VW-A7QS	TCGA-VW-A7QS-01A			-12820	805		0	706				NO	NO	NO				Headaches	31 - 90 Days			NO		2013-12-12	FEMALE
TCGA-VW-A8FI-01	1	TCGA-VW-A8FI-01	245	1	days	TCGA-VW-A8FI	245	0	days	245	days	TCGA Lower Grade Glioma (LGG)	brain lower grade glioma	Brain					66	NO		NO		TCGA-VW-A8FI	TCGA-VW-A8FI-01A			-24411	154	245	0					NO	NO	NO				Mental Status Changes	31 - 90 Days			NO		2014-03-10	MALE
TCGA-W9-A837-01	0	TCGA-W9-A837-01	1553	0	days	TCGA-W9-A837	1553	0	days	1553	days	TCGA Lower Grade Glioma (LGG)	brain lower grade glioma	Brain					47			NO	TCGA-W9-A837-F66176	TCGA-W9-A837	TCGA-W9-A837-01A				1298		0	1553		610	1	NO	NO	NO				Seizures	> 181 Days	Scheduled Follow-up Submission	Stable Disease			2014-10-03	MALE
TCGA-WH-A86K-01	0	TCGA-WH-A86K-01	405	0	days	TCGA-WH-A86K	405	0	days	405	days	TCGA Lower Grade Glioma (LGG)	brain lower grade glioma	Brain					65	NO		NO	TCGA-WH-A86K-F67062	TCGA-WH-A86K	TCGA-WH-A86K-01A			-24055	112		0	405		20	0	NO	NO	NO				Motor/Movement Changes	0 - 30 Days	Scheduled Follow-up Submission	Stable Disease	NO		2014-11-04	MALE
TCGA-WY-A858-01	0	TCGA-WY-A858-01	1337	0	days	TCGA-WY-A858	1337	0	days	1337	days	TCGA Lower Grade Glioma (LGG)	brain lower grade glioma	Brain					32			NO		TCGA-WY-A858				-11855			0	1337		45	0		NO	NO				Headaches	0 - 30 Days			YES	fresh pitted fruit	2014-02-10	FEMALE
TCGA-WY-A859-01	0	TCGA-WY-A859-01	1213	0	days	TCGA-WY-A859	1213	0	days	1213	days	TCGA Lower Grade Glioma (LGG)	brain lower grade glioma	Brain					34	NO		NO		TCGA-WY-A859				-12631			0	1213		293	0		NO	NO				Seizures	0 - 30 Days			NO		2014-02-20	FEMALE
TCGA-WY-A85A-01	0	TCGA-WY-A85A-01	1320	0	days	TCGA-WY-A85A	1320	0	days	1320	days	TCGA Lower Grade Glioma (LGG)	brain lower grade glioma	Brain					20	NO		NO		TCGA-WY-A85A	TCGA-WY-A85A-01A			-7380	1203		0	1320		718	0	NO	NO	NO				Seizures	0 - 30 Days			NO		2014-02-27	MALE
TCGA-WY-A85B-01	0	TCGA-WY-A85B-01	1393	0	days	TCGA-WY-A85B	1393	0	days	1393	days	TCGA Lower Grade Glioma (LGG)	brain lower grade glioma	Brain					24	NO		NO	TCGA-WY-A85B-F65769	TCGA-WY-A85B	TCGA-WY-A85B-01A			-8817	1073		0	1393			0		YES	NO				Seizures	0 - 30 Days	Scheduled Follow-up Submission		NO		2015-01-22	MALE
TCGA-WY-A85C-01	0	TCGA-WY-A85C-01	1426	0	days	TCGA-WY-A85C	1261	1	days	1426	days	TCGA Lower Grade Glioma (LGG)	brain lower grade glioma	Brain			YES		36	NO		NO	TCGA-WY-A85C-F65786	TCGA-WY-A85C	TCGA-WY-A85C-01A	1337		-13506	1119		0	1426	1261		1		NO	NO				Headaches	0 - 30 Days	Scheduled Follow-up Submission	Progressive Disease	NO		2015-01-22	MALE
TCGA-WY-A85D-01	0	TCGA-WY-A85D-01	1147	0	days	TCGA-WY-A85D			days	1147	days	TCGA Lower Grade Glioma (LGG)	brain lower grade glioma	Brain					60	NO		NO		TCGA-WY-A85D	TCGA-WY-A85D-01A			-21979	1035		0	1147			1	NO	YES	NO				Sensory Changes	> 181 Days			NO		2014-02-26	MALE
TCGA-WY-A85E-01	0	TCGA-WY-A85E-01	633	0	days	TCGA-WY-A85E	532	1	days	633	days	TCGA Lower Grade Glioma (LGG)	brain lower grade glioma	Brain	YES	YES	YES		48	NO		NO	TCGA-WY-A85E-F65805	TCGA-WY-A85E	TCGA-WY-A85E-01A	536		-17878	794		0	633	532	311	1	NO		NO				Seizures	31 - 90 Days	Scheduled Follow-up Submission	Progressive Disease	YES	seafood, nuts	2015-01-22	FEMALE
[truncated: 73 more columns]

## Sheet: Table S2--Patient Sample Inform
sampleID	CDE_DxAge	CDE_alk_chemoradiation_standard	CDE_chemo_adjuvant_alk	CDE_chemo_adjuvant_tmz	CDE_chemo_alk	CDE_chemo_alk_days	CDE_chemo_alk_long	CDE_chemo_tmz	CDE_chemo_tmz_days	CDE_chemo_tmz_long	CDE_missing	CDE_missingflag	CDE_previously_treated	CDE_radiation_adjuvant	CDE_radiation_adjuvant_standard	CDE_radiation_adjuvant_standard_probable	CDE_radiation_any	CDE_radiation_standard	CDE_radiation_standard_probable	CDE_sourcesite	CDE_survival_time	CDE_suspect	CDE_therapy	CDE_tmz_chemoradiation_standard	CDE_vital_status	G_CIMP_STATUS	GeneExp_Subtype	In_Cancer_Cell_Paper	_EVENT	_INTEGRATION	OS.time	OS	OS.unit	_PANCAN_CNA_PANCAN_K8	_PANCAN_Cluster_Cluster_PANCAN	_PANCAN_DNAMethyl_GBM	_PANCAN_DNAMethyl_PANCAN	_PANCAN_RPPA_PANCAN_K8	_PANCAN_UNC_RNAseq_PANCAN_K16	_PANCAN_mutation_PANCAN	_PATIENT	RFS.time	RFS	RFS.unit	_TIME_TO_EVENT	_TIME_TO_EVENT_UNIT	_cohort	_primary_disease	_primary_site
TCGA-02-0001-01	44.3	FALSE	FALSE	FALSE	FALSE	0	FALSE	FALSE	0	FALSE		FALSE	FALSE	TRUE	TRUE	TRUE	TRUE	TRUE	TRUE	2	353		StandardRadiation	FALSE	DECEASED	NON G.CIMP	Classical	TRUE	1	TCGA.02.0001.01	358	1	days	High		cluster 1	GBM non.CIMP c15				TCGA.02.0001			days	358	days	TCGA Glioblastoma (GBM)	glioblastoma multiforme	Brain
TCGA-02-0002-01																										NON G.CIMP	Neural	TRUE		TCGA.02.0002.01			days			cluster 2					TCGA.02.0002			days		days	TCGA Glioblastoma (GBM)	glioblastoma multiforme	Brain
TCGA-02-0003-01	50.21	FALSE	FALSE	FALSE	FALSE	0	FALSE	FALSE	0	FALSE		FALSE	FALSE	TRUE	TRUE	TRUE	TRUE	TRUE	TRUE	2	144		StandardRadiation	FALSE	DECEASED	NON G.CIMP	Proneural	TRUE	1	TCGA.02.0003.01	144	1	days	GBM	C10.GBM	cluster 3	GBM non.CIMP c15	KIRC.like c1		mutation cluster 8	TCGA.02.0003			days	144	days	TCGA Glioblastoma (GBM)	glioblastoma multiforme	Brain
TCGA-02-0004-01	59.18	TRUE	TRUE	TRUE	TRUE	110	TRUE	TRUE	110	TRUE		FALSE	FALSE	TRUE	TRUE	TRUE	TRUE	TRUE	TRUE	2	345		TMZChemoradiation.TMZChemoLong	TRUE	DECEASED	NON G.CIMP	Mesenchymal	TRUE	1	TCGA.02.0004.01	345	1	days	GBM				KIRC.like c1			TCGA.02.0004			days	345	days	TCGA Glioblastoma (GBM)	glioblastoma multiforme	Brain
TCGA-02-0006-01	56.17	FALSE	TRUE	TRUE	TRUE	61	TRUE	TRUE	61	TRUE		FALSE	FALSE	TRUE	TRUE	TRUE	TRUE	TRUE	TRUE	2	558		StandardRadiation.TMZChemoLong	FALSE	DECEASED	NON G.CIMP	Mesenchymal	TRUE	1	TCGA.02.0006.01	558	1	days	GBM		cluster 2	GBM non.CIMP c15				TCGA.02.0006			days	558	days	TCGA Glioblastoma (GBM)	glioblastoma multiforme	Brain
TCGA-02-0007-01	40.53	TRUE	TRUE	TRUE	TRUE	306	TRUE	TRUE	306	TRUE		FALSE	TRUE	TRUE	TRUE	TRUE	TRUE	TRUE	TRUE	2	705		TMZChemoradiation.TMZChemoLong	TRUE	DECEASED	NON G.CIMP	Proneural	TRUE	1	TCGA.02.0007.01	705	1	days	GBM		cluster 4	GBM non.CIMP c15				TCGA.02.0007			days	705	days	TCGA Glioblastoma (GBM)	glioblastoma multiforme	Brain
TCGA-02-0009-01	61.48	FALSE	FALSE	FALSE	FALSE	0	FALSE	FALSE	0	FALSE		FALSE	FALSE	TRUE	FALSE	FALSE	TRUE	FALSE	FALSE	2	322		NonstandardRadiation	FALSE	DECEASED	NON G.CIMP	Classical	TRUE	1	TCGA.02.0009.01	322	1	days	GBM		cluster 4	GBM non.CIMP c15				TCGA.02.0009			days	322	days	TCGA Glioblastoma (GBM)	glioblastoma multiforme	Brain
TCGA-02-0010-01	20.4	FALSE	TRUE	TRUE	TRUE	61	TRUE	TRUE	61	TRUE		FALSE	TRUE	TRUE	TRUE	TRUE	TRUE	TRUE	TRUE	2	1077		StandardRadiation.TMZChemoLong	FALSE	DECEASED	G.CIMP	Proneural	TRUE	1	TCGA.02.0010.01	1077	1	days	Kirc+		cluster 5	GBM CIMP c16				TCGA.02.0010			days	1077	days	TCGA Glioblastoma (GBM)	glioblastoma multiforme	Brain
TCGA-02-0011-01	18.96	TRUE	TRUE	TRUE	TRUE	125	TRUE	TRUE	125	TRUE		FALSE	FALSE	TRUE	TRUE	TRUE	TRUE	TRUE	TRUE	2	630		TMZChemoradiation.TMZChemoLong	TRUE	DECEASED		Proneural	TRUE	1	TCGA.02.0011.01	630	1	days	Squamous		cluster 6	GBM non.CIMP c15	GBM.like c2			TCGA.02.0011			days	630	days	TCGA Glioblastoma (GBM)	glioblastoma multiforme	Brain
TCGA-02-0014-01	25.65	FALSE	FALSE	FALSE	TRUE	0	FALSE	TRUE	0	FALSE		FALSE	FALSE	TRUE	TRUE	TRUE	TRUE	TRUE	TRUE	2	2511		StandardRadiation.TMZChemo	FALSE	DECEASED	G.CIMP	Proneural	TRUE	1	TCGA.02.0014.01	2512	1	days	Squamous		cluster 5	GBM CIMP c16	GBM.like c2			TCGA.02.0014			days	2512	days	TCGA Glioblastoma (GBM)	glioblastoma multiforme	Brain
TCGA-02-0015-01	50.39	FALSE	TRUE	FALSE	TRUE	0	FALSE	FALSE	0	FALSE		FALSE	FALSE	TRUE	TRUE	TRUE	TRUE	TRUE	TRUE	2	627		StandardRadiation.AlkChemo	FALSE	DECEASED	NON G.CIMP	Classical	TRUE	1	TCGA.02.0015.01	627	1	days	GBM							TCGA.02.0015			days	627	days	TCGA Glioblastoma (GBM)	glioblastoma multiforme	Brain
TCGA-02-0016-01	50.02	FALSE	TRUE	TRUE	TRUE	959	TRUE	TRUE	959	TRUE		FALSE	FALSE	TRUE	TRUE	TRUE	TRUE	TRUE	TRUE	2	1699		StandardRadiation.TMZChemoLong	FALSE	LIVING	NON G.CIMP	Classical	TRUE	0	TCGA.02.0016.01	1699	0	days	GBM							TCGA.02.0016			days	1699	days	TCGA Glioblastoma (GBM)	glioblastoma multiforme	Brain
TCGA-02-0021-01	43.9	FALSE	TRUE	TRUE	TRUE	119	TRUE	TRUE	119	TRUE		FALSE	FALSE	TRUE	TRUE	TRUE	TRUE	TRUE	TRUE	2	2361		StandardRadiation.TMZChemoLong	FALSE	DECEASED	NON G.CIMP	Classical	TRUE	1	TCGA.02.0021.01	2362	1	days	GBM		cluster 3	GBM non.CIMP c15				TCGA.02.0021			days	2362	days	TCGA Glioblastoma (GBM)	glioblastoma multiforme	Brain
TCGA-02-0023-01	38.34	TRUE	TRUE	TRUE	TRUE	44	TRUE	TRUE	44	TRUE		FALSE	FALSE	TRUE	TRUE	TRUE	TRUE	TRUE	TRUE	2	612		TMZChemoradiation.TMZChemoLong	TRUE	DECEASED	NON G.CIMP	Classical	TRUE	1	TCGA.02.0023.01	612	1	days	GBM							TCGA.02.0023			days	612	days	TCGA Glioblastoma (GBM)	glioblastoma multiforme	Brain
TCGA-02-0024-01	35.91	FALSE	TRUE	TRUE	TRUE	551	TRUE	TRUE	551	TRUE		FALSE	TRUE	TRUE	TRUE	TRUE	TRUE	TRUE	TRUE	2	1614		StandardRadiation.TMZChemoLong	FALSE	DECEASED	NON G.CIMP	Proneural	TRUE	1	TCGA.02.0024.01	1615	1	days	GBM		cluster 6	GBM non.CIMP c15				TCGA.02.0024			days	1615	days	TCGA Glioblastoma (GBM)	glioblastoma multiforme	Brain
TCGA-02-0025-01	47.64	FALSE	TRUE	TRUE	TRUE	539	TRUE	TRUE	539	TRUE		FALSE	FALSE	TRUE	TRUE	TRUE	TRUE	TRUE	TRUE	2	1300		StandardRadiation.TMZChemoLong	FALSE	DECEASED	NON G.CIMP	Mesenchymal	TRUE	1	TCGA.02.0025.01	1300	1	days	COAD.READ							TCGA.02.0025			days	1300	days	TCGA Glioblastoma (GBM)	glioblastoma multiforme	Brain
TCGA-02-0026-01	27.44	FALSE	TRUE	TRUE	TRUE	327	TRUE	TRUE	327	TRUE		FALSE	FALSE	TRUE	TRUE	TRUE	TRUE	TRUE	TRUE	2	748		StandardRadiation.TMZChemoLong	FALSE	DECEASED	G.CIMP	Proneural	TRUE	1	TCGA.02.0026.01	748	1	days	Kirc+		cluster 5					TCGA.02.0026			days	748	days	TCGA Glioblastoma (GBM)	glioblastoma multiforme	Brain
TCGA-02-0027-01	33.86	TRUE	TRUE	TRUE	TRUE	230	TRUE	TRUE	230	TRUE		FALSE	FALSE	TRUE	TRUE	TRUE	TRUE	TRUE	TRUE	2	370		TMZChemoradiation.TMZChemoLong	TRUE	DECEASED	NON G.CIMP	Classical	TRUE	1	TCGA.02.0027.01	370	1	days	GBM		cluster 1	GBM non.CIMP c15				TCGA.02.0027			days	370	days	TCGA Glioblastoma (GBM)	glioblastoma multiforme	Brain
TCGA-02-0028-01	39.16	FALSE	TRUE	TRUE	TRUE	366	TRUE	TRUE	366	TRUE		FALSE	TRUE	TRUE	TRUE	TRUE	TRUE	TRUE	TRUE	2	2755		StandardRadiation.TMZChemoLong	FALSE	DECEASED	G.CIMP	Proneural	TRUE	1	TCGA.02.0028.01	2755	1	days	Iq		cluster 5	GBM CIMP c16				TCGA.02.0028			days	2755	days	TCGA Glioblastoma (GBM)	glioblastoma multiforme	Brain
TCGA-02-0033-01	54.95	FALSE	FALSE	FALSE	FALSE	0	FALSE	FALSE	0	FALSE		FALSE	FALSE	TRUE	FALSE	FALSE	TRUE	FALSE	FALSE	2	86		NonstandardRadiation	FALSE	DECEASED	NON G.CIMP	Mesenchymal	TRUE	1	TCGA.02.0033.01	86	1	days	GBM		cluster 2	GBM non.CIMP c15			mutation cluster 3	TCGA.02.0033			days	86	days	TCGA Glioblastoma (GBM)	glioblastoma multiforme	Brain
TCGA-02-0034-01	60.69	FALSE	TRUE	TRUE	TRUE	71	TRUE	TRUE	71	TRUE		FALSE	FALSE	TRUE	TRUE	TRUE	TRUE	TRUE	TRUE	2	430		StandardRadiation.TMZChemoLong	FALSE	DECEASED	NON G.CIMP	Mesenchymal	TRUE	1	TCGA.02.0034.01	430	1	days	GBM		cluster 1	GBM non.CIMP c15				TCGA.02.0034			days	430	days	TCGA Glioblastoma (GBM)	glioblastoma multiforme	Brain
TCGA-02-0037-01	74.09	FALSE	FALSE	FALSE	FALSE	0	FALSE	FALSE	0	FALSE		FALSE	FALSE	TRUE	FALSE	FALSE	TRUE	FALSE	FALSE	2	109		NonstandardRadiation	FALSE	DECEASED	NON G.CIMP	Classical	TRUE	1	TCGA.02.0037.01	110	1	days	GBM		cluster 3	GBM non.CIMP c15				TCGA.02.0037			days	110	days	TCGA Glioblastoma (GBM)	glioblastoma multiforme	Brain
TCGA-02-0038-01	48.59	FALSE	FALSE	FALSE	FALSE	0	FALSE	FALSE	0	FALSE		FALSE	FALSE	TRUE	TRUE	TRUE	TRUE	TRUE	TRUE	2	326		StandardRadiation	FALSE	DECEASED	NON G.CIMP	Classical	TRUE	1	TCGA.02.0038.01	326	1	days	GBM		cluster 3	GBM non.CIMP c15				TCGA.02.0038			days	326	days	TCGA Glioblastoma (GBM)	glioblastoma multiforme	Brain
TCGA-02-0039-01	54.93	FALSE	FALSE	FALSE	FALSE	0	FALSE	FALSE	0	FALSE		FALSE	FALSE	TRUE	FALSE	FALSE	TRUE	FALSE	FALSE	2	320		NonstandardRadiation	FALSE	DECEASED	NON G.CIMP	Mesenchymal	TRUE	1	TCGA.02.0039.01	320	1	days	Kirc+							TCGA.02.0039			days	320	days	TCGA Glioblastoma (GBM)	glioblastoma multiforme	Brain
TCGA-02-0043-01	54.43	FALSE	TRUE	FALSE	TRUE	63	TRUE	FALSE	0	FALSE		FALSE	TRUE	TRUE	TRUE	TRUE	TRUE	TRUE	TRUE	2	556		StandardRadiation.AlkChemoLong	FALSE	DECEASED	NON G.CIMP	Classical	TRUE	1	TCGA.02.0043.01	557	1	days	GBM		cluster 4	GBM non.CIMP c15				TCGA.02.0043			days	557	days	TCGA Glioblastoma (GBM)	glioblastoma multiforme	Brain
TCGA-02-0046-01	61.37	FALSE	FALSE	FALSE	FALSE	0	FALSE	FALSE	0	FALSE		FALSE	FALSE	TRUE	FALSE	FALSE	TRUE	FALSE	FALSE	2	208		NonstandardRadiation	FALSE	DECEASED	NON G.CIMP	Proneural	TRUE	1	TCGA.02.0046.01	209	1	days	GBM		cluster 3	GBM non.CIMP c15				TCGA.02.0046			days	209	days	TCGA Glioblastoma (GBM)	glioblastoma multiforme	Brain
TCGA-02-0047-01	78.74	FALSE	FALSE	FALSE	FALSE	0	FALSE	FALSE	0	FALSE		FALSE	FALSE	TRUE	FALSE	FALSE	TRUE	FALSE	FALSE	2	447		NonstandardRadiation	FALSE	DECEASED	NON G.CIMP	Proneural	TRUE	1	TCGA.02.0047.01	448	1	days	Kirc+	C10.GBM	cluster 6	GBM non.CIMP c15		GBM.like c6	mutation cluster 4	TCGA.02.0047			days	448	days	TCGA Glioblastoma (GBM)	glioblastoma multiforme	Brain
TCGA-02-0048-01	80.22	FALSE	FALSE	FALSE	FALSE	0	FALSE	FALSE	0	FALSE		FALSE	FALSE	FALSE	FALSE	FALSE	FALSE	FALSE	FALSE	2	97			FALSE	DECEASED	NON G.CIMP	Proneural	TRUE	1	TCGA.02.0048.01	98	1	days	Kirc+							TCGA.02.0048			days	98	days	TCGA Glioblastoma (GBM)	glioblastoma multiforme	Brain
TCGA-02-0051-01	43.76	TRUE	TRUE	TRUE	TRUE	69	TRUE	TRUE	69	TRUE		FALSE	FALSE	TRUE	FALSE	FALSE	TRUE	FALSE	FALSE	2	458		TMZChemoradiation.TMZChemoLong	TRUE	DECEASED	NON G.CIMP	Mesenchymal	TRUE	1	TCGA.02.0051.01	459	1	days	Kirc+							TCGA.02.0051			days	459	days	TCGA Glioblastoma (GBM)	glioblastoma multiforme	Brain
TCGA-02-0052-01	49.45	TRUE	TRUE	TRUE	TRUE	171	TRUE	TRUE	171	TRUE		FALSE	FALSE	TRUE	TRUE	TRUE	TRUE	TRUE	TRUE	2	383		TMZChemoradiation.TMZChemoLong	TRUE	DECEASED	NON G.CIMP	Neural	TRUE	1	TCGA.02.0052.01	383	1	days	GBM		cluster 2	GBM non.CIMP c15				TCGA.02.0052			days	383	days	TCGA Glioblastoma (GBM)	glioblastoma multiforme	Brain
TCGA-02-0054-01	44.42	TRUE	TRUE	TRUE	TRUE	46	TRUE	TRUE	46	TRUE		FALSE	FALSE	TRUE	TRUE	TRUE	TRUE	TRUE	TRUE	2	199		TMZChemoradiation.TMZChemoLong	TRUE	DECEASED	NON G.CIMP	Mesenchymal	TRUE	1	TCGA.02.0054.01	199	1	days	GBM		cluster 2	GBM non.CIMP c15				TCGA.02.0054			days	199	days	TCGA Glioblastoma (GBM)	glioblastoma multiforme	Brain
TCGA-02-0055-01	62.42	TRUE	TRUE	TRUE	TRUE	112	TRUE	TRUE	112	TRUE		FALSE	FALSE	TRUE	TRUE	TRUE	TRUE	TRUE	TRUE	2	76		TMZChemoradiation.TMZChemoLong	TRUE	DECEASED	NON G.CIMP	Mesenchymal	TRUE	1	TCGA.02.0055.01	76	1	days	GBM	C10.GBM	cluster 2	GBM non.CIMP c15		GBM.like c6	mutation cluster 5	TCGA.02.0055			days	76	days	TCGA Glioblastoma (GBM)	glioblastoma multiforme	Brain
TCGA-02-0057-01	66.09	FALSE	TRUE	FALSE	TRUE	331	TRUE	TRUE	331	TRUE		FALSE	TRUE	TRUE	TRUE	TRUE	TRUE	TRUE	TRUE	2	604		StandardRadiation.TMZChemoLong	FALSE	DECEASED	NON G.CIMP	Neural	TRUE	1	TCGA.02.0057.01	604	1	days	GBM		cluster 2	GBM non.CIMP c15				TCGA.02.0057			days	604	days	TCGA Glioblastoma (GBM)	glioblastoma multiforme	Brain
TCGA-02-0058-01	28.79	TRUE	TRUE	TRUE	TRUE	123	TRUE	TRUE	123	TRUE		FALSE	TRUE	TRUE	TRUE	TRUE	TRUE	TRUE	TRUE	2	254		TMZChemoradiation.TMZChemoLong	TRUE	DECEASED	G.CIMP	Proneural	TRUE	1	TCGA.02.0058.01	254	1	days	Kirc+		cluster 5	GBM CIMP c16				TCGA.02.0058			days	254	days	TCGA Glioblastoma (GBM)	glioblastoma multiforme	Brain
TCGA-02-0059-01	68.71	TRUE	TRUE	TRUE	TRUE	43	TRUE	TRUE	43	TRUE		FALSE	FALSE	TRUE	FALSE	FALSE	TRUE	FALSE	FALSE	2	291		TMZChemoradiation.TMZChemoLong	TRUE	DECEASED	NON G.CIMP	Mesenchymal	TRUE	1	TCGA.02.0059.01	291	1	days	GBM							TCGA.02.0059			days	291	days	TCGA Glioblastoma (GBM)	glioblastoma multiforme	Brain
TCGA-02-0060-01	66.12	TRUE	TRUE	TRUE	TRUE	168	TRUE	TRUE	168	TRUE		FALSE	FALSE	TRUE	TRUE	TRUE	TRUE	TRUE	TRUE	2	183		TMZChemoradiation.TMZChemoLong	TRUE	DECEASED	NON G.CIMP	Proneural	TRUE	1	TCGA.02.0060.01	183	1	days	Kirc+		cluster 1	GBM non.CIMP c15				TCGA.02.0060			days	183	days	TCGA Glioblastoma (GBM)	glioblastoma multiforme	Brain
TCGA-02-0064-01	50.05	TRUE	TRUE	TRUE	TRUE	336	TRUE	TRUE	336	TRUE		FALSE	FALSE	TRUE	TRUE	TRUE	TRUE	TRUE	TRUE	2	600		TMZChemoradiation.TMZChemoLong	TRUE	DECEASED	NON G.CIMP	Mesenchymal	TRUE	1	TCGA.02.0064.01	600	1	days	GBM		cluster 3	GBM non.CIMP c15				TCGA.02.0064			days	600	days	TCGA Glioblastoma (GBM)	glioblastoma multiforme	Brain
TCGA-02-0068-01	57.93	TRUE	TRUE	TRUE	TRUE	166	TRUE	TRUE	166	TRUE		FALSE	FALSE	TRUE	TRUE	TRUE	TRUE	TRUE	TRUE	2	804		TMZChemoradiation.TMZChemoLong	TRUE	DECEASED	NON G.CIMP	Classical	TRUE	1	TCGA.02.0068.01	804	1	days	GBM				squamous c3			TCGA.02.0068			days	804	days	TCGA Glioblastoma (GBM)	glioblastoma multiforme	Brain
TCGA-02-0069-01	31.95	TRUE	TRUE	TRUE	TRUE	931	TRUE	TRUE	931	TRUE		FALSE	FALSE	TRUE	TRUE	TRUE	TRUE	TRUE	TRUE	2	873		TMZChemoradiation.TMZChemoLong	TRUE	LIVING	NON G.CIMP	Proneural	TRUE	0	TCGA.02.0069.01	873	0	days	High		cluster 6	GBM non.CIMP c15	GBM.like c2			TCGA.02.0069			days	873	days	TCGA Glioblastoma (GBM)	glioblastoma multiforme	Brain
TCGA-02-0070-01	70.95	TRUE	TRUE	TRUE	TRUE	48	TRUE	TRUE	48	TRUE		FALSE	FALSE	TRUE	TRUE	TRUE	TRUE	TRUE	TRUE	2	762		TMZChemoradiation.TMZChemoLong	TRUE	LIVING	NON G.CIMP	Classical	TRUE	0	TCGA.02.0070.01	762	0	days	GBM							TCGA.02.0070			days	762	days	TCGA Glioblastoma (GBM)	glioblastoma multiforme	Brain
TCGA-02-0071-01	53.18	FALSE	FALSE	FALSE	FALSE	0	FALSE	FALSE	0	FALSE		FALSE	FALSE	FALSE	FALSE	FALSE	FALSE	FALSE	FALSE	2	167			FALSE	DECEASED	NON G.CIMP	Classical	TRUE	1	TCGA.02.0071.01	167	1	days	GBM		cluster 2	GBM non.CIMP c15				TCGA.02.0071			days	167	days	TCGA Glioblastoma (GBM)	glioblastoma multiforme	Brain
TCGA-02-0074-01	68.19	TRUE	TRUE	TRUE	TRUE	233	TRUE	TRUE	233	TRUE		FALSE	FALSE	TRUE	TRUE	TRUE	TRUE	TRUE	TRUE	2	310		TMZChemoradiation.TMZChemoLong	TRUE	DECEASED	NON G.CIMP	Proneural	TRUE	1	TCGA.02.0074.01	310	1	days	GBM		cluster 2	GBM non.CIMP c15				TCGA.02.0074			days	310	days	TCGA Glioblastoma (GBM)	glioblastoma multiforme	Brain
TCGA-02-0075-01	63.53	TRUE	TRUE	TRUE	TRUE	21	TRUE	TRUE	21	TRUE		FALSE	FALSE	TRUE	TRUE	TRUE	TRUE	TRUE	TRUE	2	634		TMZChemoradiation.TMZChemoLong	TRUE	DECEASED	NON G.CIMP	Mesenchymal	TRUE	1	TCGA.02.0075.01	634	1	days	GBM		cluster 2	GBM non.CIMP c15				TCGA.02.0075			days	634	days	TCGA Glioblastoma (GBM)	glioblastoma multiforme	Brain
TCGA-02-0079-01	57.97	TRUE	TRUE	TRUE	TRUE	42	TRUE	TRUE	42	TRUE		FALSE	FALSE	TRUE	FALSE	FALSE	TRUE	FALSE	FALSE	2	828		TMZChemoradiation.TMZChemoLong	TRUE	DECEASED	NON G.CIMP	Mesenchymal	TRUE	1	TCGA.02.0079.01	829	1	days	GBM							TCGA.02.0079			days	829	days	TCGA Glioblastoma (GBM)	glioblastoma multiforme	Brain
TCGA-02-0080-01	28.22	FALSE	TRUE	TRUE	TRUE	92	TRUE	TRUE	92	TRUE		FALSE	FALSE	TRUE	TRUE	TRUE	TRUE	TRUE	TRUE	2	2729		StandardRadiation.TMZChemoLong	FALSE	DECEASED	G.CIMP	Proneural	TRUE	1	TCGA.02.0080.01	2729	1	days	Kirc+		cluster 5	GBM CIMP c16				TCGA.02.0080			days	2729	days	TCGA Glioblastoma (GBM)	glioblastoma multiforme	Brain
TCGA-02-0083-01	59.21	FALSE	TRUE	TRUE	TRUE	337	TRUE	TRUE	337	TRUE		FALSE	TRUE	TRUE	TRUE	TRUE	TRUE	TRUE	TRUE	2	691		StandardRadiation.TMZChemoLong	FALSE	DECEASED	NON G.CIMP	Neural	TRUE	1	TCGA.02.0083.01	691	1	days	GBM		cluster 3	GBM non.CIMP c15				TCGA.02.0083			days	691	days	TCGA Glioblastoma (GBM)	glioblastoma multiforme	Brain
TCGA-02-0084-01	36.31	FALSE	FALSE	FALSE	FALSE	0	FALSE	FALSE	0	FALSE		FALSE	FALSE	FALSE	FALSE	FALSE	FALSE	FALSE	FALSE	2	384			FALSE	DECEASED	G.CIMP	Proneural	TRUE	1	TCGA.02.0084.01	384	1	days	Kirc+		cluster 5					TCGA.02.0084			days	384	days	TCGA Glioblastoma (GBM)	glioblastoma multiforme	Brain
TCGA-02-0085-01	63.76	TRUE	TRUE	TRUE	TRUE	46	TRUE	TRUE	46	TRUE		FALSE	FALSE	TRUE	TRUE	TRUE	TRUE	TRUE	TRUE	2	1560		TMZChemoradiation.TMZChemoLong	TRUE	DECEASED	NON G.CIMP	Mesenchymal	TRUE	1	TCGA.02.0085.01	1561	1	days	GBM		cluster 2	GBM non.CIMP c15				TCGA.02.0085			days	1561	days	TCGA Glioblastoma (GBM)	glioblastoma multiforme	Brain
TCGA-02-0086-01	45.89	TRUE	TRUE	TRUE	TRUE	73	TRUE	TRUE	73	TRUE		FALSE	FALSE	TRUE	TRUE	TRUE	TRUE	TRUE	TRUE	2	268		TMZChemoradiation.TMZChemoLong	TRUE	DECEASED	NON G.CIMP	Mesenchymal	TRUE	1	TCGA.02.0086.01	268	1	days	BRCA.LUAD+		cluster 2	GBM non.CIMP c15				TCGA.02.0086			days	268	days	TCGA Glioblastoma (GBM)	glioblastoma multiforme	Brain
TCGA-02-0087-01	27.89	FALSE	FALSE	FALSE	FALSE	0	FALSE	FALSE	0	FALSE		FALSE	FALSE	TRUE	FALSE	FALSE	TRUE	FALSE	FALSE	2	1757		NonstandardRadiation	FALSE	LIVING	G.CIMP	Proneural	TRUE	0	TCGA.02.0087.01	1757	0	days	Kirc+		cluster 5					TCGA.02.0087			days	1757	days	TCGA Glioblastoma (GBM)	glioblastoma multiforme	Brain
TCGA-02-0089-01	52.66	TRUE	TRUE	TRUE	TRUE	216	TRUE	TRUE	216	TRUE		FALSE	TRUE	TRUE	TRUE	TRUE	TRUE	TRUE	TRUE	2	515		TMZChemoradiation.TMZChemoLong	TRUE	DECEASED	NON G.CIMP	Neural	TRUE	1	TCGA.02.0089.01	516	1	days	GBM		cluster 3	GBM non.CIMP c15				TCGA.02.0089			days	516	days	TCGA Glioblastoma (GBM)	glioblastoma multiforme	Brain
TCGA-02-0099-01	46.76	FALSE	TRUE	TRUE	TRUE	137	TRUE	TRUE	137	TRUE		FALSE	FALSE	TRUE	TRUE	TRUE	TRUE	TRUE	TRUE	2	106		StandardRadiation.TMZChemoLong	FALSE	DECEASED	NON G.CIMP	Mesenchymal	TRUE	1	TCGA.02.0099.01	106	1	days	GBM		cluster 3	GBM non.CIMP c15				TCGA.02.0099			days	106	days	TCGA Glioblastoma (GBM)	glioblastoma multiforme	Brain
TCGA-02-0102-01	42.87	FALSE	TRUE	FALSE	TRUE	246	TRUE	FALSE	0	FALSE		FALSE	TRUE	TRUE	TRUE	TRUE	TRUE	TRUE	TRUE	2	821		StandardRadiation.AlkChemoLong	FALSE	DECEASED	NON G.CIMP	Classical	TRUE	1	TCGA.02.0102.01	822	1	days	GBM		cluster 4	GBM non.CIMP c15				TCGA.02.0102			days	822	days	TCGA Glioblastoma (GBM)	glioblastoma multiforme	Brain
TCGA-02-0104-01	29.29	TRUE	TRUE	TRUE	TRUE	251	TRUE	TRUE	251	TRUE		FALSE	FALSE	TRUE	TRUE	TRUE	TRUE	TRUE	TRUE	2	1977		TMZChemoradiation.TMZChemoLong	TRUE	DECEASED	G.CIMP	Proneural	TRUE	1	TCGA.02.0104.01	1977	1	days	Kirc+		cluster 5					TCGA.02.0104			days	1977	days	TCGA Glioblastoma (GBM)	glioblastoma multiforme	Brain
TCGA-02-0106-01	54.44	TRUE	TRUE	TRUE	TRUE	161	TRUE	TRUE	161	TRUE		FALSE	FALSE	TRUE	TRUE	TRUE	TRUE	TRUE	TRUE	2	355		TMZChemoradiation.TMZChemoLong	TRUE	DECEASED	NON G.CIMP	Mesenchymal	TRUE	1	TCGA.02.0106.01	355	1	days	BRCA.LUAD+							TCGA.02.0106			days	355	days	TCGA Glioblastoma (GBM)	glioblastoma multiforme	Brain
TCGA-02-0107-01	56.28	FALSE	TRUE	TRUE	TRUE	31	TRUE	TRUE	31	TRUE		FALSE	TRUE	TRUE	TRUE	TRUE	TRUE	TRUE	TRUE	2	537		StandardRadiation.TMZChemoLong	FALSE	DECEASED	NON G.CIMP	Mesenchymal	TRUE	1	TCGA.02.0107.01	537	1	days	GBM		cluster 1	Low purity c2				TCGA.02.0107			days	537	days	TCGA Glioblastoma (GBM)	glioblastoma multiforme	Brain
TCGA-02-0111-01	56.98	TRUE	TRUE	TRUE	TRUE	47	TRUE	TRUE	47	TRUE		FALSE	FALSE	TRUE	TRUE	TRUE	TRUE	TRUE	TRUE	2	704		TMZChemoradiation.TMZChemoLong	TRUE	DECEASED	NON G.CIMP	Mesenchymal	TRUE	1	TCGA.02.0111.01	705	1	days	GBM							TCGA.02.0111			days	705	days	TCGA Glioblastoma (GBM)	glioblastoma multiforme	Brain
TCGA-02-0113-01	43.36	FALSE	TRUE	TRUE	TRUE	699	TRUE	TRUE	699	TRUE		FALSE	TRUE	TRUE	TRUE	TRUE	TRUE	TRUE	TRUE	2	2817		StandardRadiation.TMZChemoLong	FALSE	LIVING	NON G.CIMP	Neural	TRUE	0	TCGA.02.0113.01	2818	0	days	High		cluster 6	GBM non.CIMP c15				TCGA.02.0113			days	2818	days	TCGA Glioblastoma (GBM)	glioblastoma multiforme	Brain
TCGA-02-0114-01	37.46	FALSE	TRUE	FALSE	TRUE	122	TRUE	FALSE	0	FALSE		FALSE	TRUE	TRUE	TRUE	TRUE	TRUE	TRUE	TRUE	2	3040		StandardRadiation.AlkChemoLong	FALSE	DECEASED	G.CIMP	Proneural	TRUE	1	TCGA.02.0114.01	3041	1	days	Squamous		cluster 5	GBM CIMP c16				TCGA.02.0114			days	3041	days	TCGA Glioblastoma (GBM)	glioblastoma multiforme	Brain
TCGA-02-0115-01	52.72	TRUE	TRUE	TRUE	TRUE	81	TRUE	TRUE	81	TRUE		FALSE	TRUE	TRUE	TRUE	TRUE	TRUE	TRUE	TRUE	2	476		TMZChemoradiation.TMZChemoLong	TRUE	DECEASED	NON G.CIMP	Neural	TRUE	1	TCGA.02.0115.01	476	1	days	GBM		cluster 2	GBM non.CIMP c15				TCGA.02.0115			days	476	days	TCGA Glioblastoma (GBM)	glioblastoma multiforme	Brain
TCGA-02-0116-01	51.08	FALSE	TRUE	TRUE	TRUE	336	TRUE	TRUE	336	TRUE		FALSE	TRUE	TRUE	TRUE	TRUE	TRUE	TRUE	TRUE	2	1489		StandardRadiation.TMZChemoLong	FALSE	DECEASED	NON G.CIMP	Mesenchymal	FALSE	1	TCGA.02.0116.01	1489	1	days	GBM		cluster 4	GBM non.CIMP c15	squamous c3			TCGA.02.0116			days	1489	days	TCGA Glioblastoma (GBM)	glioblastoma multiforme	Brain
TCGA-02-0117-01																														TCGA.02.0117.01			days								TCGA.02.0117			days		days	TCGA Glioblastoma (GBM)	glioblastoma multiforme	Brain
TCGA-02-0258-01	36.33	TRUE	TRUE	FALSE	TRUE	31	TRUE	FALSE	0	FALSE		FALSE	FALSE	TRUE	FALSE	FALSE	TRUE	FALSE	FALSE	2	503		AlkChemoradiation.AlkChemoLong	FALSE	DECEASED	G.CIMP	Proneural	FALSE	1	TCGA.02.0258.01	503	1	days	Kirc+		cluster 5					TCGA.02.0258			days	503	days	TCGA Glioblastoma (GBM)	glioblastoma multiforme	Brain
TCGA-02-0260-01	54.64	FALSE	FALSE	FALSE	FALSE	0	FALSE	FALSE	0	FALSE		FALSE	FALSE	TRUE	FALSE	FALSE	TRUE	FALSE	FALSE	2	514		NonstandardRadiation	FALSE	DECEASED	NON G.CIMP	Classical	TRUE	1	TCGA.02.0260.01	515	1	days	GBM							TCGA.02.0260			days	515	days	TCGA Glioblastoma (GBM)	glioblastoma multiforme	Brain
TCGA-02-0266-01	14.52	FALSE	TRUE	FALSE	TRUE	28	TRUE	FALSE	0	FALSE		FALSE	FALSE	TRUE	FALSE	FALSE	TRUE	FALSE	FALSE	2	538	,Age<18	NonstandardRadiation.AlkChemoLong	FALSE	DECEASED	NON G.CIMP	Classical	TRUE	1	TCGA.02.0266.01	539	1	days	High							TCGA.02.0266			days	539	days	TCGA Glioblastoma (GBM)	glioblastoma multiforme	Brain
TCGA-02-0269-01	68.98	FALSE	TRUE	FALSE	TRUE	27	TRUE	FALSE	0	FALSE		FALSE	FALSE	FALSE	FALSE	FALSE	FALSE	FALSE	FALSE	2	327		AlkChemoLong	FALSE	DECEASED	NON G.CIMP	Classical	TRUE	1	TCGA.02.0269.01	327	1	days	BRCA.LUAD+							TCGA.02.0269			days	327	days	TCGA Glioblastoma (GBM)	glioblastoma multiforme	Brain
TCGA-02-0271-01	26.22	FALSE	FALSE	FALSE	FALSE	0	FALSE	FALSE	0	FALSE		FALSE	FALSE	FALSE	FALSE	FALSE	FALSE	FALSE	FALSE	2	440			FALSE	DECEASED	NON G.CIMP	Classical	TRUE	1	TCGA.02.0271.01	440	1	days	GBM							TCGA.02.0271			days	440	days	TCGA Glioblastoma (GBM)	glioblastoma multiforme	Brain
TCGA-02-0281-01	78.56	FALSE	FALSE	FALSE	FALSE	0	FALSE	FALSE	0	FALSE		FALSE	FALSE	FALSE	FALSE	FALSE	FALSE	FALSE	FALSE	2	121			FALSE	DECEASED	NON G.CIMP	Proneural	TRUE	1	TCGA.02.0281.01	121	1	days	Kirc+							TCGA.02.0281			days	121	days	TCGA Glioblastoma (GBM)	glioblastoma multiforme	Brain
TCGA-02-0285-01	50.25	FALSE	FALSE	FALSE	FALSE	0	FALSE	FALSE	0	FALSE		FALSE	FALSE	TRUE	FALSE	FALSE	TRUE	FALSE	FALSE	2	422		NonstandardRadiation	FALSE	DECEASED	NON G.CIMP	Classical	TRUE	1	TCGA.02.0285.01	422	1	days	GBM							TCGA.02.0285			days	422	days	TCGA Glioblastoma (GBM)	glioblastoma multiforme	Brain
TCGA-02-0289-01	57.58	FALSE	TRUE	FALSE	TRUE	89	TRUE	FALSE	0	FALSE		FALSE	FALSE	TRUE	TRUE	TRUE	TRUE	TRUE	TRUE	2	432		StandardRadiation.AlkChemoLong	FALSE	DECEASED	NON G.CIMP	Classical	TRUE	1	TCGA.02.0289.01	432	1	days	GBM							TCGA.02.0289			days	432	days	TCGA Glioblastoma (GBM)	glioblastoma multiforme	Brain
TCGA-02-0290-01	49.46	FALSE	TRUE	FALSE	TRUE	151	TRUE	FALSE	0	FALSE		FALSE	FALSE	TRUE	TRUE	TRUE	TRUE	TRUE	TRUE	2	485		StandardRadiation.AlkChemoLong	FALSE	DECEASED	NON G.CIMP	Classical	TRUE	1	TCGA.02.0290.01	485	1	days	GBM							TCGA.02.0290			days	485	days	TCGA Glioblastoma (GBM)	glioblastoma multiforme	Brain
TCGA-02-0317-01	40.07	FALSE	FALSE	FALSE	FALSE	0	FALSE	FALSE	0	FALSE		FALSE	FALSE	FALSE	FALSE	FALSE	TRUE	FALSE	FALSE	2	372		NonstandardRadiation	FALSE	DECEASED	NON G.CIMP	Classical	TRUE	1	TCGA.02.0317.01	372	1	days	GBM							TCGA.02.0317			days	372	days	TCGA Glioblastoma (GBM)	glioblastoma multiforme	Brain
TCGA-02-0321-01	74.26	FALSE	FALSE	FALSE	FALSE	0	FALSE	FALSE	0	FALSE		FALSE	FALSE	TRUE	FALSE	FALSE	TRUE	FALSE	FALSE	2	300		NonstandardRadiation	FALSE	DECEASED	NON G.CIMP	Proneural	TRUE	1	TCGA.02.0321.01	301	1	days	GBM							TCGA.02.0321			days	301	days	TCGA Glioblastoma (GBM)	glioblastoma multiforme	Brain
TCGA-02-0324-01	69.41	FALSE	FALSE	FALSE	FALSE	0	FALSE	FALSE	0	FALSE		FALSE	FALSE	TRUE	FALSE	FALSE	TRUE	FALSE	FALSE	2	234		NonstandardRadiation	FALSE	DECEASED	NON G.CIMP	Neural	FALSE	1	TCGA.02.0324.01	235	1	days	GBM							TCGA.02.0324			days	235	days	TCGA Glioblastoma (GBM)	glioblastoma multiforme	Brain
TCGA-02-0325-01	61.87	FALSE	TRUE	FALSE	TRUE	32	TRUE	FALSE	0	FALSE		FALSE	FALSE	TRUE	TRUE	TRUE	TRUE	TRUE	TRUE	2	323		StandardRadiation.AlkChemoLong	FALSE	DECEASED	NON G.CIMP	Proneural	TRUE	1	TCGA.02.0325.01	323	1	days	GBM							TCGA.02.0325			days	323	days	TCGA Glioblastoma (GBM)	glioblastoma multiforme	Brain
TCGA-02-0326-01	82.57	FALSE	FALSE	FALSE	FALSE	0	FALSE	FALSE	0	FALSE		FALSE	FALSE	FALSE	FALSE	FALSE	TRUE	FALSE	FALSE	2	223		NonstandardRadiation	FALSE	DECEASED	NON G.CIMP	Mesenchymal	TRUE	1	TCGA.02.0326.01	223	1	days	Kirc+							TCGA.02.0326			days	223	days	TCGA Glioblastoma (GBM)	glioblastoma multiforme	Brain
TCGA-02-0330-01	51.07	FALSE	TRUE	FALSE	TRUE	31	TRUE	FALSE	0	FALSE		FALSE	FALSE	TRUE	TRUE	TRUE	TRUE	TRUE	TRUE	2	484		StandardRadiation.AlkChemoLong	FALSE	DECEASED	NON G.CIMP	Mesenchymal	TRUE	1	TCGA.02.0330.01	484	1	days	GBM							TCGA.02.0330			days	484	days	TCGA Glioblastoma (GBM)	glioblastoma multiforme	Brain
TCGA-02-0332-01	46.6	FALSE	TRUE	FALSE	TRUE	132	TRUE	FALSE	0	FALSE		FALSE	FALSE	TRUE	TRUE	TRUE	TRUE	TRUE	TRUE	2	782		StandardRadiation.AlkChemoLong	FALSE	DECEASED	NON G.CIMP	Mesenchymal	TRUE	1	TCGA.02.0332.01	782	1	days	GBM							TCGA.02.0332			days	782	days	TCGA Glioblastoma (GBM)	glioblastoma multiforme	Brain
TCGA-02-0333-01	77.89	FALSE	FALSE	FALSE	FALSE	0	FALSE	FALSE	0	FALSE		FALSE	FALSE	FALSE	FALSE	FALSE	TRUE	FALSE	FALSE	2	133		NonstandardRadiation	FALSE	DECEASED	NON G.CIMP	Classical	TRUE	1	TCGA.02.0333.01	133	1	days	GBM							TCGA.02.0333			days	133	days	TCGA Glioblastoma (GBM)	glioblastoma multiforme	Brain
TCGA-02-0337-01	48.3	FALSE	TRUE	FALSE	TRUE	250	TRUE	FALSE	0	FALSE		FALSE	FALSE	TRUE	TRUE	TRUE	TRUE	TRUE	TRUE	2	764		StandardRadiation.AlkChemoLong	FALSE	DECEASED	NON G.CIMP	Mesenchymal	TRUE	1	TCGA.02.0337.01	764	1	days	GBM							TCGA.02.0337			days	764	days	TCGA Glioblastoma (GBM)	glioblastoma multiforme	Brain
TCGA-02-0338-01	41.7	FALSE	FALSE	FALSE	FALSE	0	FALSE	FALSE	0	FALSE		FALSE	FALSE	TRUE	FALSE	FALSE	TRUE	FALSE	FALSE	2	322		NonstandardRadiation	FALSE	DECEASED	NON G.CIMP	Proneural	TRUE	1	TCGA.02.0338.01	322	1	days	Kirc+							TCGA.02.0338			days	322	days	TCGA Glioblastoma (GBM)	glioblastoma multiforme	Brain
TCGA-02-0339-01	67.14	FALSE	FALSE	FALSE	FALSE	0	FALSE	FALSE	0	FALSE		FALSE	FALSE	TRUE	FALSE	FALSE	TRUE	FALSE	FALSE	2	377		NonstandardRadiation	FALSE	DECEASED	NON G.CIMP	Proneural	TRUE	1	TCGA.02.0339.01	377	1	days	Kirc+							TCGA.02.0339			days	377	days	TCGA Glioblastoma (GBM)	glioblastoma multiforme	Brain
TCGA-02-0422-01	50.29	FALSE	FALSE	FALSE	FALSE	0	FALSE	FALSE	0	FALSE		FALSE	FALSE	TRUE	FALSE	FALSE	TRUE	FALSE	FALSE	2	441		NonstandardRadiation	FALSE	DECEASED	NON G.CIMP	Classical	TRUE	1	TCGA.02.0422.01	441	1	days	GBM							TCGA.02.0422			days	441	days	TCGA Glioblastoma (GBM)	glioblastoma multiforme	Brain
TCGA-02-0430-01	67.46	FALSE	FALSE	FALSE	FALSE	0	FALSE	FALSE	0	FALSE		FALSE	FALSE	TRUE	FALSE	FALSE	TRUE	FALSE	FALSE	2	321		NonstandardRadiation	FALSE	DECEASED	NON G.CIMP	Classical	TRUE	1	TCGA.02.0430.01	321	1	days	GBM							TCGA.02.0430			days	321	days	TCGA Glioblastoma (GBM)	glioblastoma multiforme	Brain
TCGA-02-0432-01	36.3	FALSE	TRUE	FALSE	TRUE	226	TRUE	FALSE	0	FALSE		FALSE	FALSE	TRUE	TRUE	TRUE	TRUE	TRUE	TRUE	2	1433		StandardRadiation.AlkChemoLong	FALSE	DECEASED	G.CIMP	Proneural	TRUE	1	TCGA.02.0432.01	1433	1	days	Kirc+		cluster 5					TCGA.02.0432			days	1433	days	TCGA Glioblastoma (GBM)	glioblastoma multiforme	Brain
TCGA-02-0439-01	70.15	FALSE	FALSE	FALSE	FALSE	0	FALSE	FALSE	0	FALSE		FALSE	FALSE	FALSE	FALSE	FALSE	TRUE	FALSE	FALSE	2	20		NonstandardRadiation	FALSE	DECEASED	NON G.CIMP	Proneural	TRUE	1	TCGA.02.0439.01	20	1	days	Kirc+							TCGA.02.0439			days	20	days	TCGA Glioblastoma (GBM)	glioblastoma multiforme	Brain
TCGA-02-0440-01	62.85	FALSE	FALSE	FALSE	FALSE	0	FALSE	FALSE	0	FALSE		FALSE	FALSE	TRUE	TRUE	TRUE	TRUE	TRUE	TRUE	2	345		StandardRadiation	FALSE	DECEASED	NON G.CIMP	Proneural	TRUE	1	TCGA.02.0440.01	345	1	days	GBM							TCGA.02.0440			days	345	days	TCGA Glioblastoma (GBM)	glioblastoma multiforme	Brain
TCGA-02-0446-01	61.71	FALSE	FALSE	FALSE	FALSE	0	FALSE	FALSE	0	FALSE		FALSE	FALSE	FALSE	FALSE	FALSE	TRUE	FALSE	FALSE	2	281		NonstandardRadiation	FALSE	DECEASED	NON G.CIMP	Proneural	TRUE	1	TCGA.02.0446.01	282	1	days	GBM							TCGA.02.0446			days	282	days	TCGA Glioblastoma (GBM)	glioblastoma multiforme	Brain
TCGA-02-0451-01	62.05	FALSE	TRUE	FALSE	TRUE	60	TRUE	FALSE	0	FALSE		FALSE	FALSE	TRUE	FALSE	FALSE	TRUE	FALSE	FALSE	2	492		NonstandardRadiation.AlkChemoLong	FALSE	DECEASED	NON G.CIMP	Neural	TRUE	1	TCGA.02.0451.01	493	1	days	BRCA.LUAD+							TCGA.02.0451			days	493	days	TCGA Glioblastoma (GBM)	glioblastoma multiforme	Brain
TCGA-02-0456-01	67.89	FALSE	FALSE	FALSE	FALSE	0	FALSE	FALSE	0	FALSE		FALSE	FALSE	FALSE	FALSE	FALSE	TRUE	FALSE	FALSE	2	102		NonstandardRadiation	FALSE	DECEASED	NON G.CIMP	Mesenchymal	FALSE	1	TCGA.02.0456.01	102	1	days	BRCA.LUAD+							TCGA.02.0456			days	102	days	TCGA Glioblastoma (GBM)	glioblastoma multiforme	Brain
TCGA-02-2466-01	61.48	TRUE	TRUE	TRUE	TRUE	75	TRUE	TRUE	75	TRUE		FALSE	TRUE	TRUE	TRUE	TRUE	TRUE	TRUE	TRUE	2	511		TMZChemoradiation.TMZChemoLong	TRUE	DECEASED	NON G.CIMP	Proneural	FALSE	1	TCGA.02.2466.01	511	1	days	GBM		cluster 6	GBM non.CIMP c15				TCGA.02.2466			days	511	days	TCGA Glioblastoma (GBM)	glioblastoma multiforme	Brain
TCGA-02-2470-01	57.55	TRUE	TRUE	TRUE	TRUE	126	TRUE	TRUE	126	TRUE		FALSE	TRUE	TRUE	TRUE	TRUE	TRUE	TRUE	TRUE	2	393		TMZChemoradiation.TMZChemoLong	TRUE	DECEASED	NON G.CIMP	Mesenchymal	FALSE	1	TCGA.02.2470.01	393	1	days	Kirc+	C10.GBM	cluster 1	GBM non.CIMP c15	KIRC.like c1		mutation c1uster 9	TCGA.02.2470			days	393	days	TCGA Glioblastoma (GBM)	glioblastoma multiforme	Brain
TCGA-02-2483-01	43.71	TRUE	TRUE	TRUE	TRUE	413	TRUE	TRUE	413	TRUE		FALSE	FALSE	TRUE	TRUE	TRUE	TRUE	TRUE	TRUE	2	465		TMZChemoradiation.TMZChemoLong	TRUE	LIVING	G.CIMP	Proneural	FALSE	0	TCGA.02.2483.01	466	0	days	Kirc+	C10.GBM	cluster 5	GBM CIMP c16		GBM.like c6	mutation cluster 5	TCGA.02.2483			days	466	days	TCGA Glioblastoma (GBM)	glioblastoma multiforme	Brain
TCGA-02-2485-01	53.37	TRUE	TRUE	TRUE	TRUE	135	TRUE	TRUE	135	TRUE		FALSE	FALSE	TRUE	TRUE	TRUE	TRUE	TRUE	TRUE	2	469		TMZChemoradiation.TMZChemoLong	TRUE	LIVING	NON G.CIMP	Classical	FALSE	0	TCGA.02.2485.01	470	0	days	GBM	C10.GBM	cluster 4	GBM non.CIMP c15	GBM.like c2	GBM.like c6	mutation cluster 8	TCGA.02.2485			days	470	days	TCGA Glioblastoma (GBM)	glioblastoma multiforme	Brain
TCGA-02-2486-01	64.05	TRUE	TRUE	TRUE	TRUE	417	TRUE	TRUE	417	TRUE		FALSE	FALSE	TRUE	TRUE	TRUE	TRUE	TRUE	TRUE	2	492		TMZChemoradiation.TMZChemoLong	TRUE	LIVING	NON G.CIMP	Mesenchymal	FALSE	0	TCGA.02.2486.01	493	0	days	GBM	C10.GBM	cluster 3	GBM non.CIMP c15		GBM.like c6	mutation c1uster 9	TCGA.02.2486			days	493	days	TCGA Glioblastoma (GBM)	glioblastoma multiforme	Brain
TCGA-06-0119-01																										NON G.CIMP			1	TCGA.06.0119.01	82	1	days	Quiet		cluster 2	GBM non.CIMP c15			mutation cluster 4	TCGA.06.0119			days	82	days	TCGA Glioblastoma (GBM)	glioblastoma multiforme	Brain
TCGA-06-0121-01																										NON G.CIMP				TCGA.06.0121.01			days	Kirc+		cluster 1	GBM non.CIMP c15				TCGA.06.0121			days		days	TCGA Glioblastoma (GBM)	glioblastoma multiforme	Brain
TCGA-06-0122-01	84.78	FALSE	FALSE	FALSE	FALSE	0	FALSE	FALSE	0	FALSE		FALSE	FALSE	FALSE	FALSE	FALSE	FALSE	FALSE	FALSE	6	187			FALSE	DECEASED	NON G.CIMP	Mesenchymal	TRUE	1	TCGA.06.0122.01	187	1	days	GBM		cluster 4	GBM non.CIMP c15			mutation c1uster 9	TCGA.06.0122			days	187	days	TCGA Glioblastoma (GBM)	glioblastoma multiforme	Brain
TCGA-06-0124-01	67.33	FALSE	TRUE	TRUE	TRUE	335	TRUE	TRUE	335	TRUE		FALSE	FALSE	FALSE	FALSE	FALSE	FALSE	FALSE	FALSE	6	619		TMZChemoLong	FALSE	DECEASED	NON G.CIMP	Mesenchymal	TRUE	1	TCGA.06.0124.01	620	1	days	GBM		cluster 2	GBM non.CIMP c15			mutation c1uster 10	TCGA.06.0124			days	620	days	TCGA Glioblastoma (GBM)	glioblastoma multiforme	Brain
TCGA-06-0125-01	63.91	TRUE	TRUE	TRUE	TRUE	487	TRUE	TRUE	425	TRUE		FALSE	FALSE	TRUE	TRUE	TRUE	TRUE	TRUE	TRUE	6	1448		TMZChemoradiation.TMZChemoLong	TRUE	DECEASED	NON G.CIMP	Classical	TRUE	1	TCGA.06.0125.01	1448	1	days	GBM	C10.GBM	cluster 4	GBM non.CIMP c15	GBM.like c2	GBM.like c6		TCGA.06.0125			days	1448	days	TCGA Glioblastoma (GBM)	glioblastoma multiforme	Brain
TCGA-06-0125-02	63.91	TRUE	TRUE	TRUE	TRUE	487	TRUE	TRUE	425	TRUE		FALSE	FALSE	TRUE	TRUE	TRUE	TRUE	TRUE	TRUE	6	1448		TMZChemoradiation.TMZChemoLong	TRUE	DECEASED	NON G.CIMP	Classical	TRUE	1	TCGA.06.0125.02	1448	1	days		C10.GBM		GBM non.CIMP c15		GBM.like c6		TCGA.06.0125			days	1448	days	TCGA Glioblastoma (GBM)	glioblastoma multiforme	Brain
TCGA-06-0126-01	86.59	FALSE	FALSE	FALSE	FALSE	0	FALSE	FALSE	0	FALSE		FALSE	FALSE	FALSE	FALSE	FALSE	FALSE	FALSE	FALSE	6	210			FALSE	DECEASED	NON G.CIMP	Classical	TRUE	1	TCGA.06.0126.01	211	1	days	GBM	C10.GBM	cluster 3	GBM non.CIMP c15	GBM.like c2		mutation c1uster 9	TCGA.06.0126			days	211	days	TCGA Glioblastoma (GBM)	glioblastoma multiforme	Brain
TCGA-06-0127-01	67.08	FALSE	FALSE	FALSE	FALSE	0	FALSE	FALSE	0	FALSE		FALSE	FALSE	TRUE	FALSE	FALSE	TRUE	FALSE	FALSE	6	120		NonstandardRadiation	FALSE	DECEASED	NON G.CIMP	Classical	TRUE	1	TCGA.06.0127.01	121	1	days	GBM							TCGA.06.0127			days	121	days	TCGA Glioblastoma (GBM)	glioblastoma multiforme	Brain
TCGA-06-0128-01	66.3	FALSE	FALSE	FALSE	TRUE	59	TRUE	TRUE	29	TRUE		FALSE	FALSE	TRUE	TRUE	TRUE	TRUE	TRUE	TRUE	6	691		StandardRadiation.TMZChemoLong	FALSE	DECEASED	G.CIMP	Proneural	TRUE	1	TCGA.06.0128.01	691	1	days	Kirc+	C10.GBM	cluster 5	GBM CIMP c16	squamous c3		mutation cluster 3	TCGA.06.0128			days	691	days	TCGA Glioblastoma (GBM)	glioblastoma multiforme	Brain
TCGA-06-0129-01	30.89	TRUE	FALSE	FALSE	TRUE	106	TRUE	TRUE	106	TRUE		FALSE	FALSE	TRUE	TRUE	TRUE	TRUE	TRUE	TRUE	6	1024		TMZChemoradiation.TMZChemoLong	TRUE	DECEASED	G.CIMP	Proneural	TRUE	1	TCGA.06.0129.01	1024	1	days	Kirc+	C10.GBM	cluster 5	GBM CIMP c16	GBM.like c2	GBM.like c6	mutation cluster 3	TCGA.06.0129			days	1024	days	TCGA Glioblastoma (GBM)	glioblastoma multiforme	Brain
TCGA-06-0130-01	54.24	TRUE	FALSE	FALSE	TRUE	207	TRUE	TRUE	207	TRUE		FALSE	FALSE	FALSE	FALSE	FALSE	TRUE	TRUE	TRUE	6	394		TMZChemoradiation.TMZChemoLong	TRUE	DECEASED	NON G.CIMP	Mesenchymal	TRUE	1	TCGA.06.0130.01	394	1	days	BRCA.LUAD+	C10.GBM	cluster 1	GBM non.CIMP c15	GBM.like c2	GBM.like c6	mutation cluster 5	TCGA.06.0130			days	394	days	TCGA Glioblastoma (GBM)	glioblastoma multiforme	Brain
TCGA-06-0132-01	49.62	FALSE	FALSE	FALSE	FALSE	0	FALSE	FALSE	0	FALSE		FALSE	FALSE	TRUE	FALSE	FALSE	TRUE	FALSE	FALSE	6	771		NonstandardRadiation	FALSE	DECEASED	NON G.CIMP	Neural	TRUE	1	TCGA.06.0132.01	771	1	days	GBM					GBM.like c6	mutation c1uster 9	TCGA.06.0132			days	771	days	TCGA Glioblastoma (GBM)	glioblastoma multiforme	Brain
TCGA-06-0133-01	64.07	TRUE	TRUE	TRUE	TRUE	388	TRUE	TRUE	40	TRUE		FALSE	FALSE	TRUE	TRUE	TRUE	TRUE	TRUE	TRUE	6	435		TMZChemoradiation.TMZChemoLong	TRUE	DECEASED	NON G.CIMP	Neural	TRUE	1	TCGA.06.0133.01	435	1	days	BRCA.LUAD+		cluster 2	GBM non.CIMP c15				TCGA.06.0133			days	435	days	TCGA Glioblastoma (GBM)	glioblastoma multiforme	Brain
TCGA-06-0137-01	63.72	FALSE	FALSE	FALSE	TRUE	1	TRUE	FALSE	0	FALSE		FALSE	FALSE	TRUE	FALSE	FALSE	TRUE	FALSE	FALSE	6	812		NonstandardRadiation.AlkChemoLong	FALSE	DECEASED	NON G.CIMP	Classical	TRUE	1	TCGA.06.0137.01	812	1	days	GBM		cluster 3	GBM non.CIMP c15			mutation cluster 14	TCGA.06.0137			days	812	days	TCGA Glioblastoma (GBM)	glioblastoma multiforme	Brain
TCGA-06-0138-01	43.08	FALSE	TRUE	TRUE	TRUE	182	TRUE	TRUE	182	TRUE		FALSE	FALSE	TRUE	FALSE	FALSE	TRUE	FALSE	FALSE	6	737		NonstandardRadiation.TMZChemoLong	FALSE	DECEASED	NON G.CIMP	Neural	TRUE	1	TCGA.06.0138.01	737	1	days	GBM					GBM.like c6		TCGA.06.0138			days	737	days	TCGA Glioblastoma (GBM)	glioblastoma multiforme	Brain
TCGA-06-0139-01	40.32	FALSE	TRUE	TRUE	TRUE	154	TRUE	TRUE	63	TRUE		FALSE	FALSE	TRUE	FALSE	FALSE	TRUE	FALSE	FALSE	6	362		NonstandardRadiation.TMZChemoLong	FALSE	DECEASED	NON G.CIMP	Mesenchymal	TRUE	1	TCGA.06.0139.01	362	1	days	Quiet		cluster 1	Low purity c2			mutation c1uster 9	TCGA.06.0139			days	362	days	TCGA Glioblastoma (GBM)	glioblastoma multiforme	Brain
TCGA-06-0140-01																										NON G.CIMP	Mesenchymal	FALSE	1	TCGA.06.0140.01	6	1	days	GBM		cluster 3	GBM non.CIMP c15			mutation c1uster 9	TCGA.06.0140			days	6	days	TCGA Glioblastoma (GBM)	glioblastoma multiforme	Brain
TCGA-06-0141-01	62.77	TRUE	TRUE	TRUE	TRUE	123	TRUE	TRUE	123	TRUE		FALSE	FALSE	TRUE	FALSE	FALSE	TRUE	FALSE	FALSE	6	313		TMZChemoradiation.TMZChemoLong	TRUE	DECEASED	NON G.CIMP	Mesenchymal	FALSE	1	TCGA.06.0141.01	313	1	days	Quiet	C1.LUAD.enriched	cluster 1	Cluster 5		GBM.like c6	mutation c1uster 9	TCGA.06.0141			days	313	days	TCGA Glioblastoma (GBM)	glioblastoma multiforme	Brain
TCGA-06-0142-01																										NON G.CIMP	Neural	FALSE	1	TCGA.06.0142.01	67	1	days	GBM		cluster 1	GBM non.CIMP c15			mutation cluster 14	TCGA.06.0142			days	67	days	TCGA Glioblastoma (GBM)	glioblastoma multiforme	Brain
TCGA-06-0143-01	58.55	FALSE	FALSE	FALSE	FALSE	0	FALSE	FALSE	0	FALSE		FALSE	FALSE	FALSE	FALSE	FALSE	FALSE	FALSE	FALSE	6	357			FALSE	DECEASED	NON G.CIMP	Mesenchymal	TRUE	1	TCGA.06.0143.01	357	1	days	GBM		cluster 1	GBM non.CIMP c15				TCGA.06.0143			days	357	days	TCGA Glioblastoma (GBM)	glioblastoma multiforme	Brain
TCGA-06-0145-01	53.83	FALSE	FALSE	FALSE	FALSE	0	FALSE	FALSE	0	FALSE		FALSE	FALSE	FALSE	FALSE	FALSE	FALSE	FALSE	FALSE	6	71			FALSE	DECEASED	NON G.CIMP	Classical	TRUE	1	TCGA.06.0145.01	71	1	days	GBM		cluster 4	GBM non.CIMP c15			mutation c1uster 10	TCGA.06.0145			days	71	days	TCGA Glioblastoma (GBM)	glioblastoma multiforme	Brain
TCGA-06-0146-01	33.54	TRUE	TRUE	FALSE	TRUE	300	TRUE	FALSE	0	FALSE		FALSE	FALSE	TRUE	FALSE	FALSE	TRUE	FALSE	FALSE	6	611		AlkChemoradiation.AlkChemoLong	FALSE	DECEASED	G.CIMP	Proneural	TRUE	1	TCGA.06.0146.01	611	1	days	Kirc+		cluster 5					TCGA.06.0146			days	611	days	TCGA Glioblastoma (GBM)	glioblastoma multiforme	Brain
TCGA-06-0147-01	51.31	FALSE	TRUE	TRUE	TRUE	245	TRUE	TRUE	244	TRUE		FALSE	FALSE	TRUE	FALSE	FALSE	TRUE	FALSE	FALSE	6	541		NonstandardRadiation.TMZChemoLong	FALSE	DECEASED	NON G.CIMP	Mesenchymal	TRUE	1	TCGA.06.0147.01	541	1	days	Quiet		cluster 2	GBM non.CIMP c15				TCGA.06.0147			days	541	days	TCGA Glioblastoma (GBM)	glioblastoma multiforme	Brain
TCGA-06-0148-01	76.23	FALSE	FALSE	FALSE	FALSE	0	FALSE	FALSE	0	FALSE		FALSE	FALSE	TRUE	FALSE	FALSE	TRUE	FALSE	FALSE	6	307		NonstandardRadiation	FALSE	DECEASED	NON G.CIMP	Classical	TRUE	1	TCGA.06.0148.01	307	1	days	GBM		cluster 3	GBM non.CIMP c15				TCGA.06.0148			days	307	days	TCGA Glioblastoma (GBM)	glioblastoma multiforme	Brain
TCGA-06-0149-01	74.78	FALSE	TRUE	TRUE	TRUE	170	TRUE	TRUE	170	TRUE		FALSE	FALSE	TRUE	FALSE	FALSE	TRUE	FALSE	FALSE	6	261		NonstandardRadiation.TMZChemoLong	FALSE	DECEASED	NON G.CIMP	Mesenchymal	TRUE	1	TCGA.06.0149.01	262	1	days	GBM							TCGA.06.0149			days	262	days	TCGA Glioblastoma (GBM)	glioblastoma multiforme	Brain
TCGA-06-0150-01																										NON G.CIMP			1	TCGA.06.0150.01	592	1	days	GBM							TCGA.06.0150			days	592	days	TCGA Glioblastoma (GBM)	glioblastoma multiforme	Brain
TCGA-06-0151-01																										NON G.CIMP			1	TCGA.06.0151.01	1417	1	days	Kirc+						mutation c1uster 9	TCGA.06.0151			days	1417	days	TCGA Glioblastoma (GBM)	glioblastoma multiforme	Brain
TCGA-06-0152-01	68.02	FALSE	FALSE	FALSE	FALSE	0	FALSE	FALSE	0	FALSE		FALSE	FALSE	TRUE	FALSE	FALSE	TRUE	FALSE	FALSE	6	375		NonstandardRadiation	FALSE	DECEASED	NON G.CIMP	Mesenchymal	TRUE	1	TCGA.06.0152.01	375	1	days	GBM						mutation cluster 12	TCGA.06.0152			days	375	days	TCGA Glioblastoma (GBM)	glioblastoma multiforme	Brain
TCGA-06-0152-02	68.02	FALSE	FALSE	FALSE	FALSE	0	FALSE	FALSE	0	FALSE		FALSE	FALSE	TRUE	FALSE	FALSE	TRUE	FALSE	FALSE	6	375		NonstandardRadiation	FALSE	DECEASED	NON G.CIMP	Mesenchymal	TRUE	1	TCGA.06.0152.02	375	1	days				GBM non.CIMP c15		GBM.like c6	mutation cluster 12	TCGA.06.0152			days	375	days	TCGA Glioblastoma (GBM)	glioblastoma multiforme	Brain
TCGA-06-0154-01	54.81	FALSE	FALSE	FALSE	FALSE	0	FALSE	FALSE	0	FALSE		FALSE	FALSE	TRUE	FALSE	FALSE	TRUE	FALSE	FALSE	6	423		NonstandardRadiation	FALSE	DECEASED	NON G.CIMP	Mesenchymal	TRUE	1	TCGA.06.0154.01	424	1	days	GBM				GBM.like c2		mutation cluster 14	TCGA.06.0154			days	424	days	TCGA Glioblastoma (GBM)	glioblastoma multiforme	Brain
TCGA-06-0155-01	61.59	FALSE	TRUE	FALSE	TRUE	124	TRUE	FALSE	0	FALSE		FALSE	FALSE	TRUE	TRUE	TRUE	TRUE	TRUE	TRUE	6	318		StandardRadiation.AlkChemoLong	FALSE	DECEASED	NON G.CIMP	Mesenchymal	FALSE	1	TCGA.06.0155.01	318	1	days	GBM	C10.GBM	cluster 3	GBM non.CIMP c15	GBM.like c2		mutation cluster 14	TCGA.06.0155			days	318	days	TCGA Glioblastoma (GBM)	glioblastoma multiforme	Brain
TCGA-06-0156-01	57.31	FALSE	FALSE	FALSE	FALSE	0	FALSE	FALSE	0	FALSE		FALSE	FALSE	TRUE	FALSE	FALSE	TRUE	FALSE	FALSE	6	178		NonstandardRadiation	FALSE	DECEASED	NON G.CIMP	Proneural	TRUE	1	TCGA.06.0156.01	178	1	days					GBM.like c2	GBM.like c6		TCGA.06.0156			days	178	days	TCGA Glioblastoma (GBM)	glioblastoma multiforme	Brain
TCGA-06-0157-01	63.32	FALSE	FALSE	FALSE	FALSE	0	FALSE	FALSE	0	FALSE		FALSE	FALSE	TRUE	FALSE	FALSE	TRUE	FALSE	FALSE	6	97		NonstandardRadiation	FALSE	DECEASED	NON G.CIMP	Classical	TRUE	1	TCGA.06.0157.01	97	1	days	GBM					GBM.like c6	mutation cluster 14	TCGA.06.0157			days	97	days	TCGA Glioblastoma (GBM)	glioblastoma multiforme	Brain
TCGA-06-0158-01	73.52	FALSE	TRUE	FALSE	TRUE	62	TRUE	FALSE	0	FALSE		FALSE	FALSE	TRUE	FALSE	FALSE	TRUE	FALSE	FALSE	6	329		NonstandardRadiation.AlkChemoLong	FALSE	DECEASED	NON G.CIMP	Classical	TRUE	1	TCGA.06.0158.01	329	1	days	GBM					GBM.like c6	mutation cluster 14	TCGA.06.0158			days	329	days	TCGA Glioblastoma (GBM)	glioblastoma multiforme	Brain
TCGA-06-0159-01																										NON G.CIMP			1	TCGA.06.0159.01	287	1	days	GBM							TCGA.06.0159			days	287	days	TCGA Glioblastoma (GBM)	glioblastoma multiforme	Brain
TCGA-06-0160-01																										NON G.CIMP	Neural	TRUE	1	TCGA.06.0160.01	359	1	days	Quiet							TCGA.06.0160			days	359	days	TCGA Glioblastoma (GBM)	glioblastoma multiforme	Brain
TCGA-06-0162-01	47.29	FALSE	FALSE	FALSE	FALSE	0	FALSE	FALSE	0	FALSE		FALSE	FALSE	TRUE	FALSE	FALSE	TRUE	FALSE	FALSE	6	104		NonstandardRadiation	FALSE	DECEASED	NON G.CIMP	Neural	TRUE	1	TCGA.06.0162.01	104	1	days	GBM							TCGA.06.0162			days	104	days	TCGA Glioblastoma (GBM)	glioblastoma multiforme	Brain
TCGA-06-0164-01	47.94	FALSE	TRUE	FALSE	TRUE	31	TRUE	FALSE	0	FALSE		FALSE	FALSE	TRUE	FALSE	FALSE	TRUE	FALSE	FALSE	6	1730		NonstandardRadiation.AlkChemoLong	FALSE	DECEASED	NON G.CIMP	Mesenchymal	TRUE	1	TCGA.06.0164.01	1731	1	days	GBM							TCGA.06.0164			days	1731	days	TCGA Glioblastoma (GBM)	glioblastoma multiforme	Brain
TCGA-06-0165-01																										NON G.CIMP			1	TCGA.06.0165.01	324	1	days	Quiet						mutation c1uster 9	TCGA.06.0165			days	324	days	TCGA Glioblastoma (GBM)	glioblastoma multiforme	Brain
TCGA-06-0166-01	51.75	FALSE	TRUE	FALSE	TRUE	47	TRUE	FALSE	0	FALSE		FALSE	FALSE	TRUE	FALSE	FALSE	TRUE	FALSE	FALSE	6	178		NonstandardRadiation.AlkChemoLong	FALSE	DECEASED	NON G.CIMP	Proneural	TRUE	1	TCGA.06.0166.01	178	1	days	Kirc+						mutation cluster 14	TCGA.06.0166			days	178	days	TCGA Glioblastoma (GBM)	glioblastoma multiforme	Brain
TCGA-06-0167-01																										NON G.CIMP	Neural	TRUE	1	TCGA.06.0167.01	347	1	days	Quiet						mutation c1uster 9	TCGA.06.0167			days	347	days	TCGA Glioblastoma (GBM)	glioblastoma multiforme	Brain
TCGA-06-0168-01	59.62	TRUE	TRUE	TRUE	TRUE	397	TRUE	TRUE	397	TRUE		FALSE	FALSE	TRUE	FALSE	FALSE	TRUE	FALSE	FALSE	6	598		TMZChemoradiation.TMZChemoLong	TRUE	DECEASED	NON G.CIMP	Mesenchymal	TRUE	1	TCGA.06.0168.01	598	1	days	BRCA.LUAD+					GBM.like c6	mutation c1uster 9	TCGA.06.0168			days	598	days	TCGA Glioblastoma (GBM)	glioblastoma multiforme	Brain
TCGA-06-0169-01	68.79	TRUE	TRUE	TRUE	TRUE	49	TRUE	TRUE	49	TRUE		FALSE	FALSE	TRUE	FALSE	FALSE	TRUE	FALSE	FALSE	6	100		TMZChemoradiation.TMZChemoLong	TRUE	DECEASED	NON G.CIMP	Mesenchymal	FALSE	1	TCGA.06.0169.01	100	1	days	GBM		cluster 2	GBM non.CIMP c15			mutation c1uster 9	TCGA.06.0169			days	100	days	TCGA Glioblastoma (GBM)	glioblastoma multiforme	Brain
TCGA-06-0171-01	65.94	FALSE	TRUE	TRUE	TRUE	29	TRUE	TRUE	29	TRUE		FALSE	FALSE	TRUE	FALSE	FALSE	TRUE	FALSE	FALSE	6	399		NonstandardRadiation.TMZChemoLong	FALSE	DECEASED	NON G.CIMP	Neural	TRUE	1	TCGA.06.0171.01	399	1	days	GBM				squamous c3			TCGA.06.0171			days	399	days	TCGA Glioblastoma (GBM)	glioblastoma multiforme	Brain
TCGA-06-0171-02	65.94	FALSE	TRUE	TRUE	TRUE	29	TRUE	TRUE	29	TRUE		FALSE	FALSE	TRUE	FALSE	FALSE	TRUE	FALSE	FALSE	6	399		NonstandardRadiation.TMZChemoLong	FALSE	DECEASED	NON G.CIMP	Neural	TRUE	1	TCGA.06.0171.02	399	1	days				GBM non.CIMP c15		GBM.like c6		TCGA.06.0171			days	399	days	TCGA Glioblastoma (GBM)	glioblastoma multiforme	Brain
TCGA-06-0173-01	72.68	FALSE	FALSE	FALSE	FALSE	0	FALSE	FALSE	0	FALSE		FALSE	FALSE	FALSE	FALSE	FALSE	FALSE	FALSE	FALSE	6	136			FALSE	DECEASED	NON G.CIMP	Neural	TRUE	1	TCGA.06.0173.01	136	1	days	GBM						mutation c1uster 9	TCGA.06.0173			days	136	days	TCGA Glioblastoma (GBM)	glioblastoma multiforme	Brain
TCGA-06-0174-01	54.28	FALSE	FALSE	FALSE	FALSE	0	FALSE	FALSE	0	FALSE		FALSE	FALSE	TRUE	FALSE	FALSE	TRUE	FALSE	FALSE	6	98		NonstandardRadiation	FALSE	DECEASED	NON G.CIMP	Proneural	TRUE	1	TCGA.06.0174.01	98	1	days	GBM					GBM.like c6	mutation cluster 14	TCGA.06.0174			days	98	days	TCGA Glioblastoma (GBM)	glioblastoma multiforme	Brain
TCGA-06-0175-01	69.97	FALSE	FALSE	FALSE	FALSE	0	FALSE	FALSE	0	FALSE		FALSE	FALSE	FALSE	FALSE	FALSE	FALSE	FALSE	FALSE	6	123			FALSE	DECEASED	NON G.CIMP	Mesenchymal	TRUE	1	TCGA.06.0175.01	123	1	days	GBM							TCGA.06.0175			days	123	days	TCGA Glioblastoma (GBM)	glioblastoma multiforme	Brain
TCGA-06-0176-01	34.98	FALSE	TRUE	TRUE	TRUE	458	TRUE	TRUE	458	TRUE		FALSE	FALSE	TRUE	FALSE	FALSE	TRUE	FALSE	FALSE	6	1561		NonstandardRadiation.TMZChemoLong	FALSE	LIVING	NON G.CIMP	Mesenchymal	TRUE	0	TCGA.06.0176.01	1562	0	days	Kirc+							TCGA.06.0176			days	1562	days	TCGA Glioblastoma (GBM)	glioblastoma multiforme	Brain
TCGA-06-0177-01	64.33	FALSE	FALSE	FALSE	FALSE	0	FALSE	FALSE	0	FALSE		FALSE	FALSE	FALSE	FALSE	FALSE	FALSE	FALSE	FALSE	6	126			FALSE	DECEASED	NON G.CIMP	Proneural	TRUE	1	TCGA.06.0177.01	127	1	days	GBM							TCGA.06.0177			days	127	days	TCGA Glioblastoma (GBM)	glioblastoma multiforme	Brain
TCGA-06-0178-01	38.97	TRUE	TRUE	TRUE	TRUE	700	TRUE	TRUE	700	TRUE		FALSE	FALSE	TRUE	FALSE	FALSE	TRUE	FALSE	FALSE	6	1642		TMZChemoradiation.TMZChemoLong	TRUE	LIVING		Neural	TRUE	0	TCGA.06.0178.01	1642	0	days	Quiet					GBM.like c6	mutation c1uster 9	TCGA.06.0178			days	1642	days	TCGA Glioblastoma (GBM)	glioblastoma multiforme	Brain
TCGA-06-0179-01	64.2	FALSE	TRUE	TRUE	TRUE	185	TRUE	TRUE	185	TRUE		FALSE	FALSE	TRUE	FALSE	FALSE	TRUE	FALSE	FALSE	6	616		NonstandardRadiation.TMZChemoLong	FALSE	DECEASED	NON G.CIMP	Neural	TRUE	1	TCGA.06.0179.01	616	1	days	GBM							TCGA.06.0179			days	616	days	TCGA Glioblastoma (GBM)	glioblastoma multiforme	Brain
TCGA-06-0182-01	76.56	FALSE	FALSE	FALSE	FALSE	0	FALSE	FALSE	0	FALSE		FALSE	FALSE	FALSE	FALSE	FALSE	FALSE	FALSE	FALSE	6	111			FALSE	DECEASED	NON G.CIMP	Neural	TRUE	1	TCGA.06.0182.01	111	1	days	GBM							TCGA.06.0182			days	111	days	TCGA Glioblastoma (GBM)	glioblastoma multiforme	Brain
TCGA-06-0184-01	63.84	FALSE	TRUE	TRUE	TRUE	578	TRUE	TRUE	578	TRUE		FALSE	FALSE	TRUE	FALSE	FALSE	TRUE	FALSE	FALSE	6	1228		NonstandardRadiation.TMZChemoLong	FALSE	LIVING	NON G.CIMP	Mesenchymal	TRUE	0	TCGA.06.0184.01	1228	0	days	GBM					GBM.like c6	mutation cluster 5	TCGA.06.0184			days	1228	days	TCGA Glioblastoma (GBM)	glioblastoma multiforme	Brain
TCGA-06-0185-01	54.54	TRUE	TRUE	TRUE	TRUE	688	TRUE	TRUE	688	TRUE		FALSE	FALSE	TRUE	FALSE	FALSE	TRUE	FALSE	FALSE	6	1126		TMZChemoradiation.TMZChemoLong	TRUE	LIVING	NON G.CIMP	Neural	TRUE	0	TCGA.06.0185.01	1126	0	days	GBM						mutation cluster 14	TCGA.06.0185			days	1126	days	TCGA Glioblastoma (GBM)	glioblastoma multiforme	Brain
TCGA-06-0187-01	69.31	FALSE	TRUE	TRUE	TRUE	154	TRUE	TRUE	154	TRUE		FALSE	FALSE	TRUE	FALSE	FALSE	TRUE	FALSE	FALSE	6	828		NonstandardRadiation.TMZChemoLong	FALSE	DECEASED	NON G.CIMP	Classical	TRUE	1	TCGA.06.0187.01	828	1	days	GBM					GBM.like c6		TCGA.06.0187			days	828	days	TCGA Glioblastoma (GBM)	glioblastoma multiforme	Brain
TCGA-06-0188-01	71.4	FALSE	TRUE	TRUE	TRUE	213	TRUE	TRUE	213	TRUE		FALSE	FALSE	TRUE	FALSE	FALSE	TRUE	FALSE	FALSE	6	866		NonstandardRadiation.TMZChemoLong	FALSE	LIVING	NON G.CIMP	Neural	TRUE	0	TCGA.06.0188.01	866	0	days	GBM						mutation cluster 5	TCGA.06.0188			days	866	days	TCGA Glioblastoma (GBM)	glioblastoma multiforme	Brain
TCGA-06-0189-01	55.57	FALSE	TRUE	TRUE	TRUE	305	TRUE	TRUE	305	TRUE		FALSE	FALSE	TRUE	FALSE	FALSE	TRUE	FALSE	FALSE	6	469		NonstandardRadiation.TMZChemoLong	FALSE	DECEASED	NON G.CIMP	Mesenchymal	TRUE	1	TCGA.06.0189.01	469	1	days	Kirc+				GBM.like c2		mutation cluster 5	TCGA.06.0189			days	469	days	TCGA Glioblastoma (GBM)	glioblastoma multiforme	Brain
TCGA-06-0190-01	62.52	FALSE	TRUE	TRUE	TRUE	397	TRUE	TRUE	397	TRUE		FALSE	FALSE	TRUE	FALSE	FALSE	TRUE	FALSE	FALSE	6	317		NonstandardRadiation.TMZChemoLong	FALSE	DECEASED	NON G.CIMP	Mesenchymal	TRUE	1	TCGA.06.0190.01	317	1	days	GBM					GBM.like c6		TCGA.06.0190			days	317	days	TCGA Glioblastoma (GBM)	glioblastoma multiforme	Brain
TCGA-06-0190-02	62.52	FALSE	TRUE	TRUE	TRUE	397	TRUE	TRUE	397	TRUE		FALSE	FALSE	TRUE	FALSE	FALSE	TRUE	FALSE	FALSE	6	317		NonstandardRadiation.TMZChemoLong	FALSE	DECEASED	NON G.CIMP	Mesenchymal	TRUE	1	TCGA.06.0190.02	317	1	days				GBM non.CIMP c15		GBM.like c6		TCGA.06.0190			days	317	days	TCGA Glioblastoma (GBM)	glioblastoma multiforme	Brain
TCGA-06-0192-01	58.16	FALSE	FALSE	FALSE	FALSE	0	FALSE	FALSE	0	FALSE		FALSE	FALSE	TRUE	FALSE	FALSE	TRUE	FALSE	FALSE	6	556		NonstandardRadiation	FALSE	LIVING	NON G.CIMP	Mesenchymal	FALSE	0	TCGA.06.0192.01	557	0	days	GBM						mutation cluster 4	TCGA.06.0192			days	557	days	TCGA Glioblastoma (GBM)	glioblastoma multiforme	Brain
TCGA-06-0194-01	37.92	FALSE	FALSE	FALSE	FALSE	0	FALSE	FALSE	0	FALSE		FALSE	FALSE	FALSE	FALSE	FALSE	FALSE	FALSE	FALSE	6	142			FALSE	DECEASED	NON G.CIMP	Mesenchymal	TRUE	1	TCGA.06.0194.01	142	1	days	GBM							TCGA.06.0194			days	142	days	TCGA Glioblastoma (GBM)	glioblastoma multiforme	Brain
TCGA-06-0195-01	63.33	FALSE	FALSE	FALSE	FALSE	0	FALSE	FALSE	0	FALSE		FALSE	FALSE	TRUE	FALSE	FALSE	TRUE	FALSE	FALSE	6	225		NonstandardRadiation	FALSE	DECEASED	NON G.CIMP	Neural	TRUE	1	TCGA.06.0195.01	225	1	days	BRCA.LUAD+						mutation cluster 5	TCGA.06.0195			days	225	days	TCGA Glioblastoma (GBM)	glioblastoma multiforme	Brain
TCGA-06-0197-01	65.97	FALSE	FALSE	FALSE	FALSE	0	FALSE	FALSE	0	FALSE		FALSE	FALSE	FALSE	FALSE	FALSE	FALSE	FALSE	FALSE	6	168			FALSE	DECEASED	NON G.CIMP	Mesenchymal	TRUE	1	TCGA.06.0197.01	169	1	days	GBM							TCGA.06.0197			days	169	days	TCGA Glioblastoma (GBM)	glioblastoma multiforme	Brain
TCGA-06-0201-01	51.06	FALSE	FALSE	FALSE	FALSE	0	FALSE	FALSE	0	FALSE		FALSE	FALSE	FALSE	FALSE	FALSE	FALSE	FALSE	FALSE	6	12			FALSE	DECEASED		Mesenchymal	FALSE	1	TCGA.06.0201.01	12	1	days	GBM							TCGA.06.0201			days	12	days	TCGA Glioblastoma (GBM)	glioblastoma multiforme	Brain
TCGA-06-0206-01	40.9	FALSE	FALSE	FALSE	FALSE	0	FALSE	FALSE	0	FALSE		FALSE	FALSE	FALSE	FALSE	FALSE	FALSE	FALSE	FALSE	6	232			FALSE	DECEASED	NON G.CIMP	Mesenchymal	FALSE	1	TCGA.06.0206.01	233	1	days	BRCA.LUAD+							TCGA.06.0206			days	233	days	TCGA Glioblastoma (GBM)	glioblastoma multiforme	Brain
TCGA-06-0208-01	52.31	TRUE	TRUE	FALSE	TRUE	19	TRUE	FALSE	0	FALSE		FALSE	FALSE	TRUE	FALSE	FALSE	TRUE	FALSE	FALSE	6	255		AlkChemoradiation.AlkChemoLong	FALSE	DECEASED	NON G.CIMP	Neural	TRUE	1	TCGA.06.0208.01	256	1	days	GBM							TCGA.06.0208			days	256	days	TCGA Glioblastoma (GBM)	glioblastoma multiforme	Brain
TCGA-06-0209-01	76.32	FALSE	FALSE	FALSE	FALSE	0	FALSE	FALSE	0	FALSE		FALSE	FALSE	TRUE	FALSE	FALSE	TRUE	FALSE	FALSE	6	231		NonstandardRadiation	FALSE	DECEASED	NON G.CIMP			1	TCGA.06.0209.01	232	1	days	GBM						mutation c1uster 9	TCGA.06.0209			days	232	days	TCGA Glioblastoma (GBM)	glioblastoma multiforme	Brain
TCGA-06-0210-01	72.83	FALSE	FALSE	FALSE	FALSE	0	FALSE	FALSE	0	FALSE		FALSE	FALSE	TRUE	FALSE	FALSE	TRUE	FALSE	FALSE	6	225		NonstandardRadiation	FALSE	DECEASED	NON G.CIMP	Mesenchymal	TRUE	1	TCGA.06.0210.01	225	1	days	GBM					GBM.like c6		TCGA.06.0210			days	225	days	TCGA Glioblastoma (GBM)	glioblastoma multiforme	Brain
TCGA-06-0210-02	72.83	FALSE	FALSE	FALSE	FALSE	0	FALSE	FALSE	0	FALSE		FALSE	FALSE	TRUE	FALSE	FALSE	TRUE	FALSE	FALSE	6	225		NonstandardRadiation	FALSE	DECEASED	NON G.CIMP	Mesenchymal	TRUE	1	TCGA.06.0210.02	225	1	days				GBM non.CIMP c15		GBM.like c6		TCGA.06.0210			days	225	days	TCGA Glioblastoma (GBM)	glioblastoma multiforme	Brain
TCGA-06-0211-01	47.95	FALSE	TRUE	FALSE	TRUE	61	TRUE	FALSE	0	FALSE		FALSE	FALSE	TRUE	FALSE	FALSE	TRUE	FALSE	FALSE	6	360		NonstandardRadiation.AlkChemoLong	FALSE	DECEASED	NON G.CIMP	Classical	TRUE	1	TCGA.06.0211.01	360	1	days	GBM					GBM.like c6		TCGA.06.0211			days	360	days	TCGA Glioblastoma (GBM)	glioblastoma multiforme	Brain
TCGA-06-0211-02	47.95	FALSE	TRUE	FALSE	TRUE	61	TRUE	FALSE	0	FALSE		FALSE	FALSE	TRUE	FALSE	FALSE	TRUE	FALSE	FALSE	6	360		NonstandardRadiation.AlkChemoLong	FALSE	DECEASED	NON G.CIMP	Classical	TRUE	1	TCGA.06.0211.02	360	1	days				GBM non.CIMP c15		GBM.like c6		TCGA.06.0211			days	360	days	TCGA Glioblastoma (GBM)	glioblastoma multiforme	Brain
TCGA-06-0213-01	55.12	FALSE	FALSE	FALSE	FALSE	0	FALSE	FALSE	0	FALSE		FALSE	FALSE	FALSE	FALSE	FALSE	FALSE	FALSE	FALSE	6	16			FALSE	DECEASED	NON G.CIMP	Neural	FALSE	1	TCGA.06.0213.01	16	1	days	GBM						mutation cluster 12	TCGA.06.0213			days	16	days	TCGA Glioblastoma (GBM)	glioblastoma multiforme	Brain
TCGA-06-0214-01	66.22	FALSE	FALSE	FALSE	FALSE	0	FALSE	FALSE	0	FALSE		FALSE	FALSE	TRUE	FALSE	FALSE	TRUE	FALSE	FALSE	6	457		NonstandardRadiation	FALSE	DECEASED	NON G.CIMP	Neural	TRUE	1	TCGA.06.0214.01	457	1	days	GBM						mutation cluster 6	TCGA.06.0214			days	457	days	TCGA Glioblastoma (GBM)	glioblastoma multiforme	Brain
TCGA-06-0216-01	61.67	FALSE	FALSE	FALSE	FALSE	0	FALSE	FALSE	0	FALSE		FALSE	FALSE	TRUE	FALSE	FALSE	TRUE	FALSE	FALSE	6	735		NonstandardRadiation	FALSE	DECEASED	NON G.CIMP	Proneural	FALSE	1	TCGA.06.0216.01	735	1	days	BRCA.LUAD+						mutation cluster 14	TCGA.06.0216			days	735	days	TCGA Glioblastoma (GBM)	glioblastoma multiforme	Brain
TCGA-06-0219-01	67.04	FALSE	FALSE	FALSE	FALSE	0	FALSE	FALSE	0	FALSE		FALSE	FALSE	FALSE	FALSE	FALSE	FALSE	FALSE	FALSE	6	21			FALSE	DECEASED	NON G.CIMP	Neural	TRUE	1	TCGA.06.0219.01	22	1	days	Kirc+					GBM.like c6	mutation c1uster 9	TCGA.06.0219			days	22	days	TCGA Glioblastoma (GBM)	glioblastoma multiforme	Brain
TCGA-06-0221-01	31.03	FALSE	FALSE	FALSE	FALSE	0	FALSE	FALSE	0	FALSE		FALSE	FALSE	TRUE	FALSE	FALSE	TRUE	FALSE	FALSE	6	603		NonstandardRadiation	FALSE	DECEASED	G.CIMP	Neural	TRUE	1	TCGA.06.0221.01	603	1	days	Kirc+		cluster 5					TCGA.06.0221			days	603	days	TCGA Glioblastoma (GBM)	glioblastoma multiforme	Brain
TCGA-06-0221-02	31.03	FALSE	FALSE	FALSE	FALSE	0	FALSE	FALSE	0	FALSE		FALSE	FALSE	TRUE	FALSE	FALSE	TRUE	FALSE	FALSE	6	603		NonstandardRadiation	FALSE	DECEASED	G.CIMP	Neural	TRUE	1	TCGA.06.0221.02	603	1	days				GBM CIMP c16		GBM.like c6		TCGA.06.0221			days	603	days	TCGA Glioblastoma (GBM)	glioblastoma multiforme	Brain
TCGA-06-0237-01	75.93	TRUE	TRUE	TRUE	TRUE	182	TRUE	TRUE	182	TRUE		FALSE	FALSE	TRUE	FALSE	FALSE	TRUE	FALSE	FALSE	6	415		TMZChemoradiation.TMZChemoLong	TRUE	DECEASED	NON G.CIMP	Neural	TRUE	1	TCGA.06.0237.01	415	1	days	GBM						mutation cluster 8	TCGA.06.0237			days	415	days	TCGA Glioblastoma (GBM)	glioblastoma multiforme	Brain
TCGA-06-0238-01	46.64	TRUE	TRUE	TRUE	TRUE	264	TRUE	TRUE	264	TRUE		FALSE	FALSE	TRUE	FALSE	FALSE	TRUE	FALSE	FALSE	6	404		TMZChemoradiation.TMZChemoLong	TRUE	DECEASED	NON G.CIMP	Proneural	TRUE	1	TCGA.06.0238.01	405	1	days	GBM	C10.GBM			GBM.like c2	GBM.like c6	mutation cluster 5	TCGA.06.0238			days	405	days	TCGA Glioblastoma (GBM)	glioblastoma multiforme	Brain
TCGA-06-0240-01																										NON G.CIMP	Neural	TRUE	1	TCGA.06.0240.01	621	1	days	Kirc+						mutation c1uster 9	TCGA.06.0240			days	621	days	TCGA Glioblastoma (GBM)	glioblastoma multiforme	Brain
TCGA-06-0241-01	65.98	FALSE	FALSE	FALSE	FALSE	0	FALSE	FALSE	0	FALSE		FALSE	FALSE	TRUE	FALSE	FALSE	TRUE	FALSE	FALSE	6	455		NonstandardRadiation	FALSE	LIVING	NON G.CIMP	Proneural	TRUE	0	TCGA.06.0241.01	455	0	days	GBM						mutation cluster 5	TCGA.06.0241			days	455	days	TCGA Glioblastoma (GBM)	glioblastoma multiforme	Brain
TCGA-06-0394-01	51.78	FALSE	FALSE	FALSE	FALSE	0	FALSE	FALSE	0	FALSE		FALSE	FALSE	FALSE	FALSE	FALSE	FALSE	FALSE	FALSE	6	329			FALSE	DECEASED	NON G.CIMP	Classical	TRUE	1	TCGA.06.0394.01	329	1	days	GBM							TCGA.06.0394			days	329	days	TCGA Glioblastoma (GBM)	glioblastoma multiforme	Brain
TCGA-06-0397-01	57.49	FALSE	FALSE	FALSE	FALSE	0	FALSE	FALSE	0	FALSE		FALSE	FALSE	FALSE	FALSE	FALSE	FALSE	FALSE	FALSE	6	121			FALSE	DECEASED	NON G.CIMP	Mesenchymal	TRUE	1	TCGA.06.0397.01	274	1	days	Kirc+							TCGA.06.0397			days	274	days	TCGA Glioblastoma (GBM)	glioblastoma multiforme	Brain
TCGA-06-0402-01	71.35	FALSE	FALSE	FALSE	FALSE	0	FALSE	FALSE	0	FALSE		FALSE	FALSE	FALSE	FALSE	FALSE	FALSE	FALSE	FALSE	6	8			FALSE	DECEASED	NON G.CIMP	Classical	TRUE	1	TCGA.06.0402.01	8	1	days	GBM							TCGA.06.0402			days	8	days	TCGA Glioblastoma (GBM)	glioblastoma multiforme	Brain
TCGA-06-0409-01	43.87	FALSE	FALSE	FALSE	FALSE	0	FALSE	FALSE	0	FALSE		FALSE	FALSE	FALSE	FALSE	FALSE	FALSE	FALSE	FALSE	6	2201			FALSE	DECEASED	NON G.CIMP	Mesenchymal	TRUE	1	TCGA.06.0409.01	2201	1	days	GBM							TCGA.06.0409			days	2201	days	TCGA Glioblastoma (GBM)	glioblastoma multiforme	Brain
TCGA-06-0410-01	76.89	FALSE	FALSE	FALSE	FALSE	0	FALSE	FALSE	0	FALSE		FALSE	FALSE	FALSE	FALSE	FALSE	FALSE	FALSE	FALSE	6	142			FALSE	DECEASED	NON G.CIMP	Proneural	TRUE	1	TCGA.06.0410.01	143	1	days	Kirc+							TCGA.06.0410			days	143	days	TCGA Glioblastoma (GBM)	glioblastoma multiforme	Brain
TCGA-06-0412-01	56.45	FALSE	FALSE	FALSE	FALSE	0	FALSE	FALSE	0	FALSE		FALSE	FALSE	TRUE	FALSE	FALSE	TRUE	FALSE	FALSE	6	291		NonstandardRadiation	FALSE	DECEASED	NON G.CIMP	Mesenchymal	TRUE	1	TCGA.06.0412.01	291	1	days	GBM							TCGA.06.0412			days	291	days	TCGA Glioblastoma (GBM)	glioblastoma multiforme	Brain
TCGA-06-0413-01	77.85	FALSE	FALSE	FALSE	FALSE	0	FALSE	FALSE	0	FALSE		FALSE	FALSE	FALSE	FALSE	FALSE	FALSE	FALSE	FALSE	6	96			FALSE	DECEASED	NON G.CIMP	Proneural	TRUE	1	TCGA.06.0413.01	96	1	days	GBM							TCGA.06.0413			days	96	days	TCGA Glioblastoma (GBM)	glioblastoma multiforme	Brain
TCGA-06-0414-01	63.56	FALSE	TRUE	FALSE	TRUE	366	TRUE	FALSE	0	FALSE		FALSE	FALSE	TRUE	FALSE	FALSE	TRUE	FALSE	FALSE	6	1068		NonstandardRadiation.AlkChemoLong	FALSE	DECEASED	NON G.CIMP	Proneural	TRUE	1	TCGA.06.0414.01	1068	1	days	BRCA.LUAD+							TCGA.06.0414			days	1068	days	TCGA Glioblastoma (GBM)	glioblastoma multiforme	Brain
TCGA-06-0644-01	71.86	FALSE	TRUE	TRUE	TRUE	152	TRUE	TRUE	1	TRUE		FALSE	FALSE	TRUE	FALSE	FALSE	TRUE	FALSE	FALSE	6	375		NonstandardRadiation.TMZChemoLong	FALSE	LIVING	NON G.CIMP	Mesenchymal	TRUE	0	TCGA.06.0644.01	375	0	days	GBM	C10.GBM			KIRC.like c1	GBM.like c6	mutation cluster 11	TCGA.06.0644			days	375	days	TCGA Glioblastoma (GBM)	glioblastoma multiforme	Brain
TCGA-06-0645-01	55.98	FALSE	FALSE	FALSE	FALSE	0	FALSE	FALSE	0	FALSE		FALSE	FALSE	FALSE	FALSE	FALSE	FALSE	FALSE	FALSE	6	175			FALSE	DECEASED	NON G.CIMP	Mesenchymal	TRUE	1	TCGA.06.0645.01	175	1	days	GBM					GBM.like c6	mutation c1uster 9	TCGA.06.0645			days	175	days	TCGA Glioblastoma (GBM)	glioblastoma multiforme	Brain
TCGA-06-0646-01	60.98	TRUE	TRUE	TRUE	TRUE	43	TRUE	TRUE	43	TRUE		FALSE	FALSE	TRUE	FALSE	FALSE	TRUE	FALSE	FALSE	6	175		TMZChemoradiation.TMZChemoLong	TRUE	DECEASED	NON G.CIMP	Proneural	TRUE	1	TCGA.06.0646.01	175	1	days	GBM					GBM.like c6	mutation cluster 7	TCGA.06.0646			days	175	days	TCGA Glioblastoma (GBM)	glioblastoma multiforme	Brain
TCGA-06-0648-01	77.97	FALSE	TRUE	TRUE	TRUE	122	TRUE	TRUE	122	TRUE		FALSE	FALSE	TRUE	FALSE	FALSE	TRUE	FALSE	FALSE	6	297		NonstandardRadiation.TMZChemoLong	FALSE	DECEASED	NON G.CIMP	Proneural	TRUE	1	TCGA.06.0648.01	298	1	days	GBM						mutation c1uster 9	TCGA.06.0648			days	298	days	TCGA Glioblastoma (GBM)	glioblastoma multiforme	Brain
TCGA-06-0649-01	73.36	FALSE	FALSE	FALSE	FALSE	0	FALSE	FALSE	0	FALSE		FALSE	FALSE	FALSE	FALSE	FALSE	FALSE	FALSE	FALSE	6	64			FALSE	DECEASED	NON G.CIMP	Neural	FALSE	1	TCGA.06.0649.01	64	1	days	GBM					GBM.like c6	mutation cluster 6	TCGA.06.0649			days	64	days	TCGA Glioblastoma (GBM)	glioblastoma multiforme	Brain
TCGA-06-0650-01																										NON G.CIMP	Mesenchymal	FALSE	1	TCGA.06.0650.01	717	1	days	GBM	C10.GBM	cluster 1	Low purity c2	KIRC.like c1		mutation cluster 14	TCGA.06.0650			days	717	days	TCGA Glioblastoma (GBM)	glioblastoma multiforme	Brain
TCGA-06-0673-11																														TCGA.06.0673.11			days								TCGA.06.0673			days		days	TCGA Glioblastoma (GBM)	glioblastoma multiforme	Brain
TCGA-06-0675-11																														TCGA.06.0675.11			days								TCGA.06.0675			days		days	TCGA Glioblastoma (GBM)	glioblastoma multiforme	Brain
TCGA-06-0676-11																														TCGA.06.0676.11			days								TCGA.06.0676			days		days	TCGA Glioblastoma (GBM)	glioblastoma multiforme	Brain
TCGA-06-0678-11																														TCGA.06.0678.11			days								TCGA.06.0678			days		days	TCGA Glioblastoma (GBM)	glioblastoma multiforme	Brain
TCGA-06-0680-11																														TCGA.06.0680.11			days								TCGA.06.0680			days		days	TCGA Glioblastoma (GBM)	glioblastoma multiforme	Brain
TCGA-06-0681-11																														TCGA.06.0681.11			days								TCGA.06.0681			days		days	TCGA Glioblastoma (GBM)	glioblastoma multiforme	Brain
TCGA-06-0686-01	53.4	FALSE	TRUE	TRUE	TRUE	118	TRUE	TRUE	118	TRUE		FALSE	FALSE	TRUE	FALSE	FALSE	TRUE	FALSE	FALSE	6	285		NonstandardRadiation.TMZChemoLong	FALSE	LIVING	NON G.CIMP	Proneural	FALSE	1	TCGA.06.0686.01	432	1	days	GBM					GBM.like c6	mutation c1uster 9	TCGA.06.0686			days	432	days	TCGA Glioblastoma (GBM)	glioblastoma multiforme	Brain
TCGA-06-0743-01	69.63	FALSE	FALSE	FALSE	FALSE	0	FALSE	FALSE	0	FALSE		FALSE	FALSE	TRUE	FALSE	FALSE	TRUE	FALSE	FALSE	6	678		NonstandardRadiation	FALSE	LIVING	NON G.CIMP	Classical	FALSE	1	TCGA.06.0743.01	803	1	days	GBM					GBM.like c6	mutation cluster 8	TCGA.06.0743			days	803	days	TCGA Glioblastoma (GBM)	glioblastoma multiforme	Brain
TCGA-06-0744-01	67	FALSE	TRUE	TRUE	TRUE	428	TRUE	TRUE	428	TRUE		FALSE	FALSE	TRUE	FALSE	FALSE	TRUE	FALSE	FALSE	6	594		NonstandardRadiation.TMZChemoLong	FALSE	LIVING	NON G.CIMP	Classical	FALSE	0	TCGA.06.0744.01	595	0	days	GBM					GBM.like c6	mutation cluster 5	TCGA.06.0744			days	595	days	TCGA Glioblastoma (GBM)	glioblastoma multiforme	Brain
TCGA-06-0745-01	59.92	FALSE	FALSE	FALSE	FALSE	0	FALSE	FALSE	0	FALSE		FALSE	FALSE	TRUE	FALSE	FALSE	TRUE	FALSE	FALSE	6	238		NonstandardRadiation	FALSE	DECEASED	NON G.CIMP	Proneural	FALSE	1	TCGA.06.0745.01	239	1	days	GBM					GBM.like c6	mutation c1uster 9	TCGA.06.0745			days	239	days	TCGA Glioblastoma (GBM)	glioblastoma multiforme	Brain
TCGA-06-0747-01	53.82	FALSE	FALSE	FALSE	FALSE	0	FALSE	FALSE	0	FALSE		FALSE	FALSE	TRUE	FALSE	FALSE	TRUE	FALSE	FALSE	6	82		NonstandardRadiation	FALSE	DECEASED	NON G.CIMP	Classical	FALSE	1	TCGA.06.0747.01	82	1	days	GBM					GBM.like c6	mutation cluster 14	TCGA.06.0747			days	82	days	TCGA Glioblastoma (GBM)	glioblastoma multiforme	Brain
TCGA-06-0749-01	50.84	FALSE	FALSE	FALSE	FALSE	0	FALSE	FALSE	0	FALSE		FALSE	FALSE	FALSE	FALSE	FALSE	FALSE	FALSE	FALSE	6	81			FALSE	DECEASED	NON G.CIMP	Neural	FALSE	1	TCGA.06.0749.01	82	1	days	GBM					GBM.like c6	mutation cluster 14	TCGA.06.0749			days	82	days	TCGA Glioblastoma (GBM)	glioblastoma multiforme	Brain
TCGA-06-0750-01	43.85	FALSE	FALSE	FALSE	FALSE	0	FALSE	FALSE	0	FALSE		FALSE	FALSE	FALSE	FALSE	FALSE	FALSE	FALSE	FALSE	6	28			FALSE	DECEASED	NON G.CIMP	Mesenchymal	FALSE	1	TCGA.06.0750.01	28	1	days	GBM					GBM.like c6	mutation cluster 14	TCGA.06.0750			days	28	days	TCGA Glioblastoma (GBM)	glioblastoma multiforme	Brain
TCGA-06-0875-01	61.08	FALSE	TRUE	TRUE	TRUE	366	TRUE	TRUE	366	TRUE		FALSE	FALSE	TRUE	TRUE	TRUE	TRUE	TRUE	TRUE	6	279		StandardRadiation.TMZChemoLong	FALSE	LIVING	NON G.CIMP	Proneural	FALSE	0	TCGA.06.0875.01	1322	0	days	GBM	C10.GBM	cluster 6	GBM non.CIMP c15	GBM.like c2		mutation cluster 5	TCGA.06.0875			days	1322	days	TCGA Glioblastoma (GBM)	glioblastoma multiforme	Brain
TCGA-06-0876-01	72.2	FALSE	TRUE	TRUE	TRUE	174	TRUE	TRUE	174	TRUE		FALSE	FALSE	TRUE	TRUE	TRUE	TRUE	TRUE	TRUE	6	271		StandardRadiation.TMZChemoLong	FALSE	LIVING	NON G.CIMP	Classical	FALSE	0	TCGA.06.0876.01	1405	0	days	GBM	C10.GBM	cluster 2	GBM non.CIMP c15	GBM.like c2		mutation cluster 8	TCGA.06.0876			days	1405	days	TCGA Glioblastoma (GBM)	glioblastoma multiforme	Brain
TCGA-06-0877-01	78.74	FALSE	FALSE	FALSE	FALSE	0	FALSE	FALSE	0	FALSE		FALSE	FALSE	TRUE	FALSE	FALSE	TRUE	FALSE	FALSE	6	204		NonstandardRadiation	FALSE	LIVING	NON G.CIMP	Classical	FALSE		TCGA.06.0877.01			days	GBM	C10.GBM	cluster 4	GBM non.CIMP c15	GBM.like c2		mutation cluster 4	TCGA.06.0877			days		days	TCGA Glioblastoma (GBM)	glioblastoma multiforme	Brain
TCGA-06-0878-01	74.8	TRUE	TRUE	TRUE	TRUE	205	TRUE	TRUE	54	TRUE		FALSE	FALSE	TRUE	TRUE	TRUE	TRUE	TRUE	TRUE	6	218		TMZChemoradiation.TMZChemoLong	TRUE	LIVING	NON G.CIMP	Mesenchymal	FALSE	0	TCGA.06.0878.01	218	0	days	GBM	C10.GBM	cluster 1	GBM non.CIMP c15	GBM.like c2	GBM.like c6	mutation cluster 14	TCGA.06.0878			days	218	days	TCGA Glioblastoma (GBM)	glioblastoma multiforme	Brain
TCGA-06-0879-01	52.44	FALSE	TRUE	TRUE	TRUE	91	TRUE	TRUE	91	TRUE		FALSE	FALSE	TRUE	TRUE	TRUE	TRUE	TRUE	TRUE	6	699		StandardRadiation.TMZChemoLong	FALSE	LIVING	NON G.CIMP	Classical	FALSE	1	TCGA.06.0879.01	1229	1	days	GBM	C10.GBM	cluster 3	GBM non.CIMP c15	GBM.like c2		mutation cluster 14	TCGA.06.0879			days	1229	days	TCGA Glioblastoma (GBM)	glioblastoma multiforme	Brain
TCGA-06-0881-01	50.04	FALSE	TRUE	TRUE	TRUE	123	TRUE	TRUE	62	TRUE		FALSE	FALSE	TRUE	TRUE	TRUE	TRUE	TRUE	TRUE	6	178		StandardRadiation.TMZChemoLong	FALSE	LIVING	NON G.CIMP	Mesenchymal	FALSE	1	TCGA.06.0881.01	504	1	days	GBM		cluster 1	Low purity c2			mutation cluster 14	TCGA.06.0881			days	504	days	TCGA Glioblastoma (GBM)	glioblastoma multiforme	Brain
TCGA-06-0882-01	30.42	TRUE	TRUE	TRUE	TRUE	185	TRUE	TRUE	185	TRUE		FALSE	FALSE	TRUE	TRUE	TRUE	TRUE	TRUE	TRUE	6	165		TMZChemoradiation.TMZChemoLong	TRUE	LIVING	NON G.CIMP	Neural	FALSE	1	TCGA.06.0882.01	632	1	days	GBM	C10.GBM	cluster 1	Low purity c2	GBM.like c2	GBM.like c6	mutation c1uster 9	TCGA.06.0882			days	632	days	TCGA Glioblastoma (GBM)	glioblastoma multiforme	Brain
TCGA-06-0939-01	79.1	TRUE	TRUE	TRUE	TRUE	567	TRUE	TRUE	335	TRUE		FALSE	FALSE	TRUE	TRUE	TRUE	TRUE	TRUE	TRUE	6	637		TMZChemoradiation.TMZChemoLong	TRUE	LIVING	NON G.CIMP	Neural	FALSE	0	TCGA.06.0939.01	637	0	days	GBM	C10.GBM	cluster 3	GBM non.CIMP c15	GBM.like c2		mutation c1uster 10	TCGA.06.0939			days	637	days	TCGA Glioblastoma (GBM)	glioblastoma multiforme	Brain
TCGA-06-1084-01	54.48	FALSE	TRUE	TRUE	TRUE	121	TRUE	TRUE	121	TRUE		FALSE	FALSE	TRUE	TRUE	TRUE	TRUE	TRUE	TRUE	6	226		StandardRadiation.TMZChemoLong	FALSE	LIVING	NON G.CIMP	Mesenchymal	FALSE	0	TCGA.06.1084.01	226	0	days	BRCA.LUAD+		cluster 2	GBM non.CIMP c15	KIRC.like c1			TCGA.06.1084			days	226	days	TCGA Glioblastoma (GBM)	glioblastoma multiforme	Brain
TCGA-06-1086-01	42.83	FALSE	TRUE	TRUE	TRUE	122	TRUE	TRUE	122	TRUE		FALSE	FALSE	TRUE	TRUE	TRUE	TRUE	TRUE	TRUE	6	208		StandardRadiation.TMZChemoLong	FALSE	DECEASED	NON G.CIMP	Mesenchymal	FALSE	1	TCGA.06.1086.01	208	1	days	Kirc+		cluster 6	GBM non.CIMP c15	GBM.like c2			TCGA.06.1086			days	208	days	TCGA Glioblastoma (GBM)	glioblastoma multiforme	Brain
TCGA-06-1087-01	75.72	TRUE	TRUE	TRUE	TRUE	58	TRUE	TRUE	58	TRUE		FALSE	FALSE	TRUE	TRUE	TRUE	TRUE	TRUE	TRUE	6	123		TMZChemoradiation.TMZChemoLong	TRUE	DECEASED	NON G.CIMP	Proneural	FALSE	1	TCGA.06.1087.01	123	1	days	GBM		cluster 6	GBM non.CIMP c15	KIRC.like c1			TCGA.06.1087			days	123	days	TCGA Glioblastoma (GBM)	glioblastoma multiforme	Brain
TCGA-06-1800-01	61.14	FALSE	TRUE	TRUE	TRUE	181	TRUE	TRUE	181	TRUE		FALSE	FALSE	TRUE	TRUE	TRUE	TRUE	TRUE	TRUE	6	815		StandardRadiation.TMZChemoLong	FALSE	DECEASED	NON G.CIMP	Mesenchymal	FALSE	1	TCGA.06.1800.01	815	1	days	GBM		cluster 1	GBM non.CIMP c15	GBM.like c2			TCGA.06.1800			days	815	days	TCGA Glioblastoma (GBM)	glioblastoma multiforme	Brain
TCGA-06-1801-01	56.23	FALSE	TRUE	TRUE	TRUE	152	TRUE	TRUE	152	TRUE		FALSE	FALSE	TRUE	TRUE	TRUE	TRUE	TRUE	TRUE	6	263		StandardRadiation.TMZChemoLong	FALSE	LIVING	NON G.CIMP	Proneural	FALSE	0	TCGA.06.1801.01	263	0	days	GBM		cluster 1	GBM non.CIMP c15				TCGA.06.1801			days	263	days	TCGA Glioblastoma (GBM)	glioblastoma multiforme	Brain
TCGA-06-1802-01	61.7	FALSE	TRUE	TRUE	TRUE	152	TRUE	TRUE	1	TRUE		FALSE	FALSE	TRUE	TRUE	TRUE	TRUE	TRUE	TRUE	6	239		StandardRadiation.TMZChemoLong	FALSE	LIVING	NON G.CIMP	Mesenchymal	FALSE	0	TCGA.06.1802.01	240	0	days	GBM		cluster 3	GBM non.CIMP c15	GBM.like c2			TCGA.06.1802			days	240	days	TCGA Glioblastoma (GBM)	glioblastoma multiforme	Brain
TCGA-06-1804-01																										NON G.CIMP	Classical	FALSE	1	TCGA.06.1804.01	414	1	days	GBM	C10.GBM	cluster 3	GBM non.CIMP c15	GBM.like c2	GBM.like c6	mutation cluster 14	TCGA.06.1804			days	414	days	TCGA Glioblastoma (GBM)	glioblastoma multiforme	Brain
TCGA-06-1805-01	28.86	TRUE	TRUE	TRUE	TRUE	91	TRUE	TRUE	91	TRUE		FALSE	FALSE	TRUE	TRUE	TRUE	TRUE	TRUE	TRUE	6	127		TMZChemoradiation.TMZChemoLong	TRUE	LIVING	G.CIMP	Proneural	FALSE	0	TCGA.06.1805.01	1031	0	days	Kirc+		cluster 5	GBM CIMP c16	GBM.like c2			TCGA.06.1805			days	1031	days	TCGA Glioblastoma (GBM)	glioblastoma multiforme	Brain
TCGA-06-1806-01																													1	TCGA.06.1806.01	466	1	days	Kirc+	C10.GBM		GBM non.CIMP c15	GBM.like c2		mutation cluster 14	TCGA.06.1806			days	466	days	TCGA Glioblastoma (GBM)	glioblastoma multiforme	Brain
TCGA-06-2557-01	76.6	FALSE	FALSE	FALSE	FALSE	0	FALSE	FALSE	0	FALSE		FALSE	FALSE	FALSE	FALSE	FALSE	FALSE	FALSE	FALSE	6	33			FALSE	DECEASED	NON G.CIMP	Mesenchymal	FALSE	1	TCGA.06.2557.01	33	1	days	GBM	C10.GBM	cluster 3	GBM non.CIMP c15	GBM.like c2	GBM.like c6	mutation cluster 14	TCGA.06.2557			days	33	days	TCGA Glioblastoma (GBM)	glioblastoma multiforme	Brain
TCGA-06-2558-01	75.32	FALSE	FALSE	FALSE	FALSE	0	FALSE	FALSE	0	FALSE		FALSE	FALSE	TRUE	TRUE	TRUE	TRUE	TRUE	TRUE	6	380		StandardRadiation	FALSE	DECEASED	NON G.CIMP	Proneural	FALSE	1	TCGA.06.2558.01	380	1	days	GBM	C10.GBM	cluster 1	GBM non.CIMP c15	GBM.like c2	GBM.like c6	mutation cluster 5	TCGA.06.2558			days	380	days	TCGA Glioblastoma (GBM)	glioblastoma multiforme	Brain
TCGA-06-2559-01	83.72	TRUE	TRUE	TRUE	TRUE	22	TRUE	TRUE	22	TRUE		FALSE	FALSE	FALSE	FALSE	FALSE	TRUE	FALSE	FALSE	6	149		TMZChemoradiation.TMZChemoLong	TRUE	DECEASED	NON G.CIMP	Proneural	FALSE	1	TCGA.06.2559.01	150	1	days	GBM	C10.GBM	cluster 6	GBM non.CIMP c15	GBM.like c2	GBM.like c6	mutation cluster 5	TCGA.06.2559			days	150	days	TCGA Glioblastoma (GBM)	glioblastoma multiforme	Brain
TCGA-06-2561-01	53.4	TRUE	TRUE	TRUE	TRUE	43	TRUE	TRUE	43	TRUE		FALSE	FALSE	TRUE	FALSE	TRUE	TRUE	FALSE	TRUE	6	282		TMZChemoradiation.TMZChemoLong	TRUE	LIVING	NON G.CIMP	Mesenchymal	FALSE	1	TCGA.06.2561.01	537	1	days	GBM	C10.GBM	cluster 2	GBM non.CIMP c15		GBM.like c6	mutation cluster 7	TCGA.06.2561			days	537	days	TCGA Glioblastoma (GBM)	glioblastoma multiforme	Brain
TCGA-06-2562-01	81.46	FALSE	TRUE	TRUE	TRUE	12	TRUE	TRUE	12	TRUE		FALSE	FALSE	TRUE	FALSE	FALSE	TRUE	FALSE	FALSE	6	86	,daysToRecurrence/Progression>survivalTime	NonstandardRadiation.TMZChemoLong	FALSE	LIVING	NON G.CIMP	Mesenchymal	FALSE	1	TCGA.06.2562.01	382	1	days	GBM	C10.GBM	cluster 3	GBM non.CIMP c15	GBM.like c2	GBM.like c6	mutation cluster 4	TCGA.06.2562			days	382	days	TCGA Glioblastoma (GBM)	glioblastoma multiforme	Brain
TCGA-06-2563-01	72.94	TRUE	TRUE	TRUE	TRUE	31	TRUE	TRUE	31	TRUE		FALSE	FALSE	TRUE	FALSE	TRUE	TRUE	FALSE	TRUE	6	259		TMZChemoradiation.TMZChemoLong	TRUE	LIVING	NON G.CIMP	Classical	FALSE	0	TCGA.06.2563.01	932	0	days	GBM	C10.GBM	cluster 4	GBM non.CIMP c15	GBM.like c2	GBM.like c6	mutation cluster 8	TCGA.06.2563			days	932	days	TCGA Glioblastoma (GBM)	glioblastoma multiforme	Brain
TCGA-06-2564-01	50.47	FALSE	TRUE	TRUE	TRUE	0	FALSE	TRUE	0	FALSE		FALSE	FALSE	TRUE	FALSE	FALSE	TRUE	FALSE	FALSE	6	181		NonstandardRadiation.TMZChemo	FALSE	LIVING	NON G.CIMP	Classical	FALSE	0	TCGA.06.2564.01	181	0	days	GBM	C10.GBM	cluster 2	GBM non.CIMP c15	GBM.like c2	GBM.like c6	mutation c1uster 9	TCGA.06.2564			days	181	days	TCGA Glioblastoma (GBM)	glioblastoma multiforme	Brain
TCGA-06-2565-01	59.03	TRUE	TRUE	TRUE	TRUE	110	TRUE	TRUE	110	TRUE		FALSE	FALSE	TRUE	FALSE	TRUE	TRUE	FALSE	TRUE	6	207		TMZChemoradiation.TMZChemoLong	TRUE	LIVING	NON G.CIMP	Classical	FALSE	1	TCGA.06.2565.01	506	1	days	GBM	C10.GBM	cluster 4	GBM non.CIMP c15	GBM.like c2	GBM.like c6	mutation cluster 14	TCGA.06.2565			days	506	days	TCGA Glioblastoma (GBM)	glioblastoma multiforme	Brain
TCGA-06-2566-01	23.07	TRUE	TRUE	TRUE	TRUE	46	TRUE	TRUE	46	TRUE		FALSE	FALSE	TRUE	FALSE	TRUE	TRUE	FALSE	TRUE	6	182		TMZChemoradiation.TMZChemoLong	TRUE	DECEASED	NON G.CIMP	Neural	FALSE	1	TCGA.06.2566.01	182	1	days	Kirc+		cluster 1	GBM non.CIMP c15	GBM.like c2			TCGA.06.2566			days	182	days	TCGA Glioblastoma (GBM)	glioblastoma multiforme	Brain
TCGA-06-2567-01	65.05	FALSE	TRUE	TRUE	TRUE	0	FALSE	TRUE	0	FALSE		FALSE	FALSE	TRUE	FALSE	FALSE	TRUE	FALSE	FALSE	6	133		NonstandardRadiation.TMZChemo	FALSE	DECEASED	NON G.CIMP	Neural	FALSE	1	TCGA.06.2567.01	133	1	days	Kirc+	C10.GBM	cluster 2	GBM non.CIMP c15	GBM.like c2	GBM.like c6	mutation cluster 8	TCGA.06.2567			days	133	days	TCGA Glioblastoma (GBM)	glioblastoma multiforme	Brain
TCGA-06-2569-01	24.42	FALSE	FALSE	FALSE	FALSE	0	FALSE	FALSE	0	FALSE		FALSE	FALSE	FALSE	FALSE	FALSE	FALSE	FALSE	FALSE	6	13			FALSE	LIVING	G.CIMP	Mesenchymal	FALSE	0	TCGA.06.2569.01	13	0	days	High	C1.LUAD.enriched	cluster 6	Cluster 5		GBM.like c6	mutation cluster 5	TCGA.06.2569			days	13	days	TCGA Glioblastoma (GBM)	glioblastoma multiforme	Brain
TCGA-06-2570-01	21.73	TRUE	TRUE	TRUE	TRUE	284	TRUE	TRUE	284	TRUE		FALSE	FALSE	TRUE	FALSE	TRUE	TRUE	FALSE	TRUE	6	285		TMZChemoradiation.TMZChemoLong	TRUE	LIVING	G.CIMP	Proneural	FALSE	0	TCGA.06.2570.01	958	0	days	Kirc+	C10.GBM	cluster 5	GBM CIMP c16	GBM.like c2	GBM.like c6	mutation cluster 3	TCGA.06.2570			days	958	days	TCGA Glioblastoma (GBM)	glioblastoma multiforme	Brain
TCGA-06-5408-01	54.93	FALSE	TRUE	TRUE	TRUE	60	TRUE	TRUE	60	TRUE		FALSE	FALSE	TRUE	TRUE	TRUE	TRUE	TRUE	TRUE	6	356		StandardRadiation.TMZChemoLong	FALSE	DECEASED	NON G.CIMP	Classical	FALSE	1	TCGA.06.5408.01	357	1	days	GBM	C10.GBM	cluster 2	GBM non.CIMP c15	GBM.like c2	GBM.like c6	mutation cluster 13	TCGA.06.5408			days	357	days	TCGA Glioblastoma (GBM)	glioblastoma multiforme	Brain
TCGA-06-5410-01	72.27	FALSE	FALSE	FALSE	FALSE	0	FALSE	FALSE	0	FALSE		FALSE	FALSE	FALSE	FALSE	FALSE	FALSE	FALSE	FALSE	6	107			FALSE	DECEASED	NON G.CIMP	Mesenchymal	FALSE	1	TCGA.06.5410.01	108	1	days	Quiet	C5.KIRC	cluster 1	Low purity c2	KIRC.like c1	GBM.like c6	mutation c1uster 9	TCGA.06.5410			days	108	days	TCGA Glioblastoma (GBM)	glioblastoma multiforme	Brain
TCGA-06-5411-01	51.56	FALSE	TRUE	TRUE	TRUE	123	TRUE	TRUE	123	TRUE		FALSE	FALSE	TRUE	TRUE	TRUE	TRUE	TRUE	TRUE	6	254		StandardRadiation.TMZChemoLong	FALSE	DECEASED	NON G.CIMP	Neural	FALSE	1	TCGA.06.5411.01	254	1	days	GBM	C10.GBM	cluster 1	GBM non.CIMP c15	GBM.like c2	GBM.like c6	mutation c1uster 9	TCGA.06.5411			days	254	days	TCGA Glioblastoma (GBM)	glioblastoma multiforme	Brain
TCGA-06-5412-01	78.75	FALSE	TRUE	TRUE	TRUE	1	TRUE	TRUE	1	TRUE		FALSE	FALSE	TRUE	TRUE	TRUE	TRUE	TRUE	TRUE	6	138		StandardRadiation.TMZChemoLong	FALSE	DECEASED	NON G.CIMP	Mesenchymal	FALSE	1	TCGA.06.5412.01	138	1	days	GBM	C10.GBM	cluster 1	GBM non.CIMP c15	KIRC.like c1	GBM.like c6	mutation c1uster 9	TCGA.06.5412			days	138	days	TCGA Glioblastoma (GBM)	glioblastoma multiforme	Brain
TCGA-06-5413-01	67.01	FALSE	TRUE	TRUE	TRUE	93	TRUE	TRUE	93	TRUE		FALSE	FALSE	TRUE	TRUE	TRUE	TRUE	TRUE	TRUE	6	268		StandardRadiation.TMZChemoLong	FALSE	LIVING	NON G.CIMP	Neural	FALSE	0	TCGA.06.5413.01	268	0	days	GBM	C10.GBM	cluster 2	GBM non.CIMP c15	GBM.like c2	GBM.like c6	mutation cluster 14	TCGA.06.5413			days	268	days	TCGA Glioblastoma (GBM)	glioblastoma multiforme	Brain
TCGA-06-5414-01	61.68	TRUE	TRUE	TRUE	TRUE	72	TRUE	TRUE	72	TRUE		FALSE	FALSE	TRUE	TRUE	TRUE	TRUE	TRUE	TRUE	6	273		TMZChemoradiation.TMZChemoLong	TRUE	LIVING	NON G.CIMP	Classical	FALSE	0	TCGA.06.5414.01	273	0	days	GBM	C10.GBM	cluster 4	GBM non.CIMP c15	GBM.like c2	GBM.like c6	mutation c1uster 9	TCGA.06.5414			days	273	days	TCGA Glioblastoma (GBM)	glioblastoma multiforme	Brain
TCGA-06-5415-01	60.82	TRUE	TRUE	TRUE	TRUE	299	TRUE	TRUE	299	TRUE		FALSE	FALSE	TRUE	TRUE	TRUE	TRUE	TRUE	TRUE	6	260		TMZChemoradiation.TMZChemoLong	TRUE	LIVING	NON G.CIMP	Classical	FALSE	0	TCGA.06.5415.01	260	0	days	GBM	C10.GBM	cluster 3	GBM non.CIMP c15	GBM.like c2	GBM.like c6	mutation cluster 14	TCGA.06.5415			days	260	days	TCGA Glioblastoma (GBM)	glioblastoma multiforme	Brain
TCGA-06-5416-01	23.36	TRUE	TRUE	TRUE	TRUE	343	TRUE	TRUE	343	TRUE		FALSE	FALSE	TRUE	TRUE	TRUE	TRUE	TRUE	TRUE	6	204		TMZChemoradiation.TMZChemoLong	TRUE	LIVING	NON G.CIMP	Proneural	FALSE	0	TCGA.06.5416.01	204	0	days	Kirc+	C10.GBM	cluster 6	Low purity c2	GBM.like c2	GBM.like c6		TCGA.06.5416			days	204	days	TCGA Glioblastoma (GBM)	glioblastoma multiforme	Brain
TCGA-06-5417-01	45.37	TRUE	TRUE	TRUE	TRUE	331	TRUE	TRUE	331	TRUE		FALSE	FALSE	TRUE	TRUE	TRUE	TRUE	TRUE	TRUE	6	155		TMZChemoradiation.TMZChemoLong	TRUE	LIVING	G.CIMP	Proneural	FALSE	0	TCGA.06.5417.01	155	0	days		C10.GBM	cluster 5	GBM CIMP c16	GBM.like c2	GBM.like c6	mutation cluster 3	TCGA.06.5417			days	155	days	TCGA Glioblastoma (GBM)	glioblastoma multiforme	Brain
TCGA-06-5418-01	75.52	FALSE	FALSE	FALSE	FALSE	0	FALSE	FALSE	0	FALSE		FALSE	FALSE	FALSE	FALSE	FALSE	FALSE	FALSE	FALSE	6	83			FALSE	DECEASED	NON G.CIMP	Mesenchymal	FALSE	1	TCGA.06.5418.01	83	1	days	GBM	C10.GBM	cluster 3	GBM non.CIMP c15	GBM.like c2	GBM.like c6	mutation c1uster 9	TCGA.06.5418			days	83	days	TCGA Glioblastoma (GBM)	glioblastoma multiforme	Brain
TCGA-06-5856-01	58.13	FALSE	FALSE	FALSE	FALSE	0	FALSE	FALSE	0	FALSE		FALSE	FALSE	FALSE	FALSE	FALSE	FALSE	FALSE	FALSE	6	114			FALSE	DECEASED	NON G.CIMP	Classical	FALSE	1	TCGA.06.5856.01	114	1	days	GBM	C10.GBM	cluster 4	GBM non.CIMP c15	GBM.like c2	GBM.like c6	mutation cluster 14	TCGA.06.5856			days	114	days	TCGA Glioblastoma (GBM)	glioblastoma multiforme	Brain
TCGA-06-5858-01	45.62	TRUE	TRUE	TRUE	TRUE	44	TRUE	TRUE	44	TRUE		FALSE	FALSE	TRUE	TRUE	TRUE	TRUE	TRUE	TRUE	6	186		TMZChemoradiation.TMZChemoLong	TRUE	LIVING	NON G.CIMP	Mesenchymal	FALSE	0	TCGA.06.5858.01	187	0	days	Kirc+	C10.GBM	cluster 6	GBM non.CIMP c15	GBM.like c2	GBM.like c6	mutation cluster 13	TCGA.06.5858			days	187	days	TCGA Glioblastoma (GBM)	glioblastoma multiforme	Brain
TCGA-06-5859-01	63.55	TRUE	TRUE	TRUE	TRUE	30	TRUE	TRUE	30	TRUE		FALSE	FALSE	TRUE	FALSE	FALSE	TRUE	FALSE	FALSE	6	138		TMZChemoradiation.TMZChemoLong	TRUE	LIVING	NON G.CIMP	Neural	FALSE	0	TCGA.06.5859.01	139	0	days	GBM	C10.GBM	cluster 3	GBM non.CIMP c15	GBM.like c2	GBM.like c6	mutation c1uster 9	TCGA.06.5859			days	139	days	TCGA Glioblastoma (GBM)	glioblastoma multiforme	Brain
TCGA-06-6388-01	64.39	TRUE	TRUE	TRUE	TRUE	74	TRUE	TRUE	74	TRUE		FALSE	FALSE	TRUE	TRUE	TRUE	TRUE	TRUE	TRUE	6	158		TMZChemoradiation.TMZChemoLong	TRUE	DECEASED				1	TCGA.06.6388.01	159	1	days	GBM	C10.GBM		GBM non.CIMP c15	GBM.like c2		mutation cluster 4	TCGA.06.6388			days	159	days	TCGA Glioblastoma (GBM)	glioblastoma multiforme	Brain
TCGA-06-6389-01																										G.CIMP	Proneural	FALSE	0	TCGA.06.6389.01	237	0	days	Squamous	C10.GBM	cluster 5	GBM CIMP c16	GBM.like c2		mutation cluster 5	TCGA.06.6389			days	237	days	TCGA Glioblastoma (GBM)	glioblastoma multiforme	Brain
TCGA-06-6390-01																										NON G.CIMP	Classical	FALSE	1	TCGA.06.6390.01	164	1	days	GBM	C10.GBM	cluster 1	GBM non.CIMP c15	GBM.like c2		mutation c1uster 9	TCGA.06.6390			days	164	days	TCGA Glioblastoma (GBM)	glioblastoma multiforme	Brain
TCGA-06-6391-01	44.37	FALSE	FALSE	FALSE	FALSE	0	FALSE	FALSE	0	FALSE		FALSE	FALSE	FALSE	FALSE	FALSE	FALSE	FALSE	FALSE	6	44			FALSE	DECEASED	NON G.CIMP	Proneural	FALSE	1	TCGA.06.6391.01	45	1	days	Kirc+	C10.GBM	cluster 1	GBM non.CIMP c15	GBM.like c2		mutation cluster 4	TCGA.06.6391			days	45	days	TCGA Glioblastoma (GBM)	glioblastoma multiforme	Brain
TCGA-06-6693-01																													1	TCGA.06.6693.01	3667	1	days	GBM	C10.GBM		GBM non.CIMP c15	GBM.like c2		mutation c1uster 9	TCGA.06.6693			days	3667	days	TCGA Glioblastoma (GBM)	glioblastoma multiforme	Brain
TCGA-06-6694-01																													1	TCGA.06.6694.01	224	1	days	GBM	C10.GBM		GBM non.CIMP c15	GBM.like c2		mutation cluster 5	TCGA.06.6694			days	224	days	TCGA Glioblastoma (GBM)	glioblastoma multiforme	Brain
TCGA-06-6695-01	64.14	TRUE	TRUE	TRUE	TRUE	105	TRUE	TRUE	105	TRUE		FALSE	FALSE	TRUE	TRUE	TRUE	TRUE	TRUE	TRUE	6	252		TMZChemoradiation.TMZChemoLong	TRUE	LIVING				0	TCGA.06.6695.01	253	0	days	GBM	C10.GBM		GBM non.CIMP c15	GBM.like c2		mutation cluster 14	TCGA.06.6695			days	253	days	TCGA Glioblastoma (GBM)	glioblastoma multiforme	Brain
TCGA-06-6697-01																													0	TCGA.06.6697.01	391	0	days	GBM	C10.GBM		GBM non.CIMP c15	GBM.like c2		mutation c1uster 9	TCGA.06.6697			days	391	days	TCGA Glioblastoma (GBM)	glioblastoma multiforme	Brain
TCGA-06-6698-01	53.64	FALSE	TRUE	TRUE	TRUE	0	FALSE	TRUE	0	FALSE		FALSE	FALSE	TRUE	FALSE	FALSE	TRUE	FALSE	FALSE	6	145		NonstandardRadiation.TMZChemo	FALSE	LIVING				0	TCGA.06.6698.01	145	0	days	High	C10.GBM		GBM non.CIMP c15	GBM.like c2		mutation cluster 5	TCGA.06.6698			days	145	days	TCGA Glioblastoma (GBM)	glioblastoma multiforme	Brain
TCGA-06-6699-01																													0	TCGA.06.6699.01	47	0	days	GBM	C10.GBM		GBM non.CIMP c15	GBM.like c2		mutation c1uster 9	TCGA.06.6699			days	47	days	TCGA Glioblastoma (GBM)	glioblastoma multiforme	Brain
TCGA-06-6700-01	76.25	TRUE	TRUE	TRUE	TRUE	34	TRUE	TRUE	34	TRUE		FALSE	FALSE	TRUE	TRUE	TRUE	TRUE	TRUE	TRUE	6	145		TMZChemoradiation.TMZChemoLong	TRUE	LIVING				0	TCGA.06.6700.01	145	0	days	GBM	C10.GBM		GBM non.CIMP c15	GBM.like c2		mutation cluster 14	TCGA.06.6700			days	145	days	TCGA Glioblastoma (GBM)	glioblastoma multiforme	Brain
TCGA-06-6701-01	60.37	TRUE	TRUE	TRUE	TRUE	44	TRUE	TRUE	44	TRUE		FALSE	FALSE	TRUE	TRUE	TRUE	TRUE	TRUE	TRUE	6	151		TMZChemoradiation.TMZChemoLong	TRUE	LIVING				0	TCGA.06.6701.01	151	0	days	Kirc+	C10.GBM		GBM CIMP c16	GBM.like c2		mutation cluster 5	TCGA.06.6701			days	151	days	TCGA Glioblastoma (GBM)	glioblastoma multiforme	Brain
TCGA-06-A5U0-01																													0	TCGA.06.A5U0.01	815	0	days								TCGA.06.A5U0	100	1	days	815	days	TCGA Glioblastoma (GBM)	glioblastoma multiforme	Brain
TCGA-06-A5U1-01																													1	TCGA.06.A5U1.01	57	1	days								TCGA.06.A5U1			days	57	days	TCGA Glioblastoma (GBM)	glioblastoma multiforme	Brain
TCGA-06-A6S0-01																													1	TCGA.06.A6S0.01	95	1	days								TCGA.06.A6S0			days	95	days	TCGA Glioblastoma (GBM)	glioblastoma multiforme	Brain
TCGA-06-A6S1-01																													1	TCGA.06.A6S1.01	78	1	days								TCGA.06.A6S1			days	78	days	TCGA Glioblastoma (GBM)	glioblastoma multiforme	Brain
TCGA-06-A7TK-01																													1	TCGA.06.A7TK.01	444	1	days								TCGA.06.A7TK	342	1	days	444	days	TCGA Glioblastoma (GBM)	glioblastoma multiforme	Brain
TCGA-06-A7TL-01																													0	TCGA.06.A7TL.01	539	0	days								TCGA.06.A7TL	539	0	days	539	days	TCGA Glioblastoma (GBM)	glioblastoma multiforme	Brain
TCGA-06-AABW-11																														TCGA.06.AABW.11			days								TCGA.06.AABW			days		days	TCGA Glioblastoma (GBM)	glioblastoma multiforme	Brain
TCGA-08-0244-01	62.11	TRUE	TRUE	TRUE	TRUE	41	TRUE	TRUE	41	TRUE		FALSE	FALSE	TRUE	TRUE	TRUE	TRUE	TRUE	TRUE	8	690		TMZChemoradiation.TMZChemoLong	TRUE	DECEASED	NON G.CIMP	Classical	TRUE	1	TCGA.08.0244.01	690	1	days	GBM							TCGA.08.0244			days	690	days	TCGA Glioblastoma (GBM)	glioblastoma multiforme	Brain
TCGA-08-0245-01	31.79	FALSE	FALSE	FALSE	TRUE	475	TRUE	TRUE	284	TRUE		FALSE	FALSE	TRUE	TRUE	TRUE	TRUE	TRUE	TRUE	8	1151		StandardRadiation.TMZChemoLong	FALSE	DECEASED	NON G.CIMP	Proneural	TRUE	1	TCGA.08.0245.01	1151	1	days	GBM				squamous c3			TCGA.08.0245			days	1151	days	TCGA Glioblastoma (GBM)	glioblastoma multiforme	Brain
TCGA-08-0246-01	57.42	TRUE	TRUE	TRUE	TRUE	58	TRUE	TRUE	58	TRUE		FALSE	FALSE	TRUE	FALSE	FALSE	TRUE	FALSE	FALSE	8	127		TMZChemoradiation.TMZChemoLong	TRUE	DECEASED	NON G.CIMP	Classical	TRUE	1	TCGA.08.0246.01	127	1	days	Kirc+							TCGA.08.0246			days	127	days	TCGA Glioblastoma (GBM)	glioblastoma multiforme	Brain
TCGA-08-0344-01	66.4	FALSE	FALSE	FALSE	TRUE	265	TRUE	FALSE	0	FALSE		FALSE	FALSE	TRUE	FALSE	FALSE	TRUE	FALSE	FALSE	8	3524		NonstandardRadiation.AlkChemoLong	FALSE	DECEASED	G.CIMP	Proneural	TRUE	1	TCGA.08.0344.01	3524	1	days	Kirc+		cluster 5		GBM.like c2			TCGA.08.0344			days	3524	days	TCGA Glioblastoma (GBM)	glioblastoma multiforme	Brain
TCGA-08-0345-01	71.07	FALSE	FALSE	FALSE	FALSE	0	FALSE	FALSE	0	FALSE		FALSE	FALSE	TRUE	FALSE	FALSE	TRUE	FALSE	FALSE	8	53		NonstandardRadiation	FALSE	DECEASED	NON G.CIMP	Proneural	TRUE	1	TCGA.08.0345.01	53	1	days	GBM				GBM.like c2			TCGA.08.0345			days	53	days	TCGA Glioblastoma (GBM)	glioblastoma multiforme	Brain
TCGA-08-0346-01	69.57	FALSE	FALSE	FALSE	FALSE	0	FALSE	FALSE	0	FALSE		FALSE	FALSE	TRUE	TRUE	TRUE	TRUE	TRUE	TRUE	8	256		StandardRadiation	FALSE	DECEASED	NON G.CIMP	Mesenchymal	TRUE	1	TCGA.08.0346.01	256	1	days	GBM				GBM.like c2			TCGA.08.0346			days	256	days	TCGA Glioblastoma (GBM)	glioblastoma multiforme	Brain
TCGA-08-0347-01	50.33	FALSE	FALSE	FALSE	TRUE	515	TRUE	FALSE	0	FALSE		FALSE	FALSE	TRUE	TRUE	TRUE	TRUE	TRUE	TRUE	8	782		StandardRadiation.AlkChemoLong	FALSE	DECEASED	NON G.CIMP	Proneural	TRUE	1	TCGA.08.0347.01	782	1	days	GBM				GBM.like c2			TCGA.08.0347			days	782	days	TCGA Glioblastoma (GBM)	glioblastoma multiforme	Brain
TCGA-08-0348-01	63.99	TRUE	TRUE	TRUE	TRUE	251	TRUE	TRUE	177	TRUE		FALSE	FALSE	TRUE	TRUE	TRUE	TRUE	TRUE	TRUE	8	370		TMZChemoradiation.TMZChemoLong	TRUE	DECEASED	NON G.CIMP	Proneural	TRUE	1	TCGA.08.0348.01	370	1	days	GBM				KIRC.like c1			TCGA.08.0348			days	370	days	TCGA Glioblastoma (GBM)	glioblastoma multiforme	Brain
TCGA-08-0349-01	46.44	TRUE	TRUE	TRUE	TRUE	135	TRUE	TRUE	56	TRUE		FALSE	FALSE	TRUE	TRUE	TRUE	TRUE	TRUE	TRUE	8	298		TMZChemoradiation.TMZChemoLong	TRUE	DECEASED	NON G.CIMP	Neural	TRUE	1	TCGA.08.0349.01	298	1	days	BRCA.LUAD+				GBM.like c2			TCGA.08.0349			days	298	days	TCGA Glioblastoma (GBM)	glioblastoma multiforme	Brain
TCGA-08-0350-01	32.59	FALSE	FALSE	FALSE	TRUE	183	TRUE	TRUE	183	TRUE		FALSE	FALSE	TRUE	TRUE	TRUE	TRUE	TRUE	TRUE	8	888		StandardRadiation.TMZChemoLong	FALSE	DECEASED	G.CIMP	Proneural	TRUE	1	TCGA.08.0350.01	889	1	days	BRCA.LUAD+		cluster 5		GBM.like c2			TCGA.08.0350			days	889	days	TCGA Glioblastoma (GBM)	glioblastoma multiforme	Brain
TCGA-08-0351-01	40.62	FALSE	TRUE	TRUE	TRUE	0	FALSE	TRUE	0	FALSE		FALSE	FALSE	TRUE	TRUE	TRUE	TRUE	TRUE	TRUE	8	1986		StandardRadiation.TMZChemo	FALSE	DECEASED	G.CIMP	Proneural	TRUE	1	TCGA.08.0351.01	1987	1	days	Kirc+		cluster 5		GBM.like c2			TCGA.08.0351			days	1987	days	TCGA Glioblastoma (GBM)	glioblastoma multiforme	Brain
TCGA-08-0352-01	79.69	FALSE	FALSE	FALSE	FALSE	0	FALSE	FALSE	0	FALSE		FALSE	FALSE	FALSE	FALSE	FALSE	FALSE	FALSE	FALSE	8	39			FALSE	DECEASED	NON G.CIMP	Mesenchymal	TRUE	1	TCGA.08.0352.01	39	1	days	GBM				GBM.like c2			TCGA.08.0352			days	39	days	TCGA Glioblastoma (GBM)	glioblastoma multiforme	Brain
TCGA-08-0353-01	58.4	TRUE	TRUE	TRUE	TRUE	125	TRUE	TRUE	125	TRUE		FALSE	FALSE	TRUE	TRUE	TRUE	TRUE	TRUE	TRUE	8	256		TMZChemoradiation.TMZChemoLong	TRUE	DECEASED	NON G.CIMP	Proneural	TRUE	1	TCGA.08.0353.01	256	1	days	GBM				GBM.like c2			TCGA.08.0353			days	256	days	TCGA Glioblastoma (GBM)	glioblastoma multiforme	Brain
TCGA-08-0354-01	52.56	FALSE	FALSE	FALSE	TRUE	106	TRUE	TRUE	60	TRUE		FALSE	FALSE	TRUE	TRUE	TRUE	TRUE	TRUE	TRUE	8	546		StandardRadiation.TMZChemoLong	FALSE	DECEASED	NON G.CIMP	Classical	TRUE	1	TCGA.08.0354.01	546	1	days	GBM				GBM.like c2			TCGA.08.0354			days	546	days	TCGA Glioblastoma (GBM)	glioblastoma multiforme	Brain
TCGA-08-0355-01	30.38	TRUE	TRUE	TRUE	TRUE	457	TRUE	TRUE	455	TRUE		FALSE	FALSE	TRUE	FALSE	FALSE	TRUE	FALSE	FALSE	8	747		TMZChemoradiation.TMZChemoLong	TRUE	DECEASED		Classical	TRUE	1	TCGA.08.0355.01	747	1	days	GBM				GBM.like c2			TCGA.08.0355			days	747	days	TCGA Glioblastoma (GBM)	glioblastoma multiforme	Brain
TCGA-08-0356-01	59.96	TRUE	TRUE	TRUE	TRUE	397	TRUE	TRUE	397	TRUE		FALSE	FALSE	TRUE	TRUE	TRUE	TRUE	TRUE	TRUE	8	946		TMZChemoradiation.TMZChemoLong	TRUE	DECEASED	NON G.CIMP	Classical	TRUE	1	TCGA.08.0356.01	946	1	days	GBM				GBM.like c2			TCGA.08.0356			days	946	days	TCGA Glioblastoma (GBM)	glioblastoma multiforme	Brain
TCGA-08-0357-01	49.67	TRUE	TRUE	TRUE	TRUE	557	TRUE	TRUE	87	TRUE		FALSE	FALSE	TRUE	TRUE	TRUE	TRUE	TRUE	TRUE	8	1143		TMZChemoradiation.TMZChemoLong	TRUE	DECEASED	NON G.CIMP	Classical	TRUE	1	TCGA.08.0357.01	1143	1	days	GBM				GBM.like c2			TCGA.08.0357			days	1143	days	TCGA Glioblastoma (GBM)	glioblastoma multiforme	Brain
TCGA-08-0358-01	50.33	TRUE	TRUE	TRUE	TRUE	275	TRUE	TRUE	217	TRUE		FALSE	FALSE	TRUE	TRUE	TRUE	TRUE	TRUE	TRUE	8	678		TMZChemoradiation.TMZChemoLong	TRUE	DECEASED	NON G.CIMP	Classical	TRUE	1	TCGA.08.0358.01	678	1	days	GBM				GBM.like c2			TCGA.08.0358			days	678	days	TCGA Glioblastoma (GBM)	glioblastoma multiforme	Brain
TCGA-08-0359-01	59.54	FALSE	FALSE	FALSE	FALSE	0	FALSE	FALSE	0	FALSE		FALSE	FALSE	FALSE	FALSE	FALSE	FALSE	FALSE	FALSE	8	102			FALSE	DECEASED	NON G.CIMP	Proneural	TRUE	1	TCGA.08.0359.01	103	1	days	GBM				GBM.like c2			TCGA.08.0359			days	103	days	TCGA Glioblastoma (GBM)	glioblastoma multiforme	Brain
TCGA-08-0360-01	76.37	FALSE	FALSE	FALSE	FALSE	0	FALSE	FALSE	0	FALSE		FALSE	FALSE	TRUE	TRUE	TRUE	TRUE	TRUE	TRUE	8	468		StandardRadiation	FALSE	DECEASED	NON G.CIMP	Mesenchymal	TRUE	1	TCGA.08.0360.01	468	1	days	GBM				GBM.like c2			TCGA.08.0360			days	468	days	TCGA Glioblastoma (GBM)	glioblastoma multiforme	Brain
TCGA-08-0373-01	69.19	FALSE	FALSE	FALSE	FALSE	0	FALSE	FALSE	0	FALSE		FALSE	FALSE	FALSE	FALSE	FALSE	FALSE	FALSE	FALSE	8	134			FALSE	DECEASED	NON G.CIMP	Mesenchymal	FALSE	1	TCGA.08.0373.01	134	1	days	GBM				GBM.like c2			TCGA.08.0373			days	134	days	TCGA Glioblastoma (GBM)	glioblastoma multiforme	Brain
TCGA-08-0375-01	51.86	FALSE	FALSE	FALSE	FALSE	0	FALSE	FALSE	0	FALSE		FALSE	FALSE	TRUE	TRUE	TRUE	TRUE	TRUE	TRUE	8	372		StandardRadiation	FALSE	DECEASED	NON G.CIMP	Classical	TRUE	1	TCGA.08.0375.01	372	1	days	GBM				GBM.like c2			TCGA.08.0375			days	372	days	TCGA Glioblastoma (GBM)	glioblastoma multiforme	Brain
TCGA-08-0380-01	74.68	FALSE	FALSE	FALSE	TRUE	71	TRUE	TRUE	0	FALSE		FALSE	FALSE	TRUE	TRUE	TRUE	TRUE	TRUE	TRUE	8	454		StandardRadiation.TMZChemo	FALSE	DECEASED	NON G.CIMP	Neural	TRUE	1	TCGA.08.0380.01	454	1	days	GBM				GBM.like c2			TCGA.08.0380			days	454	days	TCGA Glioblastoma (GBM)	glioblastoma multiforme	Brain
TCGA-08-0385-01	71.82	FALSE	FALSE	FALSE	FALSE	0	FALSE	FALSE	0	FALSE		FALSE	FALSE	FALSE	FALSE	FALSE	FALSE	FALSE	FALSE	8	82			FALSE	DECEASED		Proneural	TRUE	1	TCGA.08.0385.01	82	1	days	Kirc+				GBM.like c2			TCGA.08.0385			days	82	days	TCGA Glioblastoma (GBM)	glioblastoma multiforme	Brain
TCGA-08-0386-01	74.07	TRUE	TRUE	TRUE	TRUE	381	TRUE	TRUE	381	TRUE		FALSE	FALSE	TRUE	TRUE	TRUE	TRUE	TRUE	TRUE	8	548		TMZChemoradiation.TMZChemoLong	TRUE	DECEASED	NON G.CIMP	Neural	TRUE	1	TCGA.08.0386.01	548	1	days	BRCA.LUAD+	C10.GBM			GBM.like c2	GBM.like c6	mutation c1uster 9	TCGA.08.0386			days	548	days	TCGA Glioblastoma (GBM)	glioblastoma multiforme	Brain
TCGA-08-0389-01	59.24	FALSE	TRUE	TRUE	TRUE	0	FALSE	TRUE	0	FALSE		FALSE	FALSE	TRUE	FALSE	FALSE	TRUE	FALSE	FALSE	8	467		NonstandardRadiation.TMZChemo	FALSE	DECEASED	NON G.CIMP	Neural	TRUE	1	TCGA.08.0389.01	467	1	days	GBM				GBM.like c2			TCGA.08.0389			days	467	days	TCGA Glioblastoma (GBM)	glioblastoma multiforme	Brain
TCGA-08-0390-01	69.28	TRUE	TRUE	TRUE	TRUE	70	TRUE	TRUE	70	TRUE		FALSE	FALSE	TRUE	TRUE	TRUE	TRUE	TRUE	TRUE	8	425		TMZChemoradiation.TMZChemoLong	TRUE	DECEASED		Mesenchymal	TRUE	1	TCGA.08.0390.01	425	1	days	GBM				GBM.like c2			TCGA.08.0390			days	425	days	TCGA Glioblastoma (GBM)	glioblastoma multiforme	Brain
TCGA-08-0392-01	60.39	FALSE	FALSE	FALSE	FALSE	0	FALSE	FALSE	0	FALSE		FALSE	FALSE	FALSE	FALSE	FALSE	FALSE	FALSE	FALSE	8	22			FALSE	DECEASED	NON G.CIMP	Mesenchymal	TRUE	1	TCGA.08.0392.01	22	1	days	GBM				KIRC.like c1			TCGA.08.0392			days	22	days	TCGA Glioblastoma (GBM)	glioblastoma multiforme	Brain
TCGA-08-0509-01	63.72	FALSE	FALSE	FALSE	FALSE	0	FALSE	FALSE	0	FALSE		FALSE	FALSE	FALSE	FALSE	FALSE	FALSE	FALSE	FALSE	8	382			FALSE	DECEASED	NON G.CIMP	Mesenchymal	TRUE	1	TCGA.08.0509.01	382	1	days	GBM							TCGA.08.0509			days	382	days	TCGA Glioblastoma (GBM)	glioblastoma multiforme	Brain
TCGA-08-0510-01	75.77	TRUE	TRUE	TRUE	TRUE	56	TRUE	TRUE	56	TRUE		FALSE	FALSE	TRUE	TRUE	TRUE	TRUE	TRUE	TRUE	8	129		TMZChemoradiation.TMZChemoLong	TRUE	DECEASED	NON G.CIMP	Mesenchymal	TRUE	1	TCGA.08.0510.01	130	1	days	GBM							TCGA.08.0510			days	130	days	TCGA Glioblastoma (GBM)	glioblastoma multiforme	Brain
TCGA-08-0511-01	69.26	FALSE	TRUE	FALSE	TRUE	0	FALSE	FALSE	0	FALSE		FALSE	FALSE	TRUE	FALSE	FALSE	TRUE	FALSE	FALSE	8	235		NonstandardRadiation.AlkChemo	FALSE	DECEASED	NON G.CIMP	Classical	TRUE	1	TCGA.08.0511.01	235	1	days	Kirc+							TCGA.08.0511			days	235	days	TCGA Glioblastoma (GBM)	glioblastoma multiforme	Brain
TCGA-08-0512-01	48.79	FALSE	FALSE	FALSE	FALSE	0	FALSE	FALSE	0	FALSE		FALSE	FALSE	TRUE	FALSE	FALSE	TRUE	FALSE	FALSE	8	1282		NonstandardRadiation	FALSE	DECEASED	NON G.CIMP	Mesenchymal	TRUE	1	TCGA.08.0512.01	1282	1	days	Kirc+							TCGA.08.0512			days	1282	days	TCGA Glioblastoma (GBM)	glioblastoma multiforme	Brain
TCGA-08-0514-01	69.7	FALSE	FALSE	FALSE	FALSE	0	FALSE	FALSE	0	FALSE		FALSE	FALSE	TRUE	TRUE	TRUE	TRUE	TRUE	TRUE	8	337		StandardRadiation	FALSE	DECEASED	NON G.CIMP	Classical	TRUE	1	TCGA.08.0514.01	337	1	days	GBM							TCGA.08.0514			days	337	days	TCGA Glioblastoma (GBM)	glioblastoma multiforme	Brain
TCGA-08-0516-01	14.53	FALSE	FALSE	FALSE	FALSE	0	FALSE	FALSE	0	FALSE		FALSE	FALSE	TRUE	FALSE	FALSE	TRUE	FALSE	FALSE	8	596	,Age<18	NonstandardRadiation	FALSE	DECEASED	NON G.CIMP	Classical	TRUE	1	TCGA.08.0516.01	596	1	days	COAD.READ							TCGA.08.0516			days	596	days	TCGA Glioblastoma (GBM)	glioblastoma multiforme	Brain
TCGA-08-0517-01	34.97	FALSE	FALSE	FALSE	TRUE	265	TRUE	FALSE	0	FALSE		FALSE	FALSE	TRUE	TRUE	TRUE	TRUE	TRUE	TRUE	8	1785		StandardRadiation.AlkChemoLong	FALSE	DECEASED	G.CIMP	Proneural	TRUE	1	TCGA.08.0517.01	1785	1	days	Kirc+		cluster 5					TCGA.08.0517			days	1785	days	TCGA Glioblastoma (GBM)	glioblastoma multiforme	Brain
TCGA-08-0518-01	60.22	FALSE	FALSE	FALSE	FALSE	0	FALSE	FALSE	0	FALSE		FALSE	FALSE	TRUE	TRUE	TRUE	TRUE	TRUE	TRUE	8	588		StandardRadiation	FALSE	DECEASED	NON G.CIMP	Classical	TRUE	1	TCGA.08.0518.01	588	1	days	GBM							TCGA.08.0518			days	588	days	TCGA Glioblastoma (GBM)	glioblastoma multiforme	Brain
TCGA-08-0520-01	70.54	FALSE	FALSE	FALSE	TRUE	0	FALSE	TRUE	0	FALSE		FALSE	FALSE	TRUE	TRUE	TRUE	TRUE	TRUE	TRUE	8	326		StandardRadiation.TMZChemo	FALSE	DECEASED	NON G.CIMP	Neural	TRUE	1	TCGA.08.0520.01	327	1	days	GBM							TCGA.08.0520			days	327	days	TCGA Glioblastoma (GBM)	glioblastoma multiforme	Brain
TCGA-08-0521-01	17.46	TRUE	TRUE	TRUE	TRUE	65	TRUE	TRUE	65	TRUE		FALSE	FALSE	TRUE	TRUE	TRUE	TRUE	TRUE	TRUE	8	146	,Age<18	TMZChemoradiation.TMZChemoLong	TRUE	DECEASED	NON G.CIMP	Classical	TRUE	1	TCGA.08.0521.01	146	1	days	Kirc+							TCGA.08.0521			days	146	days	TCGA Glioblastoma (GBM)	glioblastoma multiforme	Brain
TCGA-08-0522-01	61.36	TRUE	TRUE	TRUE	TRUE	232	TRUE	TRUE	193	TRUE		FALSE	FALSE	TRUE	TRUE	TRUE	TRUE	TRUE	TRUE	8	635		TMZChemoradiation.TMZChemoLong	TRUE	DECEASED	NON G.CIMP	Mesenchymal	TRUE	1	TCGA.08.0522.01	635	1	days	Kirc+							TCGA.08.0522			days	635	days	TCGA Glioblastoma (GBM)	glioblastoma multiforme	Brain
TCGA-08-0524-01	17.7	TRUE	TRUE	TRUE	TRUE	34	TRUE	TRUE	29	TRUE		FALSE	FALSE	TRUE	FALSE	TRUE	TRUE	FALSE	TRUE	8	220	,Age<18	TMZChemoradiation.TMZChemoLong	TRUE	DECEASED	NON G.CIMP	Proneural	TRUE	1	TCGA.08.0524.01	221	1	days	Iq							TCGA.08.0524			days	221	days	TCGA Glioblastoma (GBM)	glioblastoma multiforme	Brain
TCGA-08-0525-01	52.05	TRUE	TRUE	TRUE	TRUE	336	TRUE	TRUE	336	TRUE		FALSE	FALSE	TRUE	TRUE	TRUE	TRUE	TRUE	TRUE	8	486		TMZChemoradiation.TMZChemoLong	TRUE	DECEASED	NON G.CIMP	Classical	TRUE	1	TCGA.08.0525.01	486	1	days	GBM							TCGA.08.0525			days	486	days	TCGA Glioblastoma (GBM)	glioblastoma multiforme	Brain
TCGA-08-0529-01	56.28	TRUE	TRUE	TRUE	TRUE	267	TRUE	TRUE	267	TRUE		FALSE	FALSE	TRUE	TRUE	TRUE	TRUE	TRUE	TRUE	8	559		TMZChemoradiation.TMZChemoLong	TRUE	DECEASED	NON G.CIMP	Classical	TRUE	1	TCGA.08.0529.01	560	1	days	GBM							TCGA.08.0529			days	560	days	TCGA Glioblastoma (GBM)	glioblastoma multiforme	Brain
TCGA-08-0531-01	64.29	TRUE	TRUE	TRUE	TRUE	140	TRUE	TRUE	140	TRUE		FALSE	FALSE	TRUE	TRUE	TRUE	TRUE	TRUE	TRUE	8	230		TMZChemoradiation.TMZChemoLong	TRUE	DECEASED	NON G.CIMP	Classical	TRUE	1	TCGA.08.0531.01	230	1	days	GBM							TCGA.08.0531			days	230	days	TCGA Glioblastoma (GBM)	glioblastoma multiforme	Brain
TCGA-08-0623-11																														TCGA.08.0623.11			days								TCGA.08.0623			days		days	TCGA Glioblastoma (GBM)	glioblastoma multiforme	Brain
TCGA-08-0625-11																														TCGA.08.0625.11			days								TCGA.08.0625			days		days	TCGA Glioblastoma (GBM)	glioblastoma multiforme	Brain
TCGA-08-0626-11																														TCGA.08.0626.11			days								TCGA.08.0626			days		days	TCGA Glioblastoma (GBM)	glioblastoma multiforme	Brain
TCGA-08-0627-11																														TCGA.08.0627.11			days								TCGA.08.0627			days		days	TCGA Glioblastoma (GBM)	glioblastoma multiforme	Brain
TCGA-12-0615-01	78.26	FALSE	TRUE	TRUE	TRUE	156	TRUE	TRUE	71	TRUE		FALSE	FALSE	TRUE	FALSE	FALSE	TRUE	FALSE	FALSE	12	466		NonstandardRadiation.TMZChemoLong	FALSE	DECEASED	NON G.CIMP	Classical	TRUE	1	TCGA.12.0615.01	467	1	days	BRCA.LUAD+						mutation c1uster 9	TCGA.12.0615			days	467	days	TCGA Glioblastoma (GBM)	glioblastoma multiforme	Brain
TCGA-12-0616-01	36.83	TRUE	TRUE	TRUE	TRUE	335	TRUE	TRUE	246	TRUE		FALSE	FALSE	TRUE	TRUE	TRUE	TRUE	TRUE	TRUE	12	447		TMZChemoradiation.TMZChemoLong	TRUE	DECEASED	NON G.CIMP	Proneural	TRUE	1	TCGA.12.0616.01	448	1	days	GBM					GBM.like c6	mutation cluster 14	TCGA.12.0616			days	448	days	TCGA Glioblastoma (GBM)	glioblastoma multiforme	Brain
TCGA-12-0618-01	49.48	TRUE	TRUE	TRUE	TRUE	58	TRUE	TRUE	57	TRUE		FALSE	FALSE	TRUE	TRUE	TRUE	TRUE	TRUE	TRUE	12	394		TMZChemoradiation.TMZChemoLong	TRUE	DECEASED	NON G.CIMP	Proneural	TRUE	1	TCGA.12.0618.01	395	1	days	GBM					GBM.like c6	mutation cluster 5	TCGA.12.0618			days	395	days	TCGA Glioblastoma (GBM)	glioblastoma multiforme	Brain
TCGA-12-0619-01	60.01	TRUE	TRUE	TRUE	TRUE	403	TRUE	TRUE	128	TRUE		FALSE	FALSE	TRUE	TRUE	TRUE	TRUE	TRUE	TRUE	12	1062		TMZChemoradiation.TMZChemoLong	TRUE	DECEASED	NON G.CIMP	Mesenchymal	TRUE	1	TCGA.12.0619.01	1062	1	days	BRCA.LUAD+					GBM.like c6	mutation cluster 11	TCGA.12.0619			days	1062	days	TCGA Glioblastoma (GBM)	glioblastoma multiforme	Brain
TCGA-12-0620-01	57.68	TRUE	TRUE	TRUE	TRUE	148	TRUE	TRUE	48	TRUE		FALSE	FALSE	TRUE	TRUE	TRUE	TRUE	TRUE	TRUE	12	318		TMZChemoradiation.TMZChemoLong	TRUE	DECEASED	NON G.CIMP	Mesenchymal	TRUE	1	TCGA.12.0620.01	318	1	days	GBM							TCGA.12.0620			days	318	days	TCGA Glioblastoma (GBM)	glioblastoma multiforme	Brain
TCGA-12-0653-01																										NON G.CIMP			1	TCGA.12.0653.01	320	1	days	GBM							TCGA.12.0653			days	320	days	TCGA Glioblastoma (GBM)	glioblastoma multiforme	Brain
TCGA-12-0654-01	48.25	FALSE	FALSE	FALSE	FALSE	0	FALSE	FALSE	0	FALSE		FALSE	FALSE	TRUE	TRUE	TRUE	TRUE	TRUE	TRUE	12	231		StandardRadiation	FALSE	DECEASED	NON G.CIMP	Mesenchymal	FALSE	1	TCGA.12.0654.01	231	1	days	GBM							TCGA.12.0654			days	231	days	TCGA Glioblastoma (GBM)	glioblastoma multiforme	Brain
TCGA-12-0656-01	48.91	FALSE	TRUE	FALSE	TRUE	675	TRUE	TRUE	271	TRUE		FALSE	FALSE	TRUE	TRUE	TRUE	TRUE	TRUE	TRUE	12	2883		StandardRadiation.TMZChemoLong	FALSE	DECEASED	NON G.CIMP	Classical	FALSE	1	TCGA.12.0656.01	2883	1	days	GBM							TCGA.12.0656			days	2883	days	TCGA Glioblastoma (GBM)	glioblastoma multiforme	Brain
TCGA-12-0657-01	69.58	FALSE	FALSE	FALSE	FALSE	0	FALSE	FALSE	0	FALSE		FALSE	FALSE	FALSE	FALSE	FALSE	FALSE	FALSE	FALSE	12	3			FALSE	DECEASED	NON G.CIMP	Classical	FALSE	1	TCGA.12.0657.01	3	1	days	GBM							TCGA.12.0657			days	3	days	TCGA Glioblastoma (GBM)	glioblastoma multiforme	Brain
TCGA-12-0662-01	51.24	FALSE	TRUE	TRUE	TRUE	691	TRUE	TRUE	228	TRUE		FALSE	FALSE	TRUE	TRUE	TRUE	TRUE	TRUE	TRUE	12	1161		StandardRadiation.TMZChemoLong	FALSE	DECEASED	NON G.CIMP			1	TCGA.12.0662.01	1161	1	days	BRCA.LUAD+							TCGA.12.0662			days	1161	days	TCGA Glioblastoma (GBM)	glioblastoma multiforme	Brain
TCGA-12-0670-01	60.75	FALSE	TRUE	TRUE	TRUE	378	TRUE	TRUE	125	TRUE		FALSE	FALSE	TRUE	TRUE	TRUE	TRUE	TRUE	TRUE	12	790		StandardRadiation.TMZChemoLong	FALSE	DECEASED	NON G.CIMP	Neural	FALSE	1	TCGA.12.0670.01	790	1	days	GBM		cluster 4	GBM non.CIMP c15				TCGA.12.0670			days	790	days	TCGA Glioblastoma (GBM)	glioblastoma multiforme	Brain
TCGA-12-0688-01	74.15	FALSE	TRUE	TRUE	TRUE	450	TRUE	TRUE	97	TRUE		FALSE	FALSE	TRUE	TRUE	TRUE	TRUE	TRUE	TRUE	12	811		StandardRadiation.TMZChemoLong	FALSE	DECEASED	NON G.CIMP	Classical	FALSE	1	TCGA.12.0688.01	811	1	days	GBM						mutation cluster 1	TCGA.12.0688			days	811	days	TCGA Glioblastoma (GBM)	glioblastoma multiforme	Brain
TCGA-12-0691-01	63.02	FALSE	FALSE	FALSE	TRUE	70	TRUE	TRUE	70	TRUE		FALSE	FALSE	TRUE	TRUE	TRUE	TRUE	TRUE	TRUE	12	368		StandardRadiation.TMZChemoLong	FALSE	DECEASED	NON G.CIMP			1	TCGA.12.0691.01	369	1	days	GBM				GBM.like c2			TCGA.12.0691			days	369	days	TCGA Glioblastoma (GBM)	glioblastoma multiforme	Brain
TCGA-12-0692-01	75.34	FALSE	TRUE	TRUE	TRUE	32	TRUE	TRUE	32	TRUE		FALSE	FALSE	FALSE	FALSE	FALSE	FALSE	FALSE	FALSE	12	111		TMZChemoLong	FALSE	DECEASED	NON G.CIMP	Classical	FALSE	1	TCGA.12.0692.01	111	1	days	GBM				GBM.like c2		mutation c1uster 9	TCGA.12.0692			days	111	days	TCGA Glioblastoma (GBM)	glioblastoma multiforme	Brain
TCGA-12-0703-01	46.89	FALSE	FALSE	FALSE	TRUE	297	TRUE	FALSE	0	FALSE		FALSE	FALSE	TRUE	TRUE	TRUE	TRUE	TRUE	TRUE	12	619		StandardRadiation.AlkChemoLong	FALSE	DECEASED	NON G.CIMP	Classical	FALSE	1	TCGA.12.0703.01	620	1	days	GBM							TCGA.12.0703			days	620	days	TCGA Glioblastoma (GBM)	glioblastoma multiforme	Brain
TCGA-12-0707-01	55.13	FALSE	FALSE	FALSE	FALSE	0	FALSE	FALSE	0	FALSE		FALSE	FALSE	FALSE	FALSE	FALSE	FALSE	FALSE	FALSE	12	863			FALSE	DECEASED	NON G.CIMP	Neural	FALSE	1	TCGA.12.0707.01	864	1	days	GBM							TCGA.12.0707			days	864	days	TCGA Glioblastoma (GBM)	glioblastoma multiforme	Brain
TCGA-12-0769-01	52.48	TRUE	TRUE	TRUE	TRUE	297	TRUE	TRUE	105	TRUE		FALSE	FALSE	TRUE	TRUE	TRUE	TRUE	TRUE	TRUE	12	458		TMZChemoradiation.TMZChemoLong	TRUE	DECEASED	NON G.CIMP			1	TCGA.12.0769.01	458	1	days	GBM							TCGA.12.0769			days	458	days	TCGA Glioblastoma (GBM)	glioblastoma multiforme	Brain
TCGA-12-0772-01	46.59	TRUE	TRUE	TRUE	TRUE	1208	TRUE	TRUE	105	TRUE		FALSE	FALSE	TRUE	TRUE	TRUE	TRUE	TRUE	TRUE	12	1638		TMZChemoradiation.TMZChemoLong	TRUE	DECEASED	NON G.CIMP	Mesenchymal	FALSE	1	TCGA.12.0772.01	1638	1	days	GBM							TCGA.12.0772			days	1638	days	TCGA Glioblastoma (GBM)	glioblastoma multiforme	Brain
TCGA-12-0773-01	24.23	FALSE	TRUE	TRUE	TRUE	914	TRUE	TRUE	493	TRUE		FALSE	FALSE	TRUE	TRUE	TRUE	TRUE	TRUE	TRUE	12	1315		StandardRadiation.TMZChemoLong	FALSE	DECEASED	NON G.CIMP	Neural	FALSE	1	TCGA.12.0773.01	1315	1	days	BRCA.LUAD+							TCGA.12.0773			days	1315	days	TCGA Glioblastoma (GBM)	glioblastoma multiforme	Brain
TCGA-12-0775-01	75.47	TRUE	TRUE	TRUE	TRUE	100	TRUE	TRUE	58	TRUE		FALSE	FALSE	TRUE	TRUE	TRUE	TRUE	TRUE	TRUE	12	232		TMZChemoradiation.TMZChemoLong	TRUE	DECEASED	NON G.CIMP	Mesenchymal	FALSE	1	TCGA.12.0775.01	232	1	days	GBM							TCGA.12.0775			days	232	days	TCGA Glioblastoma (GBM)	glioblastoma multiforme	Brain
TCGA-12-0776-01	52.64	TRUE	TRUE	TRUE	TRUE	224	TRUE	TRUE	42	TRUE		FALSE	FALSE	TRUE	TRUE	TRUE	TRUE	TRUE	TRUE	12	296		TMZChemoradiation.TMZChemoLong	TRUE	DECEASED	NON G.CIMP	Mesenchymal	FALSE	1	TCGA.12.0776.01	296	1	days	GBM							TCGA.12.0776			days	296	days	TCGA Glioblastoma (GBM)	glioblastoma multiforme	Brain
TCGA-12-0778-01	53.28	TRUE	TRUE	TRUE	TRUE	294	TRUE	TRUE	129	TRUE		FALSE	FALSE	TRUE	TRUE	TRUE	TRUE	TRUE	TRUE	12	453		TMZChemoradiation.TMZChemoLong	TRUE	DECEASED	NON G.CIMP	Mesenchymal	FALSE	1	TCGA.12.0778.01	454	1	days	GBM							TCGA.12.0778			days	454	days	TCGA Glioblastoma (GBM)	glioblastoma multiforme	Brain
TCGA-12-0780-01	51.05	TRUE	TRUE	TRUE	TRUE	336	TRUE	TRUE	57	TRUE		FALSE	FALSE	TRUE	TRUE	TRUE	TRUE	TRUE	TRUE	12	452		TMZChemoradiation.TMZChemoLong	TRUE	DECEASED	NON G.CIMP	Classical	FALSE	1	TCGA.12.0780.01	452	1	days	GBM							TCGA.12.0780			days	452	days	TCGA Glioblastoma (GBM)	glioblastoma multiforme	Brain
TCGA-12-0818-01	45.63	TRUE	TRUE	FALSE	TRUE	175	TRUE	FALSE	0	FALSE		FALSE	FALSE	TRUE	TRUE	TRUE	TRUE	TRUE	TRUE	12	2790		AlkChemoradiation.AlkChemoLong	FALSE	DECEASED	G.CIMP	Proneural	FALSE	1	TCGA.12.0818.01	2791	1	days	Kirc+		cluster 5	GBM CIMP c16				TCGA.12.0818			days	2791	days	TCGA Glioblastoma (GBM)	glioblastoma multiforme	Brain
TCGA-12-0819-01	49.72	FALSE	TRUE	FALSE	TRUE	472	TRUE	FALSE	0	FALSE		FALSE	FALSE	FALSE	FALSE	FALSE	TRUE	TRUE	TRUE	12	753		StandardRadiation.AlkChemoLong	FALSE	DECEASED	NON G.CIMP	Classical	FALSE	1	TCGA.12.0819.01	754	1	days	GBM		cluster 3	GBM non.CIMP c15				TCGA.12.0819			days	754	days	TCGA Glioblastoma (GBM)	glioblastoma multiforme	Brain
TCGA-12-0820-01	40.73	FALSE	TRUE	TRUE	TRUE	301	TRUE	TRUE	57	TRUE		FALSE	FALSE	TRUE	TRUE	TRUE	TRUE	TRUE	TRUE	12	562		StandardRadiation.TMZChemoLong	FALSE	DECEASED	NON G.CIMP	Classical	FALSE	1	TCGA.12.0820.01	562	1	days	GBM		cluster 2	GBM non.CIMP c15				TCGA.12.0820			days	562	days	TCGA Glioblastoma (GBM)	glioblastoma multiforme	Brain
TCGA-12-0821-01	62.83	FALSE	TRUE	FALSE	TRUE	126	TRUE	FALSE	0	FALSE		FALSE	FALSE	TRUE	TRUE	TRUE	TRUE	TRUE	TRUE	12	323		StandardRadiation.AlkChemoLong	FALSE	DECEASED	NON G.CIMP	Neural	FALSE	1	TCGA.12.0821.01	323	1	days	GBM	C10.GBM	cluster 6	GBM non.CIMP c15		GBM.like c6	mutation cluster 14	TCGA.12.0821			days	323	days	TCGA Glioblastoma (GBM)	glioblastoma multiforme	Brain
TCGA-12-0822-01	46	FALSE	TRUE	FALSE	TRUE	481	TRUE	TRUE	303	TRUE		FALSE	FALSE	TRUE	TRUE	TRUE	TRUE	TRUE	TRUE	12	715		StandardRadiation.TMZChemoLong	FALSE	DECEASED	NON G.CIMP	Neural	FALSE	1	TCGA.12.0822.01	715	1	days	GBM		cluster 1	GBM non.CIMP c15				TCGA.12.0822			days	715	days	TCGA Glioblastoma (GBM)	glioblastoma multiforme	Brain
TCGA-12-0826-01	38.02	FALSE	FALSE	FALSE	FALSE	0	FALSE	FALSE	0	FALSE		FALSE	FALSE	FALSE	FALSE	FALSE	FALSE	FALSE	FALSE	12	845			FALSE	DECEASED	NON G.CIMP	Neural	FALSE	1	TCGA.12.0826.01	845	1	days	GBM		cluster 1	GBM non.CIMP c15				TCGA.12.0826			days	845	days	TCGA Glioblastoma (GBM)	glioblastoma multiforme	Brain
TCGA-12-0827-01	38.58	FALSE	TRUE	TRUE	TRUE	448	TRUE	TRUE	283	TRUE		FALSE	FALSE	TRUE	TRUE	TRUE	TRUE	TRUE	TRUE	12	1179		StandardRadiation.TMZChemoLong	FALSE	DECEASED	G.CIMP	Mesenchymal	FALSE	1	TCGA.12.0827.01	1179	1	days	Kirc+		cluster 5	GBM CIMP c16				TCGA.12.0827			days	1179	days	TCGA Glioblastoma (GBM)	glioblastoma multiforme	Brain
TCGA-12-0828-01	57.25	FALSE	TRUE	TRUE	TRUE	124	TRUE	TRUE	124	TRUE		FALSE	FALSE	TRUE	TRUE	TRUE	TRUE	TRUE	TRUE	12	271		StandardRadiation.TMZChemoLong	FALSE	DECEASED	NON G.CIMP	Neural	FALSE	1	TCGA.12.0828.01	272	1	days	GBM		cluster 2	GBM non.CIMP c15				TCGA.12.0828			days	272	days	TCGA Glioblastoma (GBM)	glioblastoma multiforme	Brain
TCGA-12-0829-01	75.21	TRUE	TRUE	TRUE	TRUE	554	TRUE	TRUE	526	TRUE		FALSE	FALSE	TRUE	TRUE	TRUE	TRUE	TRUE	TRUE	12	626		TMZChemoradiation.TMZChemoLong	TRUE	DECEASED	NON G.CIMP	Mesenchymal	FALSE	1	TCGA.12.0829.01	626	1	days	GBM		cluster 2	GBM non.CIMP c15				TCGA.12.0829			days	626	days	TCGA Glioblastoma (GBM)	glioblastoma multiforme	Brain
TCGA-12-1088-01	53.85	FALSE	TRUE	FALSE	TRUE	86	TRUE	FALSE	0	FALSE		FALSE	FALSE	TRUE	TRUE	TRUE	TRUE	TRUE	TRUE	12	3880		StandardRadiation.AlkChemoLong	FALSE	DECEASED	NON G.CIMP	Mesenchymal	FALSE	1	TCGA.12.1088.01	3881	1	days	GBM		cluster 1	GBM non.CIMP c15				TCGA.12.1088			days	3881	days	TCGA Glioblastoma (GBM)	glioblastoma multiforme	Brain
TCGA-12-1089-01	64.12	FALSE	TRUE	FALSE	TRUE	43	TRUE	FALSE	0	FALSE		FALSE	FALSE	TRUE	TRUE	TRUE	TRUE	TRUE	TRUE	12	177		StandardRadiation.AlkChemoLong	FALSE	DECEASED	NON G.CIMP	Neural	FALSE	1	TCGA.12.1089.01	177	1	days	GBM		cluster 2	GBM non.CIMP c15				TCGA.12.1089			days	177	days	TCGA Glioblastoma (GBM)	glioblastoma multiforme	Brain
TCGA-12-1090-01	58.53	FALSE	TRUE	FALSE	TRUE	67	TRUE	FALSE	0	FALSE		FALSE	FALSE	TRUE	TRUE	TRUE	TRUE	TRUE	TRUE	12	230		StandardRadiation.AlkChemoLong	FALSE	DECEASED	NON G.CIMP	Mesenchymal	FALSE	1	TCGA.12.1090.01	231	1	days	Kirc+		cluster 6	GBM non.CIMP c15				TCGA.12.1090			days	231	days	TCGA Glioblastoma (GBM)	glioblastoma multiforme	Brain
TCGA-12-1091-01	10.9	FALSE	FALSE	FALSE	TRUE	524	TRUE	TRUE	322	TRUE		FALSE	FALSE	FALSE	FALSE	FALSE	TRUE	TRUE	TRUE	12	1010	,Age<18	StandardRadiation.TMZChemoLong	FALSE	DECEASED	NON G.CIMP	Classical	FALSE	1	TCGA.12.1091.01	1010	1	days	Kirc+		cluster 6	GBM non.CIMP c15				TCGA.12.1091			days	1010	days	TCGA Glioblastoma (GBM)	glioblastoma multiforme	Brain
TCGA-12-1092-01	58.62	TRUE	TRUE	TRUE	TRUE	480	TRUE	TRUE	387	TRUE		FALSE	FALSE	TRUE	TRUE	TRUE	TRUE	TRUE	TRUE	12	661		TMZChemoradiation.TMZChemoLong	TRUE	DECEASED	NON G.CIMP	Mesenchymal	FALSE	1	TCGA.12.1092.01	661	1	days	GBM		cluster 2	GBM non.CIMP c15				TCGA.12.1092			days	661	days	TCGA Glioblastoma (GBM)	glioblastoma multiforme	Brain
TCGA-12-1093-01	66.52	TRUE	TRUE	TRUE	TRUE	281	TRUE	TRUE	281	TRUE		FALSE	FALSE	TRUE	TRUE	TRUE	TRUE	TRUE	TRUE	12	486		TMZChemoradiation.TMZChemoLong	TRUE	DECEASED	NON G.CIMP	Mesenchymal	FALSE	1	TCGA.12.1093.01	486	1	days	GBM		cluster 2	GBM non.CIMP c15				TCGA.12.1093			days	486	days	TCGA Glioblastoma (GBM)	glioblastoma multiforme	Brain
TCGA-12-1094-01	56.36	TRUE	TRUE	TRUE	TRUE	174	TRUE	TRUE	174	TRUE		FALSE	FALSE	TRUE	TRUE	TRUE	TRUE	TRUE	TRUE	12	372		TMZChemoradiation.TMZChemoLong	TRUE	DECEASED	NON G.CIMP	Classical	FALSE	1	TCGA.12.1094.01	372	1	days	GBM		cluster 2	GBM non.CIMP c15				TCGA.12.1094			days	372	days	TCGA Glioblastoma (GBM)	glioblastoma multiforme	Brain
TCGA-12-1095-01	65.09	TRUE	TRUE	TRUE	TRUE	233	TRUE	TRUE	49	TRUE		FALSE	FALSE	TRUE	TRUE	TRUE	TRUE	TRUE	TRUE	12	482		TMZChemoradiation.TMZChemoLong	TRUE	DECEASED	NON G.CIMP	Mesenchymal	FALSE	1	TCGA.12.1095.01	482	1	days	GBM		cluster 1	GBM non.CIMP c15				TCGA.12.1095			days	482	days	TCGA Glioblastoma (GBM)	glioblastoma multiforme	Brain
TCGA-12-1096-01	55.64	TRUE	TRUE	TRUE	TRUE	187	TRUE	TRUE	111	TRUE		FALSE	FALSE	TRUE	TRUE	TRUE	TRUE	TRUE	TRUE	12	277		TMZChemoradiation.TMZChemoLong	TRUE	DECEASED	NON G.CIMP	Mesenchymal	FALSE	1	TCGA.12.1096.01	277	1	days	GBM		cluster 1	GBM non.CIMP c15				TCGA.12.1096			days	277	days	TCGA Glioblastoma (GBM)	glioblastoma multiforme	Brain
TCGA-12-1097-01	61.67	TRUE	TRUE	TRUE	TRUE	140	TRUE	TRUE	140	TRUE		FALSE	FALSE	TRUE	TRUE	TRUE	TRUE	TRUE	TRUE	12	442		TMZChemoradiation.TMZChemoLong	TRUE	DECEASED	NON G.CIMP	Neural	FALSE	1	TCGA.12.1097.01	442	1	days	GBM		cluster 3	GBM non.CIMP c15				TCGA.12.1097			days	442	days	TCGA Glioblastoma (GBM)	glioblastoma multiforme	Brain
TCGA-12-1098-01	75.91	TRUE	TRUE	TRUE	TRUE	40	TRUE	TRUE	40	TRUE		FALSE	FALSE	TRUE	TRUE	TRUE	TRUE	TRUE	TRUE	12	121		TMZChemoradiation.TMZChemoLong	TRUE	DECEASED	NON G.CIMP	Classical	FALSE	1	TCGA.12.1098.01	121	1	days	GBM		cluster 4	GBM non.CIMP c15				TCGA.12.1098			days	121	days	TCGA Glioblastoma (GBM)	glioblastoma multiforme	Brain
TCGA-12-1099-01	68.54	TRUE	FALSE	FALSE	TRUE	40	TRUE	TRUE	40	TRUE		FALSE	FALSE	FALSE	FALSE	FALSE	TRUE	TRUE	TRUE	12	125		TMZChemoradiation.TMZChemoLong	TRUE	DECEASED	NON G.CIMP	Proneural	FALSE	1	TCGA.12.1099.01	126	1	days	BRCA.LUAD+		cluster 3	GBM non.CIMP c15				TCGA.12.1099			days	126	days	TCGA Glioblastoma (GBM)	glioblastoma multiforme	Brain
TCGA-12-1597-01	62.6	FALSE	TRUE	TRUE	TRUE	449	TRUE	TRUE	134	TRUE		FALSE	FALSE	TRUE	TRUE	TRUE	TRUE	TRUE	TRUE	12	675		StandardRadiation.TMZChemoLong	FALSE	DECEASED	NON G.CIMP	Proneural	FALSE	1	TCGA.12.1597.01	675	1	days	GBM	C10.GBM	cluster 4	GBM non.CIMP c15	GBM.like c2	GBM.like c6	mutation cluster 14	TCGA.12.1597			days	675	days	TCGA Glioblastoma (GBM)	glioblastoma multiforme	Brain
TCGA-12-1598-01	75.92	TRUE	TRUE	TRUE	TRUE	178	TRUE	TRUE	178	TRUE		FALSE	FALSE	TRUE	TRUE	TRUE	TRUE	TRUE	TRUE	12	476		TMZChemoradiation.TMZChemoLong	TRUE	DECEASED	NON G.CIMP	Neural	FALSE	1	TCGA.12.1598.01	476	1	days	BRCA.LUAD+		cluster 4	GBM non.CIMP c15	GBM.like c2			TCGA.12.1598			days	476	days	TCGA Glioblastoma (GBM)	glioblastoma multiforme	Brain
TCGA-12-1599-01	47.72	TRUE	TRUE	TRUE	TRUE	140	TRUE	TRUE	36	TRUE		FALSE	FALSE	TRUE	TRUE	TRUE	TRUE	TRUE	TRUE	12	781		TMZChemoradiation.TMZChemoLong	TRUE	DECEASED	NON G.CIMP	Neural	FALSE	1	TCGA.12.1599.01	781	1	days	GBM		cluster 2	GBM non.CIMP c15	GBM.like c2			TCGA.12.1599			days	781	days	TCGA Glioblastoma (GBM)	glioblastoma multiforme	Brain
TCGA-12-1600-01	86.02	TRUE	TRUE	TRUE	TRUE	155	TRUE	TRUE	155	TRUE		FALSE	FALSE	TRUE	TRUE	TRUE	TRUE	TRUE	TRUE	12	448		TMZChemoradiation.TMZChemoLong	TRUE	DECEASED	NON G.CIMP	Classical	FALSE	1	TCGA.12.1600.01	448	1	days	GBM		cluster 4	GBM non.CIMP c15				TCGA.12.1600			days	448	days	TCGA Glioblastoma (GBM)	glioblastoma multiforme	Brain
TCGA-12-1601-01																										NON G.CIMP				TCGA.12.1601.01			days	GBM		cluster 2	GBM non.CIMP c15				TCGA.12.1601			days		days	TCGA Glioblastoma (GBM)	glioblastoma multiforme	Brain
TCGA-12-1602-01	58.84	TRUE	TRUE	TRUE	TRUE	95	TRUE	TRUE	95	TRUE		FALSE	FALSE	TRUE	TRUE	TRUE	TRUE	TRUE	TRUE	12	205		TMZChemoradiation.TMZChemoLong	TRUE	DECEASED	NON G.CIMP	Proneural	FALSE	1	TCGA.12.1602.01	206	1	days	GBM		cluster 3	GBM non.CIMP c15				TCGA.12.1602			days	206	days	TCGA Glioblastoma (GBM)	glioblastoma multiforme	Brain
TCGA-12-3644-01	47.82	TRUE	TRUE	TRUE	TRUE	1060	TRUE	TRUE	624	TRUE		FALSE	FALSE	TRUE	TRUE	TRUE	TRUE	TRUE	TRUE	12	1818		TMZChemoradiation.TMZChemoLong	TRUE	DECEASED	NON G.CIMP	Neural	FALSE	1	TCGA.12.3644.01	1818	1	days	GBM		cluster 2	GBM non.CIMP c15				TCGA.12.3644			days	1818	days	TCGA Glioblastoma (GBM)	glioblastoma multiforme	Brain
TCGA-12-3646-01	59.84	TRUE	TRUE	TRUE	TRUE	679	TRUE	TRUE	426	TRUE		FALSE	FALSE	TRUE	TRUE	TRUE	TRUE	TRUE	TRUE	12	1338		TMZChemoradiation.TMZChemoLong	TRUE	DECEASED	NON G.CIMP	Proneural	FALSE	1	TCGA.12.3646.01	1339	1	days	GBM		cluster 4	GBM non.CIMP c15	GBM.like c2			TCGA.12.3646			days	1339	days	TCGA Glioblastoma (GBM)	glioblastoma multiforme	Brain
TCGA-12-3648-01	61.5	TRUE	TRUE	TRUE	TRUE	652	TRUE	TRUE	428	TRUE		FALSE	FALSE	TRUE	TRUE	TRUE	TRUE	TRUE	TRUE	12	819		TMZChemoradiation.TMZChemoLong	TRUE	DECEASED	NON G.CIMP	Classical	FALSE	1	TCGA.12.3648.01	819	1	days	GBM		cluster 3	GBM non.CIMP c15				TCGA.12.3648			days	819	days	TCGA Glioblastoma (GBM)	glioblastoma multiforme	Brain
TCGA-12-3649-01	76.24	FALSE	TRUE	TRUE	TRUE	165	TRUE	TRUE	165	TRUE		FALSE	FALSE	FALSE	FALSE	FALSE	FALSE	FALSE	FALSE	12	463		TMZChemoLong	FALSE	DECEASED	NON G.CIMP	Neural	FALSE	1	TCGA.12.3649.01	463	1	days	GBM	C10.GBM	cluster 3	GBM non.CIMP c15	GBM.like c2		mutation c1uster 9	TCGA.12.3649			days	463	days	TCGA Glioblastoma (GBM)	glioblastoma multiforme	Brain
TCGA-12-3650-01	46.92	TRUE	TRUE	TRUE	TRUE	220	TRUE	TRUE	193	TRUE		FALSE	FALSE	TRUE	TRUE	TRUE	TRUE	TRUE	TRUE	12	333		TMZChemoradiation.TMZChemoLong	TRUE	DECEASED	NON G.CIMP	Proneural	FALSE	1	TCGA.12.3650.01	333	1	days	GBM	C10.GBM	cluster 3	GBM non.CIMP c15	GBM.like c2	GBM.like c6	mutation cluster 14	TCGA.12.3650			days	333	days	TCGA Glioblastoma (GBM)	glioblastoma multiforme	Brain
TCGA-12-3651-01	77.42	TRUE	TRUE	TRUE	TRUE	208	TRUE	TRUE	208	TRUE		FALSE	FALSE	TRUE	TRUE	TRUE	TRUE	TRUE	TRUE	12	386		TMZChemoradiation.TMZChemoLong	TRUE	DECEASED	NON G.CIMP	Neural	FALSE	1	TCGA.12.3651.01	386	1	days	GBM		cluster 2	GBM non.CIMP c15	GBM.like c2			TCGA.12.3651			days	386	days	TCGA Glioblastoma (GBM)	glioblastoma multiforme	Brain
TCGA-12-3652-01	60.01	TRUE	TRUE	TRUE	TRUE	365	TRUE	TRUE	108	TRUE		FALSE	FALSE	TRUE	TRUE	TRUE	TRUE	TRUE	TRUE	12	1062		TMZChemoradiation.TMZChemoLong	TRUE	DECEASED	NON G.CIMP	Classical	FALSE	1	TCGA.12.3652.01	1062	1	days	GBM	C10.GBM	cluster 3	GBM non.CIMP c15	GBM.like c2	GBM.like c6	mutation cluster 14	TCGA.12.3652			days	1062	days	TCGA Glioblastoma (GBM)	glioblastoma multiforme	Brain
TCGA-12-3653-01	34.3	TRUE	TRUE	TRUE	TRUE	196	TRUE	TRUE	139	TRUE		FALSE	FALSE	TRUE	TRUE	TRUE	TRUE	TRUE	TRUE	12	442		TMZChemoradiation.TMZChemoLong	TRUE	DECEASED	NON G.CIMP	Classical	FALSE	1	TCGA.12.3653.01	442	1	days	GBM	C10.GBM	cluster 3	GBM non.CIMP c15	GBM.like c2	GBM.like c6	mutation cluster 14	TCGA.12.3653			days	442	days	TCGA Glioblastoma (GBM)	glioblastoma multiforme	Brain
TCGA-12-5295-01	60.67	TRUE	TRUE	TRUE	TRUE	234	TRUE	TRUE	43	TRUE		FALSE	FALSE	TRUE	TRUE	TRUE	TRUE	TRUE	TRUE	12	453		TMZChemoradiation.TMZChemoLong	TRUE	DECEASED	NON G.CIMP	Neural	FALSE	1	TCGA.12.5295.01	454	1	days	GBM	C10.GBM	cluster 4	GBM non.CIMP c15	GBM.like c2	GBM.like c6	mutation cluster 14	TCGA.12.5295			days	454	days	TCGA Glioblastoma (GBM)	glioblastoma multiforme	Brain
TCGA-12-5299-01	56.02	TRUE	TRUE	TRUE	TRUE	36	TRUE	TRUE	36	TRUE	histological_type,	TRUE		TRUE	TRUE	TRUE	TRUE	TRUE	TRUE	12	98		TMZChemoradiation.TMZChemoLong	TRUE	DECEASED	NON G.CIMP	Classical	FALSE	1	TCGA.12.5299.01	98	1	days	GBM	C10.GBM	cluster 3	GBM non.CIMP c15		GBM.like c6	mutation c1uster 9	TCGA.12.5299			days	98	days	TCGA Glioblastoma (GBM)	glioblastoma multiforme	Brain
TCGA-12-5301-01	59.6	TRUE	TRUE	TRUE	TRUE	35	TRUE	TRUE	35	TRUE		FALSE	FALSE	TRUE	TRUE	TRUE	TRUE	TRUE	TRUE	12	61		TMZChemoradiation.TMZChemoLong	TRUE	DECEASED	NON G.CIMP	Neural	FALSE	1	TCGA.12.5301.01	62	1	days	GBM	C10.GBM	cluster 3	GBM non.CIMP c15	GBM.like c2		mutation cluster 4	TCGA.12.5301			days	62	days	TCGA Glioblastoma (GBM)	glioblastoma multiforme	Brain
TCGA-14-0736-01	49.88	FALSE	FALSE	FALSE	TRUE	6	TRUE	TRUE	6	TRUE		FALSE	FALSE	TRUE	TRUE	TRUE	TRUE	TRUE	TRUE	14	459		StandardRadiation.TMZChemoLong	FALSE	DECEASED	NON G.CIMP	Mesenchymal	FALSE	1	TCGA.14.0736.01	460	1	days	Kirc+		cluster 1	GBM non.CIMP c15				TCGA.14.0736			days	460	days	TCGA Glioblastoma (GBM)	glioblastoma multiforme	Brain
TCGA-14-0736-02	49.88	FALSE	FALSE	FALSE	TRUE	6	TRUE	TRUE	6	TRUE		FALSE	FALSE	TRUE	TRUE	TRUE	TRUE	TRUE	TRUE	14	459		StandardRadiation.TMZChemoLong	FALSE	DECEASED	NON G.CIMP	Mesenchymal	FALSE	1	TCGA.14.0736.02	460	1	days				GBM non.CIMP c15		GBM.like c6		TCGA.14.0736			days	460	days	TCGA Glioblastoma (GBM)	glioblastoma multiforme	Brain
TCGA-14-0740-01	70.16	FALSE	FALSE	FALSE	FALSE	0	FALSE	FALSE	0	FALSE		FALSE	FALSE	TRUE	TRUE	TRUE	TRUE	TRUE	TRUE	14	364		StandardRadiation	FALSE	DECEASED				1	TCGA.14.0740.01	364	1	days	Kirc+			GBM non.CIMP c15			mutation cluster 5	TCGA.14.0740			days	364	days	TCGA Glioblastoma (GBM)	glioblastoma multiforme	Brain
TCGA-14-0781-01	49.02	FALSE	FALSE	FALSE	FALSE	0	FALSE	FALSE	0	FALSE		FALSE	FALSE	FALSE	FALSE	FALSE	FALSE	FALSE	FALSE	14	29			FALSE	DECEASED	NON G.CIMP	Mesenchymal	FALSE	1	TCGA.14.0781.01	29	1	days	GBM	C10.GBM	cluster 1	GBM non.CIMP c15		GBM.like c6	mutation c1uster 9	TCGA.14.0781			days	29	days	TCGA Glioblastoma (GBM)	glioblastoma multiforme	Brain
TCGA-14-0783-01	36.03	TRUE	TRUE	FALSE	TRUE	116	TRUE	FALSE	0	FALSE		FALSE	FALSE	TRUE	TRUE	TRUE	TRUE	TRUE	TRUE	14	188		AlkChemoradiation.AlkChemoLong	FALSE	DECEASED	NON G.CIMP	Mesenchymal	FALSE	1	TCGA.14.0783.01	189	1	days	BRCA.LUAD+		cluster 4	GBM non.CIMP c15				TCGA.14.0783			days	189	days	TCGA Glioblastoma (GBM)	glioblastoma multiforme	Brain
TCGA-14-0786-01	50.9	FALSE	TRUE	TRUE	TRUE	136	TRUE	TRUE	54	TRUE		FALSE	FALSE	TRUE	TRUE	TRUE	TRUE	TRUE	TRUE	14	701		StandardRadiation.TMZChemoLong	FALSE	DECEASED	NON G.CIMP	Classical	FALSE	1	TCGA.14.0786.01	701	1	days	GBM		cluster 4	GBM non.CIMP c15			mutation cluster 14	TCGA.14.0786			days	701	days	TCGA Glioblastoma (GBM)	glioblastoma multiforme	Brain
TCGA-14-0787-01	69.34	FALSE	FALSE	FALSE	FALSE	0	FALSE	FALSE	0	FALSE		FALSE	FALSE	FALSE	FALSE	FALSE	FALSE	FALSE	FALSE	14	68			FALSE	DECEASED	NON G.CIMP	Classical	FALSE	1	TCGA.14.0787.01	68	1	days	GBM	C10.GBM	cluster 4	GBM non.CIMP c15		GBM.like c6	mutation c1uster 9	TCGA.14.0787			days	68	days	TCGA Glioblastoma (GBM)	glioblastoma multiforme	Brain
TCGA-14-0789-01	54.89	TRUE	TRUE	TRUE	TRUE	63	TRUE	TRUE	32	TRUE		FALSE	FALSE	TRUE	TRUE	TRUE	TRUE	TRUE	TRUE	14	342		TMZChemoradiation.TMZChemoLong	TRUE	DECEASED	NON G.CIMP	Mesenchymal	FALSE	1	TCGA.14.0789.01	342	1	days	GBM	C10.GBM	cluster 2	GBM non.CIMP c15		GBM.like c6	mutation cluster 14	TCGA.14.0789			days	342	days	TCGA Glioblastoma (GBM)	glioblastoma multiforme	Brain
TCGA-14-0790-01	64.82	TRUE	TRUE	TRUE	TRUE	395	TRUE	TRUE	395	TRUE		FALSE	FALSE	TRUE	TRUE	TRUE	TRUE	TRUE	TRUE	14	418		TMZChemoradiation.TMZChemoLong	TRUE	DECEASED	NON G.CIMP	Classical	FALSE	1	TCGA.14.0790.01	419	1	days	GBM	C10.GBM	cluster 4	GBM non.CIMP c15		GBM.like c6	mutation cluster 14	TCGA.14.0790			days	419	days	TCGA Glioblastoma (GBM)	glioblastoma multiforme	Brain
TCGA-14-0812-01	65.94	FALSE	TRUE	FALSE	TRUE	0	FALSE	FALSE	0	FALSE		FALSE	FALSE	FALSE	FALSE	FALSE	FALSE	FALSE	FALSE	14	99		AlkChemo	FALSE	DECEASED	NON G.CIMP	Neural	FALSE	1	TCGA.14.0812.01	99	1	days	GBM		cluster 3	GBM non.CIMP c15				TCGA.14.0812			days	99	days	TCGA Glioblastoma (GBM)	glioblastoma multiforme	Brain
TCGA-14-0813-01	78.25	FALSE	FALSE	FALSE	FALSE	0	FALSE	FALSE	0	FALSE		FALSE	FALSE	FALSE	FALSE	FALSE	FALSE	FALSE	FALSE	14	41			FALSE	DECEASED	NON G.CIMP	Proneural	FALSE	1	TCGA.14.0813.01	41	1	days	GBM	C10.GBM	cluster 2	GBM non.CIMP c15	GBM.like c2		mutation cluster 8	TCGA.14.0813			days	41	days	TCGA Glioblastoma (GBM)	glioblastoma multiforme	Brain
TCGA-14-0817-01	69.61	FALSE	FALSE	FALSE	FALSE	0	FALSE	FALSE	0	FALSE		FALSE	FALSE	FALSE	FALSE	FALSE	FALSE	FALSE	FALSE	14	164			FALSE	DECEASED	NON G.CIMP	Neural	FALSE	1	TCGA.14.0817.01	164	1	days	Kirc+	C10.GBM	cluster 4	GBM non.CIMP c15		GBM.like c6	mutation cluster 13	TCGA.14.0817			days	164	days	TCGA Glioblastoma (GBM)	glioblastoma multiforme	Brain
TCGA-14-0862-01																													1	TCGA.14.0862.01	88	1	days	Kirc+	C10.GBM		GBM non.CIMP c15	GBM.like c2		mutation cluster 4	TCGA.14.0862			days	88	days	TCGA Glioblastoma (GBM)	glioblastoma multiforme	Brain
TCGA-14-0865-01	67.89	TRUE	TRUE	TRUE	TRUE	122	TRUE	TRUE	122	TRUE		FALSE	FALSE	TRUE	TRUE	TRUE	TRUE	TRUE	TRUE	14	502		TMZChemoradiation.TMZChemoLong	TRUE	DECEASED	G.CIMP	Proneural	FALSE	1	TCGA.14.0865.01	502	1	days	Kirc+		cluster 6	GBM non.CIMP c15				TCGA.14.0865			days	502	days	TCGA Glioblastoma (GBM)	glioblastoma multiforme	Brain
TCGA-14-0866-01	55.25	TRUE	FALSE	FALSE	TRUE	305	TRUE	TRUE	305	TRUE		FALSE	FALSE	TRUE	TRUE	TRUE	TRUE	TRUE	TRUE	14	801		TMZChemoradiation.TMZChemoLong	TRUE	DECEASED	NON G.CIMP	Neural	FALSE	1	TCGA.14.0866.01	801	1	days	GBM		cluster 3	GBM non.CIMP c15				TCGA.14.0866			days	801	days	TCGA Glioblastoma (GBM)	glioblastoma multiforme	Brain
TCGA-14-0867-01	67.94	FALSE	FALSE	FALSE	FALSE	0	FALSE	FALSE	0	FALSE		FALSE	FALSE	FALSE	FALSE	FALSE	FALSE	FALSE	FALSE	14	62			FALSE	DECEASED	NON G.CIMP	Mesenchymal	FALSE	1	TCGA.14.0867.01	62	1	days	BRCA.LUAD+		cluster 3	GBM non.CIMP c15				TCGA.14.0867			days	62	days	TCGA Glioblastoma (GBM)	glioblastoma multiforme	Brain
TCGA-14-0871-01	74.98	FALSE	FALSE	FALSE	FALSE	0	FALSE	FALSE	0	FALSE		FALSE	FALSE	TRUE	TRUE	TRUE	TRUE	TRUE	TRUE	14	879		StandardRadiation	FALSE	DECEASED		Mesenchymal	FALSE	1	TCGA.14.0871.01	880	1	days	BRCA.LUAD+	C1.LUAD.enriched	cluster 6	Cluster 5	KIRC.like c1		mutation cluster 5	TCGA.14.0871			days	880	days	TCGA Glioblastoma (GBM)	glioblastoma multiforme	Brain
TCGA-14-1034-01	60.31	FALSE	FALSE	FALSE	TRUE	0	FALSE	FALSE	0	FALSE		FALSE	FALSE	TRUE	TRUE	TRUE	TRUE	TRUE	TRUE	14	485		StandardRadiation.AlkChemo	FALSE	DECEASED	NON G.CIMP	Mesenchymal	FALSE	1	TCGA.14.1034.01	485	1	days	BRCA.LUAD+		cluster 3	GBM non.CIMP c15		GBM.like c6		TCGA.14.1034			days	485	days	TCGA Glioblastoma (GBM)	glioblastoma multiforme	Brain
TCGA-14-1034-02	60.31	FALSE	FALSE	FALSE	TRUE	0	FALSE	FALSE	0	FALSE		FALSE	FALSE	TRUE	TRUE	TRUE	TRUE	TRUE	TRUE	14	485		StandardRadiation.AlkChemo	FALSE	DECEASED	NON G.CIMP	Mesenchymal	FALSE	1	TCGA.14.1034.02	485	1	days				GBM non.CIMP c15		GBM.like c6		TCGA.14.1034			days	485	days	TCGA Glioblastoma (GBM)	glioblastoma multiforme	Brain
TCGA-14-1037-01	66.87	FALSE	TRUE	FALSE	TRUE	171	TRUE	TRUE	100	TRUE		FALSE	FALSE	TRUE	TRUE	TRUE	TRUE	TRUE	TRUE	14	587		StandardRadiation.TMZChemoLong	FALSE	DECEASED	NON G.CIMP	Mesenchymal	FALSE	1	TCGA.14.1037.01	587	1	days	GBM		cluster 2	GBM non.CIMP c15				TCGA.14.1037			days	587	days	TCGA Glioblastoma (GBM)	glioblastoma multiforme	Brain
TCGA-14-1043-01	61.31	FALSE	FALSE	FALSE	FALSE	0	FALSE	FALSE	0	FALSE		FALSE	FALSE	TRUE	FALSE	FALSE	TRUE	FALSE	FALSE	14	24		NonstandardRadiation	FALSE	DECEASED				1	TCGA.14.1043.01	24	1	days	GBM			GBM non.CIMP c15			mutation c1uster 9	TCGA.14.1043			days	24	days	TCGA Glioblastoma (GBM)	glioblastoma multiforme	Brain
TCGA-14-1395-01	52.67	FALSE	TRUE	FALSE	TRUE	15	TRUE	FALSE	0	FALSE		FALSE	FALSE	FALSE	FALSE	FALSE	FALSE	FALSE	FALSE	14	42		AlkChemoLong	FALSE	DECEASED				1	TCGA.14.1395.01	42	1	days	GBM			GBM non.CIMP c15			mutation cluster 14	TCGA.14.1395			days	42	days	TCGA Glioblastoma (GBM)	glioblastoma multiforme	Brain
TCGA-14-1396-01	78.72	FALSE	FALSE	FALSE	FALSE	0	FALSE	FALSE	0	FALSE		FALSE	FALSE	FALSE	FALSE	FALSE	FALSE	FALSE	FALSE	14	34			FALSE	DECEASED	NON G.CIMP	Mesenchymal	FALSE	1	TCGA.14.1396.01	34	1	days	GBM		cluster 4	GBM non.CIMP c15				TCGA.14.1396			days	34	days	TCGA Glioblastoma (GBM)	glioblastoma multiforme	Brain
TCGA-14-1401-01	54.54	FALSE	FALSE	FALSE	FALSE	0	FALSE	FALSE	0	FALSE		FALSE	FALSE	FALSE	FALSE	FALSE	FALSE	FALSE	FALSE	14	114			FALSE	DECEASED	NON G.CIMP	Proneural	FALSE	1	TCGA.14.1401.01	114	1	days	GBM		cluster 1	GBM non.CIMP c15				TCGA.14.1401			days	114	days	TCGA Glioblastoma (GBM)	glioblastoma multiforme	Brain
TCGA-14-1402-01	58.65	FALSE	FALSE	FALSE	TRUE	347	TRUE	TRUE	185	TRUE		FALSE	FALSE	TRUE	TRUE	TRUE	TRUE	TRUE	TRUE	14	974		StandardRadiation.TMZChemoLong	FALSE	DECEASED	NON G.CIMP	Classical	FALSE	1	TCGA.14.1402.01	975	1	days	GBM		cluster 3	GBM non.CIMP c15				TCGA.14.1402			days	975	days	TCGA Glioblastoma (GBM)	glioblastoma multiforme	Brain
TCGA-14-1402-02	58.65	FALSE	FALSE	FALSE	TRUE	347	TRUE	TRUE	185	TRUE		FALSE	FALSE	TRUE	TRUE	TRUE	TRUE	TRUE	TRUE	14	974		StandardRadiation.TMZChemoLong	FALSE	DECEASED	NON G.CIMP	Classical	FALSE	1	TCGA.14.1402.02	975	1	days				GBM non.CIMP c15		GBM.like c6		TCGA.14.1402			days	975	days	TCGA Glioblastoma (GBM)	glioblastoma multiforme	Brain
TCGA-14-1450-01	57.38	TRUE	TRUE	TRUE	TRUE	879	TRUE	TRUE	879	TRUE		FALSE	FALSE	TRUE	TRUE	TRUE	TRUE	TRUE	TRUE	14	1788		TMZChemoradiation.TMZChemoLong	TRUE	LIVING				0	TCGA.14.1450.01	1788	0	days	GBM			GBM non.CIMP c15			mutation c1uster 9	TCGA.14.1450			days	1788	days	TCGA Glioblastoma (GBM)	glioblastoma multiforme	Brain
TCGA-14-1451-01	39.43	TRUE	FALSE	FALSE	TRUE	194	TRUE	TRUE	43	TRUE		FALSE	FALSE	FALSE	FALSE	FALSE	TRUE	TRUE	TRUE	14	703		TMZChemoradiation.TMZChemoLong	TRUE	DECEASED	NON G.CIMP	Proneural	FALSE	1	TCGA.14.1451.01	703	1	days	GBM		cluster 1	GBM non.CIMP c15				TCGA.14.1451			days	703	days	TCGA Glioblastoma (GBM)	glioblastoma multiforme	Brain
TCGA-14-1452-01	60.52	TRUE	TRUE	FALSE	TRUE	160	TRUE	TRUE	160	TRUE		FALSE	FALSE	TRUE	TRUE	TRUE	TRUE	TRUE	TRUE	14	216		TMZChemoradiation.TMZChemoLong	TRUE	DECEASED	NON G.CIMP	Mesenchymal	FALSE	1	TCGA.14.1452.01	216	1	days	BRCA.LUAD+		cluster 3	GBM non.CIMP c15				TCGA.14.1452			days	216	days	TCGA Glioblastoma (GBM)	glioblastoma multiforme	Brain
TCGA-14-1453-01	69.26	FALSE	FALSE	FALSE	FALSE	0	FALSE	FALSE	0	FALSE		FALSE	FALSE	FALSE	FALSE	FALSE	FALSE	FALSE	FALSE	14	35			FALSE	DECEASED	NON G.CIMP	Classical	FALSE	1	TCGA.14.1453.01	35	1	days	Kirc+		cluster 4	GBM non.CIMP c15				TCGA.14.1453			days	35	days	TCGA Glioblastoma (GBM)	glioblastoma multiforme	Brain
TCGA-14-1454-01	54.45	TRUE	TRUE	TRUE	TRUE	206	TRUE	TRUE	206	TRUE		FALSE	FALSE	TRUE	TRUE	TRUE	TRUE	TRUE	TRUE	14	917		TMZChemoradiation.TMZChemoLong	TRUE	DECEASED	NON G.CIMP	Proneural	FALSE	1	TCGA.14.1454.01	918	1	days	BRCA.LUAD+		cluster 6	GBM non.CIMP c15				TCGA.14.1454			days	918	days	TCGA Glioblastoma (GBM)	glioblastoma multiforme	Brain
TCGA-14-1455-01	61.77	FALSE	TRUE	FALSE	TRUE	0	FALSE	FALSE	0	FALSE		FALSE	FALSE	FALSE	FALSE	FALSE	FALSE	FALSE	FALSE	14	28		AlkChemo	FALSE	DECEASED	NON G.CIMP	Proneural	FALSE	1	TCGA.14.1455.01	28	1	days	GBM		cluster 6	GBM non.CIMP c15				TCGA.14.1455			days	28	days	TCGA Glioblastoma (GBM)	glioblastoma multiforme	Brain
TCGA-14-1456-01	23.85	FALSE	FALSE	FALSE	FALSE	0	FALSE	FALSE	0	FALSE		FALSE	FALSE	TRUE	TRUE	TRUE	TRUE	TRUE	TRUE	14	1245		StandardRadiation	FALSE	LIVING	G.CIMP	Proneural	FALSE	0	TCGA.14.1456.01	1246	0	days	BRCA.LUAD+		cluster 5	GBM CIMP c16			mutation cluster 8	TCGA.14.1456			days	1246	days	TCGA Glioblastoma (GBM)	glioblastoma multiforme	Brain
TCGA-14-1458-01	54.48	TRUE	TRUE	TRUE	TRUE	106	TRUE	TRUE	106	TRUE		FALSE	FALSE	TRUE	TRUE	TRUE	TRUE	TRUE	TRUE	14	202		TMZChemoradiation.TMZChemoLong	TRUE	DECEASED	G.CIMP	Proneural	FALSE	1	TCGA.14.1458.01	203	1	days	Kirc+		cluster 5	GBM CIMP c16				TCGA.14.1458			days	203	days	TCGA Glioblastoma (GBM)	glioblastoma multiforme	Brain
TCGA-14-1459-01	63.6	TRUE	TRUE	TRUE	TRUE	533	TRUE	TRUE	533	TRUE		FALSE	FALSE	TRUE	TRUE	TRUE	TRUE	TRUE	TRUE	14	378		TMZChemoradiation.TMZChemoLong	TRUE	DECEASED	NON G.CIMP	Neural	FALSE	1	TCGA.14.1459.01	378	1	days	GBM		cluster 2	GBM non.CIMP c15				TCGA.14.1459			days	378	days	TCGA Glioblastoma (GBM)	glioblastoma multiforme	Brain
TCGA-14-1794-01	59.21	FALSE	FALSE	FALSE	FALSE	0	FALSE	FALSE	0	FALSE		FALSE	FALSE	TRUE	FALSE	FALSE	TRUE	FALSE	FALSE	14	30		NonstandardRadiation	FALSE	DECEASED	NON G.CIMP	Proneural	FALSE	1	TCGA.14.1794.01	30	1	days	GBM		cluster 2	GBM non.CIMP c15				TCGA.14.1794			days	30	days	TCGA Glioblastoma (GBM)	glioblastoma multiforme	Brain
TCGA-14-1795-01	66.74	FALSE	TRUE	FALSE	TRUE	0	FALSE	FALSE	0	FALSE		FALSE	FALSE	FALSE	FALSE	FALSE	FALSE	FALSE	FALSE	14	59		AlkChemo	FALSE	DECEASED	NON G.CIMP	Proneural	FALSE	1	TCGA.14.1795.01	60	1	days	GBM		cluster 3	GBM non.CIMP c15				TCGA.14.1795			days	60	days	TCGA Glioblastoma (GBM)	glioblastoma multiforme	Brain
TCGA-14-1821-01	31.02	TRUE	TRUE	TRUE	TRUE	30	TRUE	TRUE	30	TRUE		FALSE	FALSE	TRUE	TRUE	TRUE	TRUE	TRUE	TRUE	14	540		TMZChemoradiation.TMZChemoLong	TRUE	DECEASED	G.CIMP	Proneural	FALSE	1	TCGA.14.1821.01	541	1	days	Squamous		cluster 5	GBM CIMP c16				TCGA.14.1821			days	541	days	TCGA Glioblastoma (GBM)	glioblastoma multiforme	Brain
TCGA-14-1823-01	58.55	TRUE	TRUE	TRUE	TRUE	430	TRUE	TRUE	430	TRUE		FALSE	FALSE	TRUE	TRUE	TRUE	TRUE	TRUE	TRUE	14	542		TMZChemoradiation.TMZChemoLong	TRUE	DECEASED	NON G.CIMP	Mesenchymal	FALSE	1	TCGA.14.1823.01	543	1	days	GBM	C10.GBM	cluster 3	GBM non.CIMP c15	GBM.like c2	GBM.like c6	mutation cluster 14	TCGA.14.1823			days	543	days	TCGA Glioblastoma (GBM)	glioblastoma multiforme	Brain
TCGA-14-1825-01	70.32	FALSE	FALSE	FALSE	FALSE	0	FALSE	FALSE	0	FALSE		FALSE	FALSE	TRUE	TRUE	TRUE	TRUE	TRUE	TRUE	14	232		StandardRadiation	FALSE	DECEASED	NON G.CIMP	Proneural	FALSE	1	TCGA.14.1825.01	232	1	days	Kirc+	C10.GBM	cluster 6	GBM non.CIMP c15		GBM.like c6	mutation cluster 5	TCGA.14.1825			days	232	days	TCGA Glioblastoma (GBM)	glioblastoma multiforme	Brain
TCGA-14-1827-01	51.55	FALSE	TRUE	FALSE	TRUE	5	TRUE	FALSE	0	FALSE		FALSE	FALSE	FALSE	FALSE	FALSE	FALSE	FALSE	FALSE	14	179		AlkChemoLong	FALSE	DECEASED	NON G.CIMP	Neural	FALSE	1	TCGA.14.1827.01	179	1	days	GBM		cluster 1	GBM non.CIMP c15				TCGA.14.1827			days	179	days	TCGA Glioblastoma (GBM)	glioblastoma multiforme	Brain
TCGA-14-1829-01	57.3	TRUE	TRUE	TRUE	TRUE	121	TRUE	TRUE	121	TRUE		FALSE	FALSE	TRUE	TRUE	TRUE	TRUE	TRUE	TRUE	14	217		TMZChemoradiation.TMZChemoLong	TRUE	LIVING	NON G.CIMP	Neural	FALSE	0	TCGA.14.1829.01	218	0	days	GBM	C10.GBM	cluster 2	GBM non.CIMP c15		GBM.like c6	mutation cluster 14	TCGA.14.1829			days	218	days	TCGA Glioblastoma (GBM)	glioblastoma multiforme	Brain
TCGA-14-2554-01	52.27	FALSE	FALSE	FALSE	FALSE	0	FALSE	FALSE	0	FALSE		FALSE	FALSE	TRUE	FALSE	FALSE	TRUE	FALSE	FALSE	14	532		NonstandardRadiation	FALSE	DECEASED	NON G.CIMP	Neural	FALSE	1	TCGA.14.2554.01	532	1	days	GBM	C10.GBM	cluster 2	GBM non.CIMP c15		GBM.like c6	mutation cluster 14	TCGA.14.2554			days	532	days	TCGA Glioblastoma (GBM)	glioblastoma multiforme	Brain
TCGA-14-2555-01	44.51	TRUE	TRUE	TRUE	TRUE	209	TRUE	TRUE	209	TRUE		FALSE	FALSE	TRUE	TRUE	TRUE	TRUE	TRUE	TRUE	14	242		TMZChemoradiation.TMZChemoLong	TRUE	LIVING	NON G.CIMP	Neural	FALSE	0	TCGA.14.2555.01	242	0	days	GBM		cluster 2	GBM non.CIMP c15				TCGA.14.2555			days	242	days	TCGA Glioblastoma (GBM)	glioblastoma multiforme	Brain
TCGA-14-3476-01	74.39	FALSE	FALSE	FALSE	FALSE	0	FALSE	FALSE	0	FALSE		FALSE	FALSE	FALSE	FALSE	FALSE	FALSE	FALSE	FALSE	14	12			FALSE	DECEASED	NON G.CIMP	Neural	FALSE	1	TCGA.14.3476.01	12	1	days	GBM		cluster 2	GBM non.CIMP c15			mutation cluster 7	TCGA.14.3476			days	12	days	TCGA Glioblastoma (GBM)	glioblastoma multiforme	Brain
TCGA-14-3477-01	38.55	TRUE	TRUE	TRUE	TRUE	33	TRUE	TRUE	33	TRUE		FALSE	FALSE	TRUE	TRUE	TRUE	TRUE	TRUE	TRUE	14	114		TMZChemoradiation.TMZChemoLong	TRUE	LIVING	G.CIMP	Proneural	FALSE	0	TCGA.14.3477.01	115	0	days	High		cluster 6	GBM non.CIMP c15				TCGA.14.3477			days	115	days	TCGA Glioblastoma (GBM)	glioblastoma multiforme	Brain
TCGA-14-4157-01	40.56	TRUE	TRUE	TRUE	TRUE	80	TRUE	TRUE	80	TRUE		FALSE	FALSE	TRUE	TRUE	TRUE	TRUE	TRUE	TRUE	14	103		TMZChemoradiation.TMZChemoLong	TRUE	LIVING	G.CIMP	Proneural	FALSE	0	TCGA.14.4157.01	104	0	days	Kirc+		cluster 5	GBM CIMP c16			mutation cluster 13	TCGA.14.4157			days	104	days	TCGA Glioblastoma (GBM)	glioblastoma multiforme	Brain
TCGA-15-0742-01	65.85	FALSE	TRUE	TRUE	TRUE	32	TRUE	TRUE	32	TRUE		FALSE	FALSE	TRUE	FALSE	FALSE	TRUE	FALSE	FALSE	15	418		NonstandardRadiation.TMZChemoLong	FALSE	DECEASED	NON G.CIMP	Classical	FALSE	1	TCGA.15.0742.01	419	1	days	GBM					GBM.like c6	mutation cluster 7	TCGA.15.0742			days	419	days	TCGA Glioblastoma (GBM)	glioblastoma multiforme	Brain
TCGA-15-1444-01																										G.CIMP	Proneural	FALSE	1	TCGA.15.1444.01	1537	1	days	Kirc+	C10.GBM	cluster 6	GBM CIMP c16		GBM.like c6	mutation cluster 3	TCGA.15.1444	1537	0	days	1537	days	TCGA Glioblastoma (GBM)	glioblastoma multiforme	Brain
TCGA-15-1446-01	55.73	TRUE	TRUE	TRUE	TRUE	213	TRUE	TRUE	213	TRUE		FALSE	FALSE	TRUE	FALSE	FALSE	TRUE	FALSE	FALSE	15	581		TMZChemoradiation.TMZChemoLong	TRUE	LIVING	NON G.CIMP	Classical	FALSE	0	TCGA.15.1446.01	581	0	days	GBM		cluster 3	GBM non.CIMP c15	GBM.like c2			TCGA.15.1446			days	581	days	TCGA Glioblastoma (GBM)	glioblastoma multiforme	Brain
TCGA-15-1447-01	36.48	TRUE	TRUE	TRUE	TRUE	122	TRUE	TRUE	122	TRUE		FALSE	FALSE	TRUE	FALSE	FALSE	TRUE	FALSE	FALSE	15	1618		TMZChemoradiation.TMZChemoLong	TRUE	LIVING		Proneural	FALSE	0	TCGA.15.1447.01	1618	0	days	Kirc+		cluster 6	GBM non.CIMP c15	GBM.like c2			TCGA.15.1447			days	1618	days	TCGA Glioblastoma (GBM)	glioblastoma multiforme	Brain
TCGA-15-1449-01	65.24	TRUE	TRUE	TRUE	TRUE	43	TRUE	TRUE	43	TRUE		FALSE	FALSE	TRUE	FALSE	FALSE	TRUE	FALSE	FALSE	15	404		TMZChemoradiation.TMZChemoLong	TRUE	DECEASED	NON G.CIMP	Proneural	FALSE	1	TCGA.15.1449.01	404	1	days	GBM		cluster 1	GBM non.CIMP c15	GBM.like c2			TCGA.15.1449			days	404	days	TCGA Glioblastoma (GBM)	glioblastoma multiforme	Brain
TCGA-16-0846-01	85.18	FALSE	FALSE	FALSE	FALSE	0	FALSE	FALSE	0	FALSE		FALSE	FALSE	FALSE	FALSE	FALSE	FALSE	FALSE	FALSE	16	119			FALSE	DECEASED	NON G.CIMP	Proneural	FALSE	1	TCGA.16.0846.01	119	1	days	GBM	C10.GBM	cluster 3	GBM non.CIMP c15	GBM.like c2	GBM.like c6	mutation cluster 5	TCGA.16.0846			days	119	days	TCGA Glioblastoma (GBM)	glioblastoma multiforme	Brain
TCGA-16-0848-01	57.08	FALSE	FALSE	FALSE	FALSE	0	FALSE	FALSE	0	FALSE		FALSE	FALSE	TRUE	TRUE	TRUE	TRUE	TRUE	TRUE	16	535		StandardRadiation	FALSE	DECEASED	NON G.CIMP	Proneural	FALSE	1	TCGA.16.0848.01	535	1	days	GBM		cluster 3	GBM non.CIMP c15				TCGA.16.0848			days	535	days	TCGA Glioblastoma (GBM)	glioblastoma multiforme	Brain
TCGA-16-0849-01	54.59	FALSE	FALSE	FALSE	FALSE	0	FALSE	FALSE	0	FALSE		FALSE	FALSE	TRUE	TRUE	TRUE	TRUE	TRUE	TRUE	16	793		StandardRadiation	FALSE	LIVING	G.CIMP	Proneural	FALSE	0	TCGA.16.0849.01	793	0	days	Kirc+		cluster 5	GBM CIMP c16				TCGA.16.0849			days	793	days	TCGA Glioblastoma (GBM)	glioblastoma multiforme	Brain
TCGA-16-0850-01	52.79	FALSE	FALSE	FALSE	FALSE	0	FALSE	FALSE	0	FALSE		FALSE	FALSE	TRUE	TRUE	TRUE	TRUE	TRUE	TRUE	16	498		StandardRadiation	FALSE	DECEASED	G.CIMP	Proneural	FALSE	1	TCGA.16.0850.01	498	1	days	Kirc+		cluster 5	GBM CIMP c16				TCGA.16.0850			days	498	days	TCGA Glioblastoma (GBM)	glioblastoma multiforme	Brain
TCGA-16-0861-01	65.1	FALSE	FALSE	FALSE	FALSE	0	FALSE	FALSE	0	FALSE	vital_status,	TRUE	FALSE	TRUE	TRUE	TRUE	TRUE	TRUE	TRUE	16			StandardRadiation	FALSE		NON G.CIMP	Classical	FALSE		TCGA.16.0861.01			days	GBM		cluster 6	GBM non.CIMP c15			mutation c1uster 9	TCGA.16.0861			days		days	TCGA Glioblastoma (GBM)	glioblastoma multiforme	Brain
TCGA-16-1045-01	49.82	FALSE	FALSE	FALSE	FALSE	0	FALSE	FALSE	0	FALSE		FALSE	FALSE	TRUE	TRUE	TRUE	TRUE	TRUE	TRUE	16	882		StandardRadiation	FALSE	DECEASED	NON G.CIMP	Mesenchymal	FALSE	1	TCGA.16.1045.01	883	1	days	Kirc+	C10.GBM	cluster 1	GBM non.CIMP c15		GBM.like c6	mutation cluster 14	TCGA.16.1045			days	883	days	TCGA Glioblastoma (GBM)	glioblastoma multiforme	Brain
TCGA-16-1047-01	66.53	FALSE	FALSE	FALSE	FALSE	0	FALSE	FALSE	0	FALSE		FALSE	FALSE	FALSE	FALSE	FALSE	FALSE	FALSE	FALSE	16	139			FALSE	DECEASED	NON G.CIMP	Classical	FALSE	1	TCGA.16.1047.01	139	1	days	GBM		cluster 3	GBM non.CIMP c15				TCGA.16.1047			days	139	days	TCGA Glioblastoma (GBM)	glioblastoma multiforme	Brain
TCGA-16-1048-01																										NON G.CIMP	Classical	FALSE		TCGA.16.1048.01			days	GBM		cluster 2	GBM non.CIMP c15			mutation cluster 7	TCGA.16.1048			days		days	TCGA Glioblastoma (GBM)	glioblastoma multiforme	Brain
TCGA-16-1055-01	48.84	FALSE	FALSE	FALSE	FALSE	0	FALSE	FALSE	0	FALSE		FALSE	FALSE	TRUE	TRUE	TRUE	TRUE	TRUE	TRUE	16	313		StandardRadiation	FALSE	DECEASED	NON G.CIMP	Classical	FALSE	1	TCGA.16.1055.01	313	1	days	GBM		cluster 2	GBM non.CIMP c15				TCGA.16.1055			days	313	days	TCGA Glioblastoma (GBM)	glioblastoma multiforme	Brain
TCGA-16-1056-01	55.6	FALSE	FALSE	FALSE	FALSE	0	FALSE	FALSE	0	FALSE		FALSE	FALSE	TRUE	TRUE	TRUE	TRUE	TRUE	TRUE	16	426		StandardRadiation	FALSE	DECEASED	NON G.CIMP	Classical	FALSE	1	TCGA.16.1056.01	426	1	days	GBM		cluster 3	GBM non.CIMP c15				TCGA.16.1056			days	426	days	TCGA Glioblastoma (GBM)	glioblastoma multiforme	Brain
TCGA-16-1060-01	70.67	FALSE	FALSE	FALSE	FALSE	0	FALSE	FALSE	0	FALSE		FALSE	FALSE	TRUE	FALSE	FALSE	TRUE	FALSE	FALSE	16	278		NonstandardRadiation	FALSE	DECEASED	NON G.CIMP	Mesenchymal	FALSE	1	TCGA.16.1060.01	278	1	days	GBM		cluster 2	GBM non.CIMP c15				TCGA.16.1060			days	278	days	TCGA Glioblastoma (GBM)	glioblastoma multiforme	Brain
TCGA-16-1062-01	57.9	FALSE	FALSE	FALSE	FALSE	0	FALSE	FALSE	0	FALSE		FALSE	FALSE	TRUE	TRUE	TRUE	TRUE	TRUE	TRUE	16	646		StandardRadiation	FALSE	DECEASED	NON G.CIMP	Classical	FALSE	1	TCGA.16.1062.01	646	1	days	GBM		cluster 4	GBM non.CIMP c15				TCGA.16.1062			days	646	days	TCGA Glioblastoma (GBM)	glioblastoma multiforme	Brain
TCGA-16-1063-01	72.04	FALSE	FALSE	FALSE	FALSE	0	FALSE	FALSE	0	FALSE		FALSE	FALSE	TRUE	TRUE	TRUE	TRUE	TRUE	TRUE	16	425		StandardRadiation	FALSE	DECEASED	NON G.CIMP	Neural	FALSE	1	TCGA.16.1063.01	425	1	days	GBM		cluster 3	GBM non.CIMP c15				TCGA.16.1063			days	425	days	TCGA Glioblastoma (GBM)	glioblastoma multiforme	Brain
TCGA-16-1460-01	36.16	FALSE	FALSE	FALSE	FALSE	0	FALSE	FALSE	0	FALSE		FALSE	FALSE	FALSE	FALSE	FALSE	FALSE	FALSE	FALSE	16	195			FALSE	LIVING	G.CIMP	Proneural	FALSE	0	TCGA.16.1460.01	195	0	days	Kirc+		cluster 5	GBM CIMP c16	GBM.like c2			TCGA.16.1460			days	195	days	TCGA Glioblastoma (GBM)	glioblastoma multiforme	Brain
TCGA-19-0955-01	71.11	TRUE	TRUE	TRUE	TRUE	244	TRUE	TRUE	244	TRUE		FALSE	FALSE	TRUE	FALSE	TRUE	TRUE	FALSE	TRUE	19	358		TMZChemoradiation.TMZChemoLong	TRUE	LIVING	NON G.CIMP	Classical	FALSE	0	TCGA.19.0955.01	358	0	days	GBM		cluster 2	GBM non.CIMP c15				TCGA.19.0955			days	358	days	TCGA Glioblastoma (GBM)	glioblastoma multiforme	Brain
TCGA-19-0957-01	48.5	FALSE	TRUE	TRUE	TRUE	236	TRUE	TRUE	206	TRUE		FALSE	FALSE	FALSE	FALSE	FALSE	FALSE	FALSE	FALSE	19	665		TMZChemoLong	FALSE	DECEASED	NON G.CIMP	Proneural	FALSE	1	TCGA.19.0957.01	666	1	days	GBM		cluster 3	GBM non.CIMP c15	GBM.like c2			TCGA.19.0957			days	666	days	TCGA Glioblastoma (GBM)	glioblastoma multiforme	Brain
TCGA-19-0957-02	48.5	FALSE	TRUE	TRUE	TRUE	236	TRUE	TRUE	206	TRUE		FALSE	FALSE	FALSE	FALSE	FALSE	FALSE	FALSE	FALSE	19	665		TMZChemoLong	FALSE	DECEASED	NON G.CIMP	Proneural	FALSE	1	TCGA.19.0957.02	666	1	days				GBM non.CIMP c15		GBM.like c6		TCGA.19.0957			days	666	days	TCGA Glioblastoma (GBM)	glioblastoma multiforme	Brain
TCGA-19-0960-01	83.13	TRUE	TRUE	TRUE	TRUE	151	TRUE	TRUE	151	TRUE		FALSE	FALSE	TRUE	FALSE	TRUE	TRUE	FALSE	TRUE	19	262		TMZChemoradiation.TMZChemoLong	TRUE	LIVING	NON G.CIMP	Proneural	FALSE	0	TCGA.19.0960.01	262	0	days	Kirc+		cluster 6	GBM non.CIMP c15				TCGA.19.0960			days	262	days	TCGA Glioblastoma (GBM)	glioblastoma multiforme	Brain
TCGA-19-0962-01	77.71	FALSE	FALSE	FALSE	FALSE	0	FALSE	FALSE	0	FALSE		FALSE	FALSE	FALSE	FALSE	FALSE	FALSE	FALSE	FALSE	19	20			FALSE	DECEASED	NON G.CIMP	Mesenchymal	FALSE	1	TCGA.19.0962.01	20	1	days	GBM		cluster 3	GBM non.CIMP c15	GBM.like c2			TCGA.19.0962			days	20	days	TCGA Glioblastoma (GBM)	glioblastoma multiforme	Brain
TCGA-19-0963-01	61.12	TRUE	TRUE	TRUE	TRUE	193	TRUE	TRUE	193	TRUE		FALSE	FALSE	TRUE	TRUE	TRUE	TRUE	TRUE	TRUE	19	434		TMZChemoradiation.TMZChemoLong	TRUE	DECEASED	NON G.CIMP	Neural	FALSE	1	TCGA.19.0963.01	434	1	days	GBM		cluster 2	GBM non.CIMP c15				TCGA.19.0963			days	434	days	TCGA Glioblastoma (GBM)	glioblastoma multiforme	Brain
TCGA-19-0964-01	70.63	TRUE	TRUE	TRUE	TRUE	44	TRUE	TRUE	44	TRUE		FALSE	FALSE	TRUE	FALSE	TRUE	TRUE	FALSE	TRUE	19	103		TMZChemoradiation.TMZChemoLong	TRUE	LIVING	G.CIMP	Classical	FALSE	0	TCGA.19.0964.01	103	0	days	GBM		cluster 4	GBM non.CIMP c15				TCGA.19.0964			days	103	days	TCGA Glioblastoma (GBM)	glioblastoma multiforme	Brain
TCGA-19-1385-01	69.7	TRUE	TRUE	TRUE	TRUE	47	TRUE	TRUE	47	TRUE		FALSE	FALSE	TRUE	TRUE	TRUE	TRUE	TRUE	TRUE	19	327		TMZChemoradiation.TMZChemoLong	TRUE	DECEASED	NON G.CIMP	Mesenchymal	FALSE	1	TCGA.19.1385.01	327	1	days	Kirc+		cluster 1	GBM non.CIMP c15				TCGA.19.1385			days	327	days	TCGA Glioblastoma (GBM)	glioblastoma multiforme	Brain
TCGA-19-1386-01	51.13	TRUE	TRUE	TRUE	TRUE	140	TRUE	TRUE	140	TRUE		FALSE	FALSE	TRUE	TRUE	TRUE	TRUE	TRUE	TRUE	19	276		TMZChemoradiation.TMZChemoLong	TRUE	DECEASED	NON G.CIMP	Classical	FALSE	1	TCGA.19.1386.01	276	1	days	GBM		cluster 3	GBM non.CIMP c15	GBM.like c2			TCGA.19.1386			days	276	days	TCGA Glioblastoma (GBM)	glioblastoma multiforme	Brain
TCGA-19-1387-01	81.84	FALSE	FALSE	FALSE	TRUE	40	TRUE	TRUE	40	TRUE		FALSE	FALSE	FALSE	FALSE	FALSE	FALSE	FALSE	FALSE	19	181		TMZChemoLong	FALSE	LIVING	NON G.CIMP	Proneural	FALSE	0	TCGA.19.1387.01	181	0	days	GBM		cluster 4	GBM non.CIMP c15				TCGA.19.1387			days	181	days	TCGA Glioblastoma (GBM)	glioblastoma multiforme	Brain
TCGA-19-1388-01	58.5	TRUE	FALSE	FALSE	TRUE	257	TRUE	TRUE	257	TRUE		FALSE	FALSE	TRUE	TRUE	TRUE	TRUE	TRUE	TRUE	19	394		TMZChemoradiation.TMZChemoLong	TRUE	DECEASED	NON G.CIMP	Mesenchymal	FALSE	1	TCGA.19.1388.01	394	1	days	Squamous		cluster 6	GBM non.CIMP c15				TCGA.19.1388			days	394	days	TCGA Glioblastoma (GBM)	glioblastoma multiforme	Brain
TCGA-19-1389-01	51.09	TRUE	TRUE	TRUE	TRUE	47	TRUE	TRUE	47	TRUE		FALSE	FALSE	TRUE	TRUE	TRUE	TRUE	TRUE	TRUE	19	141		TMZChemoradiation.TMZChemoLong	TRUE	DECEASED	NON G.CIMP	Mesenchymal	FALSE	1	TCGA.19.1389.01	141	1	days	GBM		cluster 1	GBM non.CIMP c15	GBM.like c2			TCGA.19.1389			days	141	days	TCGA Glioblastoma (GBM)	glioblastoma multiforme	Brain
TCGA-19-1389-02	51.09	TRUE	TRUE	TRUE	TRUE	47	TRUE	TRUE	47	TRUE		FALSE	FALSE	TRUE	TRUE	TRUE	TRUE	TRUE	TRUE	19	141		TMZChemoradiation.TMZChemoLong	TRUE	DECEASED	NON G.CIMP	Mesenchymal	FALSE	1	TCGA.19.1389.02	141	1	days				GBM non.CIMP c15		GBM.like c6		TCGA.19.1389			days	141	days	TCGA Glioblastoma (GBM)	glioblastoma multiforme	Brain
TCGA-19-1390-01	63.14	FALSE	FALSE	FALSE	FALSE	0	FALSE	FALSE	0	FALSE		FALSE	FALSE	FALSE	FALSE	FALSE	FALSE	FALSE	FALSE	19	772			FALSE	DECEASED	NON G.CIMP	Proneural	FALSE	1	TCGA.19.1390.01	772	1	days	BRCA.LUAD+	C10.GBM	cluster 4	GBM non.CIMP c15	GBM.like c2	GBM.like c6	mutation cluster 5	TCGA.19.1390			days	772	days	TCGA Glioblastoma (GBM)	glioblastoma multiforme	Brain
TCGA-19-1392-01	72.8	FALSE	FALSE	FALSE	FALSE	0	FALSE	FALSE	0	FALSE		FALSE	FALSE	FALSE	FALSE	FALSE	FALSE	FALSE	FALSE	19	111			FALSE	DECEASED	NON G.CIMP	Proneural	FALSE	1	TCGA.19.1392.01	111	1	days	BRCA.LUAD+		cluster 4	GBM non.CIMP c15	GBM.like c2			TCGA.19.1392			days	111	days	TCGA Glioblastoma (GBM)	glioblastoma multiforme	Brain
TCGA-19-1786-01	64.53	FALSE	FALSE	FALSE	FALSE	0	FALSE	FALSE	0	FALSE		FALSE	FALSE	TRUE	TRUE	TRUE	TRUE	TRUE	TRUE	19	217		StandardRadiation	FALSE	LIVING	NON G.CIMP	Classical	FALSE	0	TCGA.19.1786.01	218	0	days	GBM		cluster 3	GBM non.CIMP c15	GBM.like c2			TCGA.19.1786			days	218	days	TCGA Glioblastoma (GBM)	glioblastoma multiforme	Brain
TCGA-19-1787-01	48.99	TRUE	TRUE	TRUE	TRUE	197	TRUE	TRUE	197	TRUE		FALSE	FALSE	TRUE	TRUE	TRUE	TRUE	TRUE	TRUE	19	385		TMZChemoradiation.TMZChemoLong	TRUE	DECEASED	NON G.CIMP	Mesenchymal	FALSE	1	TCGA.19.1787.01	385	1	days	GBM		cluster 4	GBM non.CIMP c15		GBM.like c6		TCGA.19.1787			days	385	days	TCGA Glioblastoma (GBM)	glioblastoma multiforme	Brain
TCGA-19-1788-01	39.15	TRUE	TRUE	TRUE	TRUE	45	TRUE	TRUE	45	TRUE		FALSE	FALSE	TRUE	TRUE	TRUE	TRUE	TRUE	TRUE	19	111		TMZChemoradiation.TMZChemoLong	TRUE	DECEASED	G.CIMP	Proneural	FALSE	1	TCGA.19.1788.01	112	1	days	Kirc+		cluster 5	GBM CIMP c16	GBM.like c2			TCGA.19.1788			days	112	days	TCGA Glioblastoma (GBM)	glioblastoma multiforme	Brain
TCGA-19-1789-01	69.22	FALSE	TRUE	TRUE	TRUE	7	TRUE	TRUE	7	TRUE		FALSE	FALSE	TRUE	TRUE	TRUE	TRUE	TRUE	TRUE	19	93		StandardRadiation.TMZChemoLong	FALSE	DECEASED	NON G.CIMP	Classical	FALSE	1	TCGA.19.1789.01	99	1	days	GBM		cluster 4	GBM non.CIMP c15	GBM.like c2			TCGA.19.1789			days	99	days	TCGA Glioblastoma (GBM)	glioblastoma multiforme	Brain
TCGA-19-1790-01	56.47	TRUE	TRUE	TRUE	TRUE	42	TRUE	TRUE	42	TRUE		FALSE	FALSE	TRUE	TRUE	TRUE	TRUE	TRUE	TRUE	19	153		TMZChemoradiation.TMZChemoLong	TRUE	DECEASED	NON G.CIMP	Mesenchymal	FALSE	1	TCGA.19.1790.01	154	1	days	GBM	C10.GBM	cluster 3	GBM non.CIMP c15	KIRC.like c1		mutation cluster 14	TCGA.19.1790			days	154	days	TCGA Glioblastoma (GBM)	glioblastoma multiforme	Brain
TCGA-19-1791-01	82.31	FALSE	FALSE	FALSE	FALSE	0	FALSE	FALSE	0	FALSE		FALSE	FALSE	FALSE	FALSE	FALSE	FALSE	FALSE	FALSE	19	4			FALSE	LIVING	NON G.CIMP	Neural	FALSE	0	TCGA.19.1791.01	4	0	days	BRCA.LUAD+		cluster 6	GBM non.CIMP c15	GBM.like c2			TCGA.19.1791			days	4	days	TCGA Glioblastoma (GBM)	glioblastoma multiforme	Brain
TCGA-19-2619-01	55.19	TRUE	TRUE	TRUE	TRUE	34	TRUE	TRUE	34	TRUE		FALSE	FALSE	TRUE	TRUE	TRUE	TRUE	TRUE	TRUE	19	294		TMZChemoradiation.TMZChemoLong	TRUE	LIVING	NON G.CIMP	Classical	FALSE	0	TCGA.19.2619.01	294	0	days	BRCA.LUAD+	C10.GBM	cluster 3	GBM non.CIMP c15	GBM.like c2	GBM.like c6	mutation c1uster 9	TCGA.19.2619			days	294	days	TCGA Glioblastoma (GBM)	glioblastoma multiforme	Brain
TCGA-19-2620-01	70.26	TRUE	TRUE	TRUE	TRUE	19	TRUE	TRUE	19	TRUE		FALSE	FALSE	TRUE	FALSE	FALSE	TRUE	FALSE	FALSE	19	148		TMZChemoradiation.TMZChemoLong	TRUE	DECEASED	NON G.CIMP	Neural	FALSE	1	TCGA.19.2620.01	148	1	days	GBM	C10.GBM	cluster 3	GBM non.CIMP c15	GBM.like c2	GBM.like c6	mutation cluster 14	TCGA.19.2620			days	148	days	TCGA Glioblastoma (GBM)	glioblastoma multiforme	Brain
TCGA-19-2621-01	83.31	FALSE	FALSE	FALSE	FALSE	0	FALSE	FALSE	0	FALSE		FALSE	FALSE	FALSE	FALSE	FALSE	FALSE	FALSE	FALSE	19	33			FALSE	DECEASED	NON G.CIMP	Classical	FALSE	1	TCGA.19.2621.01	33	1	days	GBM		cluster 3	GBM non.CIMP c15				TCGA.19.2621			days	33	days	TCGA Glioblastoma (GBM)	glioblastoma multiforme	Brain
TCGA-19-2623-01	65.26	TRUE	TRUE	TRUE	TRUE	180	TRUE	TRUE	180	TRUE		FALSE	FALSE	TRUE	TRUE	TRUE	TRUE	TRUE	TRUE	19	229		TMZChemoradiation.TMZChemoLong	TRUE	LIVING	NON G.CIMP	Mesenchymal	FALSE	0	TCGA.19.2623.01	229	0	days	GBM		cluster 3	GBM non.CIMP c15			mutation cluster 8	TCGA.19.2623			days	229	days	TCGA Glioblastoma (GBM)	glioblastoma multiforme	Brain
TCGA-19-2624-01	51.72	FALSE	FALSE	FALSE	FALSE	0	FALSE	FALSE	0	FALSE		FALSE	FALSE	FALSE	FALSE	FALSE	FALSE	FALSE	FALSE	19	5			FALSE	DECEASED	NON G.CIMP	Proneural	FALSE	1	TCGA.19.2624.01	5	1	days	GBM	C10.GBM	cluster 2	GBM non.CIMP c15		GBM.like c6	mutation cluster 14	TCGA.19.2624			days	5	days	TCGA Glioblastoma (GBM)	glioblastoma multiforme	Brain
TCGA-19-2625-01	76.47	FALSE	FALSE	FALSE	FALSE	0	FALSE	FALSE	0	FALSE		FALSE	FALSE	FALSE	FALSE	FALSE	FALSE	FALSE	FALSE	19	124			FALSE	DECEASED	NON G.CIMP	Classical	FALSE	1	TCGA.19.2625.01	124	1	days	Iq	C10.GBM	cluster 2	GBM non.CIMP c15	KIRC.like c1	GBM.like c6	mutation cluster 8	TCGA.19.2625			days	124	days	TCGA Glioblastoma (GBM)	glioblastoma multiforme	Brain
TCGA-19-2629-01	60.94	TRUE	TRUE	TRUE	TRUE	92	TRUE	TRUE	92	TRUE	vital_status,	TRUE	FALSE	TRUE	TRUE	TRUE	TRUE	TRUE	TRUE	19			TMZChemoradiation.TMZChemoLong	TRUE		G.CIMP	Proneural	FALSE	1	TCGA.19.2629.01	737	1	days	Kirc+	C10.GBM	cluster 5	GBM CIMP c16		GBM.like c6	mutation cluster 8	TCGA.19.2629			days	737	days	TCGA Glioblastoma (GBM)	glioblastoma multiforme	Brain
TCGA-19-2631-01	74.47	FALSE	FALSE	FALSE	FALSE	0	FALSE	FALSE	0	FALSE		FALSE	FALSE	TRUE	TRUE	TRUE	TRUE	TRUE	TRUE	19	213		StandardRadiation	FALSE	DECEASED	NON G.CIMP	Classical	FALSE	1	TCGA.19.2631.01	213	1	days	GBM	C10.GBM	cluster 3	GBM non.CIMP c15	GBM.like c2		mutation cluster 14	TCGA.19.2631			days	213	days	TCGA Glioblastoma (GBM)	glioblastoma multiforme	Brain
TCGA-19-4065-01																													0	TCGA.19.4065.01	214	0	days	BRCA.LUAD+			GBM non.CIMP c15		GBM.like c6		TCGA.19.4065			days	214	days	TCGA Glioblastoma (GBM)	glioblastoma multiforme	Brain
TCGA-19-4065-02																													0	TCGA.19.4065.02	214	0	days				GBM non.CIMP c15		GBM.like c6		TCGA.19.4065			days	214	days	TCGA Glioblastoma (GBM)	glioblastoma multiforme	Brain
TCGA-19-4068-01	68.3	TRUE	TRUE	TRUE	TRUE	42	TRUE	TRUE	42	TRUE		FALSE	FALSE	TRUE	FALSE	FALSE	TRUE	FALSE	FALSE	19	136		TMZChemoradiation.TMZChemoLong	TRUE	LIVING	NON G.CIMP	Classical	FALSE	0	TCGA.19.4068.01	137	0	days	GBM	C10.GBM	cluster 3	GBM non.CIMP c15	GBM.like c2		mutation c1uster 9	TCGA.19.4068			days	137	days	TCGA Glioblastoma (GBM)	glioblastoma multiforme	Brain
TCGA-19-5947-01	47.14	FALSE	FALSE	FALSE	FALSE	0	FALSE	FALSE	0	FALSE		FALSE	FALSE	TRUE	FALSE	FALSE	TRUE	FALSE	FALSE	19	192		NonstandardRadiation	FALSE	DECEASED	NON G.CIMP	Mesenchymal	FALSE	1	TCGA.19.5947.01	202	1	days	GBM	C10.GBM	cluster 1	GBM non.CIMP c15	KIRC.like c1		mutation cluster 14	TCGA.19.5947			days	202	days	TCGA Glioblastoma (GBM)	glioblastoma multiforme	Brain
TCGA-19-5950-01	52.69	TRUE	TRUE	TRUE	TRUE	165	TRUE	TRUE	165	TRUE		FALSE	FALSE	TRUE	TRUE	TRUE	TRUE	TRUE	TRUE	19	343		TMZChemoradiation.TMZChemoLong	TRUE	LIVING	NON G.CIMP	Classical	FALSE	1	TCGA.19.5950.01	523	1	days	GBM	C10.GBM	cluster 3	GBM non.CIMP c15	GBM.like c2		mutation c1uster 9	TCGA.19.5950			days	523	days	TCGA Glioblastoma (GBM)	glioblastoma multiforme	Brain
TCGA-19-5951-01	76.65	TRUE	TRUE	TRUE	TRUE	45	TRUE	TRUE	45	TRUE		FALSE	FALSE	TRUE	TRUE	TRUE	TRUE	TRUE	TRUE	19	244		TMZChemoradiation.TMZChemoLong	TRUE	DECEASED	NON G.CIMP	Classical	FALSE	1	TCGA.19.5951.01	244	1	days	GBM	C10.GBM	cluster 3	GBM non.CIMP c15	GBM.like c2		mutation cluster 14	TCGA.19.5951			days	244	days	TCGA Glioblastoma (GBM)	glioblastoma multiforme	Brain
TCGA-19-5952-01	62.53	FALSE	FALSE	FALSE	FALSE	0	FALSE	FALSE	0	FALSE		FALSE	FALSE	TRUE	FALSE	FALSE	TRUE	FALSE	FALSE	19	575		NonstandardRadiation	FALSE	DECEASED	NON G.CIMP	Classical	FALSE	1	TCGA.19.5952.01	575	1	days	GBM	C10.GBM	cluster 2	GBM non.CIMP c15	GBM.like c2		mutation c1uster 9	TCGA.19.5952			days	575	days	TCGA Glioblastoma (GBM)	glioblastoma multiforme	Brain
TCGA-19-5953-01																													1	TCGA.19.5953.01	144	1	days	GBM	C10.GBM		GBM non.CIMP c15	KIRC.like c1		mutation c1uster 9	TCGA.19.5953			days	144	days	TCGA Glioblastoma (GBM)	glioblastoma multiforme	Brain
TCGA-19-5954-01	72.16	TRUE	TRUE	TRUE	TRUE	49	TRUE	TRUE	49	TRUE		FALSE	FALSE	TRUE	TRUE	TRUE	TRUE	TRUE	TRUE	19	242		TMZChemoradiation.TMZChemoLong	TRUE	LIVING	NON G.CIMP	Classical	FALSE	1	TCGA.19.5954.01	368	1	days	GBM	C10.GBM	cluster 2	GBM non.CIMP c15	GBM.like c2		mutation cluster 4	TCGA.19.5954			days	368	days	TCGA Glioblastoma (GBM)	glioblastoma multiforme	Brain
TCGA-19-5955-01	83.64	FALSE	FALSE	FALSE	FALSE	0	FALSE	FALSE	0	FALSE		FALSE	FALSE	FALSE	FALSE	FALSE	FALSE	FALSE	FALSE	19	54			FALSE	DECEASED	NON G.CIMP	Mesenchymal	FALSE	1	TCGA.19.5955.01	54	1	days	GBM	C10.GBM	cluster 2	GBM non.CIMP c15	GBM.like c2		mutation cluster 14	TCGA.19.5955			days	54	days	TCGA Glioblastoma (GBM)	glioblastoma multiforme	Brain
TCGA-19-5956-01	53.63	TRUE	TRUE	TRUE	TRUE	25	TRUE	TRUE	25	TRUE		FALSE	FALSE	TRUE	TRUE	TRUE	TRUE	TRUE	TRUE	19	198		TMZChemoradiation.TMZChemoLong	TRUE	LIVING	NON G.CIMP	Proneural	FALSE	1	TCGA.19.5956.01	684	1	days	Kirc+		cluster 6	GBM non.CIMP c15	GBM.like c2			TCGA.19.5956	647	1	days	684	days	TCGA Glioblastoma (GBM)	glioblastoma multiforme	Brain
TCGA-19-5958-01	56.03	TRUE	TRUE	TRUE	TRUE	52	TRUE	TRUE	52	TRUE		FALSE	FALSE	TRUE	TRUE	TRUE	TRUE	TRUE	TRUE	19	164		TMZChemoradiation.TMZChemoLong	TRUE	LIVING	NON G.CIMP	Classical	FALSE	1	TCGA.19.5958.01	428	1	days	GBM	C10.GBM	cluster 2	GBM non.CIMP c15	GBM.like c2		mutation cluster 4	TCGA.19.5958	356	1	days	428	days	TCGA Glioblastoma (GBM)	glioblastoma multiforme	Brain
TCGA-19-5959-01	77.89	TRUE	TRUE	TRUE	TRUE	21	TRUE	TRUE	21	TRUE		FALSE	FALSE	TRUE	TRUE	TRUE	TRUE	TRUE	TRUE	19	161		TMZChemoradiation.TMZChemoLong	TRUE	LIVING	NON G.CIMP	Classical	FALSE	1	TCGA.19.5959.01	511	1	days	GBM	C10.GBM	cluster 4	GBM non.CIMP c15	GBM.like c2		mutation cluster 12	TCGA.19.5959	511	0	days	511	days	TCGA Glioblastoma (GBM)	glioblastoma multiforme	Brain
TCGA-19-5960-01	56.51	TRUE	TRUE	TRUE	TRUE	103	TRUE	TRUE	103	TRUE		FALSE	FALSE	TRUE	TRUE	TRUE	TRUE	TRUE	TRUE	19	165		TMZChemoradiation.TMZChemoLong	TRUE	LIVING	NON G.CIMP	Proneural	FALSE	1	TCGA.19.5960.01	455	1	days	GBM	C10.GBM	cluster 4	GBM non.CIMP c15	GBM.like c2	GBM.like c6	mutation c1uster 10	TCGA.19.5960	382	1	days	455	days	TCGA Glioblastoma (GBM)	glioblastoma multiforme	Brain
TCGA-19-A60I-01																													0	TCGA.19.A60I.01	541	0	days								TCGA.19.A60I	541	0	days	541	days	TCGA Glioblastoma (GBM)	glioblastoma multiforme	Brain
TCGA-19-A6J4-01																													1	TCGA.19.A6J4.01	121	1	days								TCGA.19.A6J4			days	121	days	TCGA Glioblastoma (GBM)	glioblastoma multiforme	Brain
TCGA-19-A6J5-01																													0	TCGA.19.A6J5.01	868	0	days								TCGA.19.A6J5	868	0	days	868	days	TCGA Glioblastoma (GBM)	glioblastoma multiforme	Brain
TCGA-26-1438-01	36.93	TRUE	TRUE	TRUE	TRUE	147	TRUE	TRUE	146	TRUE		FALSE	FALSE	TRUE	TRUE	TRUE	TRUE	TRUE	TRUE	26	305		TMZChemoradiation.TMZChemoLong	TRUE	LIVING	NON G.CIMP	Mesenchymal	FALSE	0	TCGA.26.1438.01	305	0	days	GBM		cluster 1	GBM non.CIMP c15				TCGA.26.1438			days	305	days	TCGA Glioblastoma (GBM)	glioblastoma multiforme	Brain
TCGA-26-1439-01	63.8	TRUE	TRUE	TRUE	TRUE	51	TRUE	TRUE	51	TRUE		FALSE	FALSE	TRUE	TRUE	TRUE	TRUE	TRUE	TRUE	26	422		TMZChemoradiation.TMZChemoLong	TRUE	DECEASED	NON G.CIMP	Classical	FALSE	1	TCGA.26.1439.01	422	1	days	Kirc+		cluster 3	GBM non.CIMP c15			mutation cluster 14	TCGA.26.1439			days	422	days	TCGA Glioblastoma (GBM)	glioblastoma multiforme	Brain
TCGA-26-1440-01	48.41	TRUE	TRUE	TRUE	TRUE	290	TRUE	TRUE	290	TRUE		FALSE	FALSE	TRUE	TRUE	TRUE	TRUE	TRUE	TRUE	26	296		TMZChemoradiation.TMZChemoLong	TRUE	LIVING	NON G.CIMP	Classical	FALSE	0	TCGA.26.1440.01	296	0	days	BRCA.LUAD+		cluster 6	GBM non.CIMP c15	GBM.like c2			TCGA.26.1440			days	296	days	TCGA Glioblastoma (GBM)	glioblastoma multiforme	Brain
TCGA-26-1442-01	43.67	TRUE	TRUE	TRUE	TRUE	819	TRUE	TRUE	819	TRUE		FALSE	FALSE	TRUE	TRUE	TRUE	TRUE	TRUE	TRUE	26	953		TMZChemoradiation.TMZChemoLong	TRUE	LIVING	G.CIMP	Proneural	FALSE	0	TCGA.26.1442.01	953	0	days	Squamous	C10.GBM	cluster 5	GBM CIMP c16	GBM.like c2	GBM.like c6	mutation cluster 5	TCGA.26.1442			days	953	days	TCGA Glioblastoma (GBM)	glioblastoma multiforme	Brain
TCGA-26-1443-01	60.21	TRUE	TRUE	TRUE	TRUE	132	TRUE	TRUE	132	TRUE		FALSE	FALSE	TRUE	TRUE	TRUE	TRUE	TRUE	TRUE	26	216		TMZChemoradiation.TMZChemoLong	TRUE	LIVING	NON G.CIMP	Classical	FALSE	0	TCGA.26.1443.01	217	0	days	GBM		cluster 3	GBM non.CIMP c15				TCGA.26.1443			days	217	days	TCGA Glioblastoma (GBM)	glioblastoma multiforme	Brain
TCGA-26-1799-01	68.91	FALSE	TRUE	TRUE	TRUE	48	TRUE	TRUE	48	TRUE		FALSE	FALSE	TRUE	TRUE	TRUE	TRUE	TRUE	TRUE	26	285		StandardRadiation.TMZChemoLong	FALSE	DECEASED	NON G.CIMP	Neural	FALSE	1	TCGA.26.1799.01	285	1	days	GBM		cluster 2	GBM non.CIMP c15				TCGA.26.1799			days	285	days	TCGA Glioblastoma (GBM)	glioblastoma multiforme	Brain
TCGA-26-5132-01	74.46	TRUE	TRUE	TRUE	TRUE	45	TRUE	TRUE	45	TRUE		FALSE	FALSE	TRUE	FALSE	TRUE	TRUE	FALSE	TRUE	26	286		TMZChemoradiation.TMZChemoLong	TRUE	LIVING	NON G.CIMP	Classical	FALSE	0	TCGA.26.5132.01	286	0	days	GBM	C10.GBM	cluster 4	GBM non.CIMP c15	GBM.like c2	GBM.like c6	mutation c1uster 9	TCGA.26.5132			days	286	days	TCGA Glioblastoma (GBM)	glioblastoma multiforme	Brain
TCGA-26-5133-01	59.03	TRUE	TRUE	TRUE	TRUE	257	TRUE	TRUE	257	TRUE		FALSE	FALSE	TRUE	FALSE	TRUE	TRUE	FALSE	TRUE	26	452		TMZChemoradiation.TMZChemoLong	TRUE	LIVING	G.CIMP	Proneural	FALSE	0	TCGA.26.5133.01	452	0	days	Kirc+	C10.GBM	cluster 5	GBM CIMP c16	GBM.like c2	GBM.like c6	mutation cluster 13	TCGA.26.5133			days	452	days	TCGA Glioblastoma (GBM)	glioblastoma multiforme	Brain
TCGA-26-5134-01	74.23	FALSE	FALSE	FALSE	FALSE	0	FALSE	FALSE	0	FALSE		FALSE	FALSE	TRUE	FALSE	TRUE	TRUE	FALSE	TRUE	26	167		NonstandardRadiation	FALSE	LIVING	NON G.CIMP	Proneural	FALSE	0	TCGA.26.5134.01	167	0	days	GBM	C10.GBM	cluster 6	GBM non.CIMP c15	GBM.like c2	GBM.like c6	mutation c1uster 9	TCGA.26.5134			days	167	days	TCGA Glioblastoma (GBM)	glioblastoma multiforme	Brain
TCGA-26-5135-01	72.53	FALSE	FALSE	FALSE	FALSE	0	FALSE	FALSE	0	FALSE		FALSE	FALSE	FALSE	FALSE	FALSE	FALSE	FALSE	FALSE	26	269			FALSE	DECEASED	NON G.CIMP	Proneural	FALSE	1	TCGA.26.5135.01	270	1	days	GBM	C10.GBM	cluster 6	GBM non.CIMP c15		GBM.like c6	mutation c1uster 9	TCGA.26.5135			days	270	days	TCGA Glioblastoma (GBM)	glioblastoma multiforme	Brain
TCGA-26-5136-01	78.02	FALSE	FALSE	FALSE	FALSE	0	FALSE	FALSE	0	FALSE		FALSE	FALSE	FALSE	FALSE	FALSE	FALSE	FALSE	FALSE	26	37			FALSE	LIVING	NON G.CIMP	Mesenchymal	FALSE	1	TCGA.26.5136.01	577	1	days	GBM	C10.GBM	cluster 2	GBM non.CIMP c15		GBM.like c6	mutation cluster 3	TCGA.26.5136			days	577	days	TCGA Glioblastoma (GBM)	glioblastoma multiforme	Brain
TCGA-26-5139-01	65.11	FALSE	FALSE	FALSE	FALSE	0	FALSE	FALSE	0	FALSE		FALSE	FALSE	FALSE	FALSE	FALSE	FALSE	FALSE	FALSE	26	48			FALSE	LIVING	NON G.CIMP	Mesenchymal	FALSE	0	TCGA.26.5139.01	48	0	days	GBM	C10.GBM	cluster 3	GBM non.CIMP c15		GBM.like c6	mutation cluster 14	TCGA.26.5139			days	48	days	TCGA Glioblastoma (GBM)	glioblastoma multiforme	Brain
TCGA-26-6173-01	57.75	TRUE	TRUE	TRUE	TRUE	162	TRUE	TRUE	162	TRUE	histological_type,	TRUE		TRUE	FALSE	TRUE	TRUE	FALSE	TRUE	26	241		TMZChemoradiation.TMZChemoLong	TRUE	LIVING				0	TCGA.26.6173.01	241	0	days	BRCA.LUAD+	C10.GBM		GBM non.CIMP c15	GBM.like c2		mutation cluster 12	TCGA.26.6173			days	241	days	TCGA Glioblastoma (GBM)	glioblastoma multiforme	Brain
TCGA-26-6174-01	65.39	TRUE	TRUE	TRUE	TRUE	37	TRUE	TRUE	37	TRUE		FALSE	FALSE	TRUE	FALSE	TRUE	TRUE	FALSE	TRUE	26	70		TMZChemoradiation.TMZChemoLong	TRUE	LIVING				0	TCGA.26.6174.01	71	0	days	Kirc+	C10.GBM		GBM non.CIMP c15	GBM.like c2		mutation cluster 4	TCGA.26.6174			days	71	days	TCGA Glioblastoma (GBM)	glioblastoma multiforme	Brain
TCGA-26-A7UX-01																													0	TCGA.26.A7UX.01	588	0	days								TCGA.26.A7UX	407	1	days	588	days	TCGA Glioblastoma (GBM)	glioblastoma multiforme	Brain
TCGA-27-1830-01	57.85	FALSE	TRUE	TRUE	TRUE	79	TRUE	TRUE	79	TRUE		FALSE	FALSE	TRUE	TRUE	TRUE	TRUE	TRUE	TRUE	27	154		StandardRadiation.TMZChemoLong	FALSE	DECEASED	NON G.CIMP	Proneural	FALSE	1	TCGA.27.1830.01	154	1	days	GBM	C10.GBM	cluster 2	GBM non.CIMP c15	GBM.like c2	GBM.like c6	mutation cluster 5	TCGA.27.1830			days	154	days	TCGA Glioblastoma (GBM)	glioblastoma multiforme	Brain
TCGA-27-1831-01	66.93	TRUE	TRUE	TRUE	TRUE	99	TRUE	TRUE	97	TRUE		FALSE	FALSE	TRUE	TRUE	TRUE	TRUE	TRUE	TRUE	27	504		TMZChemoradiation.TMZChemoLong	TRUE	DECEASED	NON G.CIMP	Neural	FALSE	1	TCGA.27.1831.01	505	1	days	GBM	C10.GBM	cluster 2	GBM non.CIMP c15	GBM.like c2	GBM.like c6	mutation cluster 7	TCGA.27.1831			days	505	days	TCGA Glioblastoma (GBM)	glioblastoma multiforme	Brain
TCGA-27-1832-01	59.35	FALSE	TRUE	TRUE	TRUE	185	TRUE	TRUE	185	TRUE		FALSE	FALSE	TRUE	FALSE	FALSE	TRUE	FALSE	FALSE	27	300		NonstandardRadiation.TMZChemoLong	FALSE	DECEASED	NON G.CIMP	Mesenchymal	FALSE	1	TCGA.27.1832.01	300	1	days	GBM	C10.GBM	cluster 1	GBM non.CIMP c15	GBM.like c2	GBM.like c6	mutation c1uster 9	TCGA.27.1832			days	300	days	TCGA Glioblastoma (GBM)	glioblastoma multiforme	Brain
TCGA-27-1833-01	67.33	FALSE	TRUE	TRUE	TRUE	542	TRUE	TRUE	426	TRUE		FALSE	FALSE	TRUE	TRUE	TRUE	TRUE	TRUE	TRUE	27	737		StandardRadiation.TMZChemoLong	FALSE	DECEASED	NON G.CIMP	Classical	FALSE	1	TCGA.27.1833.01	737	1	days	GBM	C10.GBM	cluster 4	GBM non.CIMP c15	GBM.like c2		mutation c1uster 9	TCGA.27.1833			days	737	days	TCGA Glioblastoma (GBM)	glioblastoma multiforme	Brain
TCGA-27-1834-01	56.31	TRUE	TRUE	TRUE	TRUE	451	TRUE	TRUE	451	TRUE		FALSE	FALSE	TRUE	TRUE	TRUE	TRUE	TRUE	TRUE	27	1232		TMZChemoradiation.TMZChemoLong	TRUE	DECEASED	NON G.CIMP	Neural	FALSE	1	TCGA.27.1834.01	1233	1	days	GBM	C10.GBM	cluster 3	GBM non.CIMP c15	GBM.like c2	GBM.like c6	mutation c1uster 9	TCGA.27.1834			days	1233	days	TCGA Glioblastoma (GBM)	glioblastoma multiforme	Brain
TCGA-27-1835-01	53.23	TRUE	TRUE	TRUE	TRUE	153	TRUE	TRUE	150	TRUE		FALSE	FALSE	TRUE	TRUE	TRUE	TRUE	TRUE	TRUE	27	648		TMZChemoradiation.TMZChemoLong	TRUE	DECEASED	NON G.CIMP	Classical	FALSE	1	TCGA.27.1835.01	648	1	days	GBM	C10.GBM	cluster 3	GBM non.CIMP c15		GBM.like c6	mutation cluster 5	TCGA.27.1835			days	648	days	TCGA Glioblastoma (GBM)	glioblastoma multiforme	Brain
TCGA-27-1836-01	33.02	TRUE	TRUE	TRUE	TRUE	455	TRUE	TRUE	196	TRUE		FALSE	FALSE	TRUE	TRUE	TRUE	TRUE	TRUE	TRUE	27	914		TMZChemoradiation.TMZChemoLong	TRUE	DECEASED	NON G.CIMP	Proneural	FALSE	1	TCGA.27.1836.01	914	1	days	GBM	C10.GBM	cluster 1	GBM non.CIMP c15	GBM.like c2		mutation cluster 5	TCGA.27.1836			days	914	days	TCGA Glioblastoma (GBM)	glioblastoma multiforme	Brain
TCGA-27-1837-01	36.6	FALSE	TRUE	TRUE	TRUE	152	TRUE	TRUE	152	TRUE		FALSE	FALSE	TRUE	TRUE	TRUE	TRUE	TRUE	TRUE	27	427		StandardRadiation.TMZChemoLong	FALSE	DECEASED	NON G.CIMP	Classical	FALSE	1	TCGA.27.1837.01	427	1	days	GBM	C10.GBM	cluster 6	GBM non.CIMP c15		GBM.like c6	mutation cluster 12	TCGA.27.1837			days	427	days	TCGA Glioblastoma (GBM)	glioblastoma multiforme	Brain
TCGA-27-1838-01	59.43	FALSE	TRUE	TRUE	TRUE	7	TRUE	TRUE	5	TRUE		FALSE	FALSE	TRUE	TRUE	TRUE	TRUE	TRUE	TRUE	27	350		StandardRadiation.TMZChemoLong	FALSE	DECEASED	NON G.CIMP	Mesenchymal	FALSE	1	TCGA.27.1838.01	350	1	days	GBM		cluster 1	GBM non.CIMP c15			mutation cluster 11	TCGA.27.1838			days	350	days	TCGA Glioblastoma (GBM)	glioblastoma multiforme	Brain
TCGA-27-2518-01	52.38	TRUE	TRUE	TRUE	TRUE	237	TRUE	TRUE	161	TRUE		FALSE	FALSE	TRUE	TRUE	TRUE	TRUE	TRUE	TRUE	27	752		TMZChemoradiation.TMZChemoLong	TRUE	DECEASED	NON G.CIMP	Neural	FALSE	1	TCGA.27.2518.01	753	1	days	GBM	C10.GBM	cluster 3	GBM non.CIMP c15	GBM.like c2		mutation c1uster 9	TCGA.27.2518			days	753	days	TCGA Glioblastoma (GBM)	glioblastoma multiforme	Brain
TCGA-27-2519-01	48.5	TRUE	TRUE	TRUE	TRUE	265	TRUE	TRUE	174	TRUE		FALSE	FALSE	TRUE	TRUE	TRUE	TRUE	TRUE	TRUE	27	316		TMZChemoradiation.TMZChemoLong	TRUE	LIVING	NON G.CIMP	Mesenchymal	FALSE	1	TCGA.27.2519.01	550	1	days	GBM	C10.GBM	cluster 2	GBM non.CIMP c15		GBM.like c6	mutation cluster 5	TCGA.27.2519			days	550	days	TCGA Glioblastoma (GBM)	glioblastoma multiforme	Brain
TCGA-27-2521-01	34.73	FALSE	TRUE	TRUE	TRUE	241	TRUE	TRUE	241	TRUE		FALSE	FALSE	TRUE	TRUE	TRUE	TRUE	TRUE	TRUE	27	316		StandardRadiation.TMZChemoLong	FALSE	LIVING	G.CIMP	Proneural	FALSE	1	TCGA.27.2521.01	510	1	days	COAD.READ	C10.GBM	cluster 5	GBM CIMP c16		GBM.like c6	mutation cluster 5	TCGA.27.2521			days	510	days	TCGA Glioblastoma (GBM)	glioblastoma multiforme	Brain
TCGA-27-2523-01	63.06	FALSE	TRUE	TRUE	TRUE	371	TRUE	TRUE	321	TRUE		FALSE	FALSE	TRUE	TRUE	TRUE	TRUE	TRUE	TRUE	27	489		StandardRadiation.TMZChemoLong	FALSE	DECEASED	NON G.CIMP	Classical	FALSE	1	TCGA.27.2523.01	489	1	days	GBM	C10.GBM	cluster 4	GBM non.CIMP c15		GBM.like c6	mutation c1uster 9	TCGA.27.2523			days	489	days	TCGA Glioblastoma (GBM)	glioblastoma multiforme	Brain
TCGA-27-2524-01	56.27	FALSE	TRUE	TRUE	TRUE	63	TRUE	TRUE	62	TRUE		FALSE	FALSE	TRUE	TRUE	TRUE	TRUE	TRUE	TRUE	27	231		StandardRadiation.TMZChemoLong	FALSE	DECEASED	NON G.CIMP	Mesenchymal	FALSE	1	TCGA.27.2524.01	231	1	days	GBM	C10.GBM	cluster 3	GBM non.CIMP c15		GBM.like c6	mutation c1uster 9	TCGA.27.2524			days	231	days	TCGA Glioblastoma (GBM)	glioblastoma multiforme	Brain
TCGA-27-2526-01	79.33	FALSE	FALSE	FALSE	FALSE	0	FALSE	FALSE	0	FALSE		FALSE	FALSE	FALSE	FALSE	FALSE	FALSE	FALSE	FALSE	27	87			FALSE	DECEASED	NON G.CIMP	Neural	FALSE	1	TCGA.27.2526.01	87	1	days	GBM	C10.GBM	cluster 3	GBM non.CIMP c15		GBM.like c6	mutation c1uster 9	TCGA.27.2526			days	87	days	TCGA Glioblastoma (GBM)	glioblastoma multiforme	Brain
TCGA-27-2527-01	81.09	FALSE	FALSE	FALSE	FALSE	0	FALSE	FALSE	0	FALSE		FALSE	FALSE	TRUE	FALSE	FALSE	TRUE	FALSE	FALSE	27	438		NonstandardRadiation	FALSE	DECEASED	NON G.CIMP	Mesenchymal	FALSE	1	TCGA.27.2527.01	438	1	days	Kirc+		cluster 1	GBM non.CIMP c15			mutation cluster 4	TCGA.27.2527			days	438	days	TCGA Glioblastoma (GBM)	glioblastoma multiforme	Brain
TCGA-27-2528-01	62.61	TRUE	TRUE	TRUE	TRUE	184	TRUE	TRUE	182	TRUE		FALSE	FALSE	TRUE	TRUE	TRUE	TRUE	TRUE	TRUE	27	479		TMZChemoradiation.TMZChemoLong	TRUE	DECEASED	NON G.CIMP	Classical	FALSE	1	TCGA.27.2528.01	480	1	days	GBM	C10.GBM	cluster 3	GBM non.CIMP c15	GBM.like c2	GBM.like c6	mutation cluster 14	TCGA.27.2528			days	480	days	TCGA Glioblastoma (GBM)	glioblastoma multiforme	Brain
TCGA-28-1745-01	76.16	TRUE	TRUE	TRUE	TRUE	166	TRUE	TRUE	166	TRUE		FALSE	FALSE	TRUE	TRUE	TRUE	TRUE	TRUE	TRUE	28	344		TMZChemoradiation.TMZChemoLong	TRUE	LIVING	NON G.CIMP	Mesenchymal	FALSE	0	TCGA.28.1745.01	345	0	days	Quiet		cluster 2	GBM non.CIMP c15				TCGA.28.1745			days	345	days	TCGA Glioblastoma (GBM)	glioblastoma multiforme	Brain
TCGA-28-1746-01	77.49	FALSE	FALSE	FALSE	FALSE	0	FALSE	FALSE	0	FALSE		FALSE	FALSE	FALSE	FALSE	FALSE	FALSE	FALSE	FALSE	28	6			FALSE	LIVING	NON G.CIMP	Proneural	FALSE	0	TCGA.28.1746.01	6	0	days	BRCA.LUAD+		cluster 3	GBM non.CIMP c15	GBM.like c2			TCGA.28.1746			days	6	days	TCGA Glioblastoma (GBM)	glioblastoma multiforme	Brain
TCGA-28-1747-01	44.63	FALSE	TRUE	TRUE	TRUE	12	TRUE	TRUE	12	TRUE		FALSE	FALSE	TRUE	FALSE	FALSE	TRUE	FALSE	FALSE	28	77		NonstandardRadiation.TMZChemoLong	FALSE	DECEASED	NON G.CIMP	Classical	FALSE	1	TCGA.28.1747.01	77	1	days	GBM	C10.GBM	cluster 2	GBM non.CIMP c15	GBM.like c2	GBM.like c6	mutation cluster 14	TCGA.28.1747			days	77	days	TCGA Glioblastoma (GBM)	glioblastoma multiforme	Brain
TCGA-28-1749-01	73.28	TRUE	TRUE	TRUE	TRUE	140	TRUE	TRUE	140	TRUE		FALSE	FALSE	TRUE	TRUE	TRUE	TRUE	TRUE	TRUE	28	279		TMZChemoradiation.TMZChemoLong	TRUE	LIVING	NON G.CIMP	Classical	FALSE	0	TCGA.28.1749.01	280	0	days	GBM		cluster 3	GBM non.CIMP c15				TCGA.28.1749			days	280	days	TCGA Glioblastoma (GBM)	glioblastoma multiforme	Brain
TCGA-28-1750-01	40.57	TRUE	TRUE	TRUE	TRUE	106	TRUE	TRUE	106	TRUE		FALSE	FALSE	TRUE	TRUE	TRUE	TRUE	TRUE	TRUE	28	253		TMZChemoradiation.TMZChemoLong	TRUE	LIVING	NON G.CIMP	Mesenchymal	FALSE	0	TCGA.28.1750.01	254	0	days	GBM		cluster 3	GBM non.CIMP c15	GBM.like c2			TCGA.28.1750			days	254	days	TCGA Glioblastoma (GBM)	glioblastoma multiforme	Brain
TCGA-28-1751-01	61.03	TRUE	TRUE	TRUE	TRUE	194	TRUE	TRUE	194	TRUE		FALSE	FALSE	TRUE	TRUE	TRUE	TRUE	TRUE	TRUE	28	231		TMZChemoradiation.TMZChemoLong	TRUE	LIVING	NON G.CIMP	Mesenchymal	FALSE	0	TCGA.28.1751.01	232	0	days	GBM		cluster 1	GBM non.CIMP c15				TCGA.28.1751			days	232	days	TCGA Glioblastoma (GBM)	glioblastoma multiforme	Brain
TCGA-28-1752-01	42.61	TRUE	TRUE	TRUE	TRUE	262	TRUE	TRUE	262	TRUE		FALSE	FALSE	TRUE	TRUE	TRUE	TRUE	TRUE	TRUE	28	257		TMZChemoradiation.TMZChemoLong	TRUE	LIVING	NON G.CIMP	Neural	FALSE	0	TCGA.28.1752.01	258	0	days	GBM		cluster 2	GBM non.CIMP c15	GBM.like c2			TCGA.28.1752			days	258	days	TCGA Glioblastoma (GBM)	glioblastoma multiforme	Brain
TCGA-28-1753-01	53.02	FALSE	FALSE	FALSE	FALSE	0	FALSE	FALSE	0	FALSE		FALSE	FALSE	TRUE	FALSE	FALSE	TRUE	FALSE	FALSE	28	36		NonstandardRadiation	FALSE	LIVING	NON G.CIMP	Mesenchymal	FALSE	0	TCGA.28.1753.01	37	0	days	GBM	C10.GBM	cluster 2	GBM non.CIMP c15	KIRC.like c1	GBM.like c6	mutation cluster 5	TCGA.28.1753			days	37	days	TCGA Glioblastoma (GBM)	glioblastoma multiforme	Brain
TCGA-28-1755-01	52.74	TRUE	TRUE	TRUE	TRUE	43	TRUE	TRUE	43	TRUE		FALSE	FALSE	TRUE	TRUE	TRUE	TRUE	TRUE	TRUE	28	46		TMZChemoradiation.TMZChemoLong	TRUE	DECEASED	NON G.CIMP	Classical	FALSE	1	TCGA.28.1755.01	47	1	days	GBM		cluster 6	GBM non.CIMP c15				TCGA.28.1755			days	47	days	TCGA Glioblastoma (GBM)	glioblastoma multiforme	Brain
TCGA-28-1756-01	78.43	TRUE	TRUE	TRUE	TRUE	49	TRUE	TRUE	49	TRUE		FALSE	FALSE	TRUE	FALSE	FALSE	TRUE	FALSE	FALSE	28	86		TMZChemoradiation.TMZChemoLong	TRUE	LIVING	G.CIMP	Proneural	FALSE	0	TCGA.28.1756.01	86	0	days	Squamous		cluster 5	GBM CIMP c16				TCGA.28.1756			days	86	days	TCGA Glioblastoma (GBM)	glioblastoma multiforme	Brain
TCGA-28-1757-01	71.7	FALSE	FALSE	FALSE	FALSE	0	FALSE	FALSE	0	FALSE		FALSE	FALSE	FALSE	FALSE	FALSE	FALSE	FALSE	FALSE	28	4			FALSE	LIVING	NON G.CIMP	Classical	FALSE	0	TCGA.28.1757.01	4	0	days	GBM		cluster 2	GBM non.CIMP c15	GBM.like c2			TCGA.28.1757			days	4	days	TCGA Glioblastoma (GBM)	glioblastoma multiforme	Brain
TCGA-28-1760-01	48.62	FALSE	TRUE	TRUE	TRUE	0	FALSE	TRUE	0	FALSE		FALSE	FALSE	TRUE	TRUE	TRUE	TRUE	TRUE	TRUE	28	143		StandardRadiation.TMZChemo	FALSE	LIVING	NON G.CIMP	Classical	FALSE	0	TCGA.28.1760.01	143	0	days	BRCA.LUAD+		cluster 2	GBM non.CIMP c15	GBM.like c2			TCGA.28.1760			days	143	days	TCGA Glioblastoma (GBM)	glioblastoma multiforme	Brain
TCGA-28-2499-01																										NON G.CIMP				TCGA.28.2499.01			days			cluster 4	GBM non.CIMP c15		GBM.like c6	mutation c1uster 9	TCGA.28.2499			days		days	TCGA Glioblastoma (GBM)	glioblastoma multiforme	Brain
TCGA-28-2501-01																										NON G.CIMP	Mesenchymal	FALSE		TCGA.28.2501.01			days	GBM	C10.GBM	cluster 2	GBM non.CIMP c15	GBM.like c2		mutation c1uster 9	TCGA.28.2501			days		days	TCGA Glioblastoma (GBM)	glioblastoma multiforme	Brain
TCGA-28-2502-01	65.18	FALSE	FALSE	FALSE	FALSE	0	FALSE	FALSE	0	FALSE		FALSE	FALSE	TRUE	FALSE	FALSE	TRUE	FALSE	FALSE	28	20		NonstandardRadiation	FALSE	LIVING	NON G.CIMP	Mesenchymal	FALSE	0	TCGA.28.2502.01	20	0	days	GBM		cluster 2	GBM non.CIMP c15			mutation c1uster 9	TCGA.28.2502			days	20	days	TCGA Glioblastoma (GBM)	glioblastoma multiforme	Brain
TCGA-28-2506-01	63.77	TRUE	TRUE	TRUE	TRUE	46	TRUE	TRUE	46	TRUE		FALSE	FALSE	TRUE	TRUE	TRUE	TRUE	TRUE	TRUE	28	205		TMZChemoradiation.TMZChemoLong	TRUE	LIVING	NON G.CIMP	Neural	FALSE	0	TCGA.28.2506.01	205	0	days	GBM		cluster 2	GBM non.CIMP c15				TCGA.28.2506			days	205	days	TCGA Glioblastoma (GBM)	glioblastoma multiforme	Brain
TCGA-28-2509-01	77.32	FALSE	TRUE	TRUE	TRUE	0	FALSE	TRUE	0	FALSE		FALSE	FALSE	TRUE	TRUE	TRUE	TRUE	TRUE	TRUE	28	145		StandardRadiation.TMZChemo	FALSE	LIVING	NON G.CIMP	Mesenchymal	FALSE	0	TCGA.28.2509.01	145	0	days	BRCA.LUAD+	C10.GBM	cluster 4	GBM non.CIMP c15		GBM.like c6	mutation cluster 5	TCGA.28.2509			days	145	days	TCGA Glioblastoma (GBM)	glioblastoma multiforme	Brain
TCGA-28-2510-01																										NON G.CIMP	Proneural	FALSE		TCGA.28.2510.01			days	GBM	C10.GBM	cluster 1	Low purity c2		GBM.like c6	mutation c1uster 9	TCGA.28.2510			days		days	TCGA Glioblastoma (GBM)	glioblastoma multiforme	Brain
TCGA-28-2512-01																										NON G.CIMP			1	TCGA.28.2512.01	343	1	days			cluster 6	GBM non.CIMP c15				TCGA.28.2512			days	343	days	TCGA Glioblastoma (GBM)	glioblastoma multiforme	Brain
TCGA-28-2513-01	69.6	TRUE	TRUE	TRUE	TRUE	30	TRUE	TRUE	30	TRUE		FALSE	FALSE	TRUE	TRUE	TRUE	TRUE	TRUE	TRUE	28	222		TMZChemoradiation.TMZChemoLong	TRUE	LIVING	NON G.CIMP	Mesenchymal	FALSE	0	TCGA.28.2513.01	222	0	days	GBM	C10.GBM	cluster 1	GBM non.CIMP c15		GBM.like c6	mutation cluster 4	TCGA.28.2513			days	222	days	TCGA Glioblastoma (GBM)	glioblastoma multiforme	Brain
TCGA-28-2514-01	45.82	FALSE	TRUE	TRUE	TRUE	0	FALSE	TRUE	0	FALSE		FALSE	FALSE	TRUE	TRUE	TRUE	TRUE	TRUE	TRUE	28	160		StandardRadiation.TMZChemo	FALSE	LIVING	NON G.CIMP	Classical	FALSE	0	TCGA.28.2514.01	160	0	days	GBM	C10.GBM	cluster 3	GBM non.CIMP c15		GBM.like c6	mutation c1uster 9	TCGA.28.2514			days	160	days	TCGA Glioblastoma (GBM)	glioblastoma multiforme	Brain
TCGA-28-5204-01	72.53	TRUE	TRUE	TRUE	TRUE	440	TRUE	TRUE	440	TRUE		FALSE	FALSE	TRUE	TRUE	TRUE	TRUE	TRUE	TRUE	28	454		TMZChemoradiation.TMZChemoLong	TRUE	DECEASED	NON G.CIMP	Neural	FALSE	1	TCGA.28.5204.01	454	1	days	GBM	C10.GBM	cluster 4	GBM non.CIMP c15		GBM.like c6	mutation c1uster 9	TCGA.28.5204			days	454	days	TCGA Glioblastoma (GBM)	glioblastoma multiforme	Brain
TCGA-28-5207-01	71.12	FALSE	TRUE	TRUE	TRUE	0	FALSE	TRUE	0	FALSE		FALSE	FALSE	TRUE	FALSE	FALSE	TRUE	FALSE	FALSE	28	343		NonstandardRadiation.TMZChemo	FALSE	DECEASED	NON G.CIMP	Mesenchymal	FALSE	1	TCGA.28.5207.01	343	1	days	GBM	C10.GBM	cluster 2	GBM non.CIMP c15		GBM.like c6	mutation cluster 8	TCGA.28.5207			days	343	days	TCGA Glioblastoma (GBM)	glioblastoma multiforme	Brain
TCGA-28-5208-01	52.16	TRUE	TRUE	TRUE	TRUE	325	TRUE	TRUE	176	TRUE		FALSE	FALSE	TRUE	TRUE	TRUE	TRUE	TRUE	TRUE	28	473		TMZChemoradiation.TMZChemoLong	TRUE	LIVING	NON G.CIMP	Mesenchymal	FALSE	1	TCGA.28.5208.01	544	1	days	GBM	C10.GBM	cluster 4	GBM non.CIMP c15	GBM.like c2	GBM.like c6	mutation c1uster 9	TCGA.28.5208			days	544	days	TCGA Glioblastoma (GBM)	glioblastoma multiforme	Brain
TCGA-28-5209-01																										NON G.CIMP	Mesenchymal	FALSE	0	TCGA.28.5209.01	77	0	days	GBM	C10.GBM	cluster 4	GBM non.CIMP c15		GBM.like c6	mutation cluster 14	TCGA.28.5209			days	77	days	TCGA Glioblastoma (GBM)	glioblastoma multiforme	Brain
TCGA-28-5211-01	42.45	TRUE	TRUE	TRUE	TRUE	123	TRUE	TRUE	59	TRUE		FALSE	FALSE	TRUE	TRUE	TRUE	TRUE	TRUE	TRUE	28	358		TMZChemoradiation.TMZChemoLong	TRUE	LIVING				0	TCGA.28.5211.01	358	0	days	GBM			GBM non.CIMP c15			mutation c1uster 9	TCGA.28.5211			days	358	days	TCGA Glioblastoma (GBM)	glioblastoma multiforme	Brain
TCGA-28-5213-01	72.53	FALSE	TRUE	TRUE	TRUE	0	FALSE	TRUE	0	FALSE		FALSE	FALSE	TRUE	TRUE	TRUE	TRUE	TRUE	TRUE	28	298		StandardRadiation.TMZChemo	FALSE	LIVING	NON G.CIMP	Mesenchymal	FALSE	0	TCGA.28.5213.01	951	0	days	GBM	C10.GBM	cluster 2	GBM non.CIMP c15		GBM.like c6	mutation cluster 14	TCGA.28.5213			days	951	days	TCGA Glioblastoma (GBM)	glioblastoma multiforme	Brain
TCGA-28-5214-01	53.44	FALSE	TRUE	TRUE	TRUE	61	TRUE	TRUE	61	TRUE		FALSE	FALSE	TRUE	FALSE	FALSE	TRUE	FALSE	FALSE	28	432		NonstandardRadiation.TMZChemoLong	FALSE	LIVING	NON G.CIMP	Mesenchymal	FALSE	1	TCGA.28.5214.01	713	1	days	GBM	C10.GBM	cluster 3	GBM non.CIMP c15	GBM.like c2		mutation c1uster 9	TCGA.28.5214			days	713	days	TCGA Glioblastoma (GBM)	glioblastoma multiforme	Brain
TCGA-28-5215-01	62.11	FALSE	TRUE	TRUE	TRUE	0	FALSE	TRUE	0	FALSE		FALSE	FALSE	TRUE	FALSE	FALSE	TRUE	FALSE	FALSE	28	335		NonstandardRadiation.TMZChemo	FALSE	DECEASED	NON G.CIMP	Mesenchymal	FALSE	1	TCGA.28.5215.01	335	1	days	Kirc+	C10.GBM	cluster 2	GBM non.CIMP c15		GBM.like c6	mutation c1uster 9	TCGA.28.5215			days	335	days	TCGA Glioblastoma (GBM)	glioblastoma multiforme	Brain
TCGA-28-5216-01	52.67	TRUE	TRUE	TRUE	TRUE	42	TRUE	TRUE	42	TRUE		FALSE	FALSE	TRUE	TRUE	TRUE	TRUE	TRUE	TRUE	28	415		TMZChemoradiation.TMZChemoLong	TRUE	LIVING	NON G.CIMP	Mesenchymal	FALSE	0	TCGA.28.5216.01	415	0	days	Kirc+	C10.GBM	cluster 6	GBM non.CIMP c15		GBM.like c6	mutation cluster 5	TCGA.28.5216	415	0	days	415	days	TCGA Glioblastoma (GBM)	glioblastoma multiforme	Brain
TCGA-28-5218-01	63.23	FALSE	TRUE	TRUE	TRUE	0	FALSE	TRUE	0	FALSE		FALSE	FALSE	TRUE	TRUE	TRUE	TRUE	TRUE	TRUE	28	157		StandardRadiation.TMZChemo	FALSE	DECEASED	NON G.CIMP	Mesenchymal	FALSE	1	TCGA.28.5218.01	157	1	days	High	C10.GBM	cluster 3	GBM non.CIMP c15		GBM.like c6	mutation c1uster 9	TCGA.28.5218			days	157	days	TCGA Glioblastoma (GBM)	glioblastoma multiforme	Brain
TCGA-28-5219-01	47.24	FALSE	TRUE	TRUE	TRUE	0	FALSE	TRUE	0	FALSE		FALSE	FALSE	TRUE	FALSE	FALSE	TRUE	FALSE	FALSE	28	259		NonstandardRadiation.TMZChemo	FALSE	LIVING	NON G.CIMP	Classical	FALSE	0	TCGA.28.5219.01	690	0	days	GBM		cluster 2	GBM non.CIMP c15			mutation cluster 11	TCGA.28.5219			days	690	days	TCGA Glioblastoma (GBM)	glioblastoma multiforme	Brain
TCGA-28-5220-01	67.41	FALSE	TRUE	TRUE	TRUE	0	FALSE	TRUE	0	FALSE		FALSE	FALSE	TRUE	TRUE	TRUE	TRUE	TRUE	TRUE	28	319		StandardRadiation.TMZChemo	FALSE	LIVING	NON G.CIMP	Classical	FALSE	1	TCGA.28.5220.01	388	1	days	GBM	C10.GBM	cluster 3	GBM non.CIMP c15		GBM.like c6	mutation cluster 12	TCGA.28.5220			days	388	days	TCGA Glioblastoma (GBM)	glioblastoma multiforme	Brain
TCGA-28-6450-01	60.72	TRUE	TRUE	TRUE	TRUE	17	TRUE	TRUE	17	TRUE		FALSE	FALSE	TRUE	TRUE	TRUE	TRUE	TRUE	TRUE	28	165		TMZChemoradiation.TMZChemoLong	TRUE	DECEASED	NON G.CIMP	Classical	FALSE	1	TCGA.28.6450.01	165	1	days	GBM		cluster 3	GBM non.CIMP c15			mutation cluster 4	TCGA.28.6450			days	165	days	TCGA Glioblastoma (GBM)	glioblastoma multiforme	Brain
TCGA-32-1970-01	59.17	TRUE	TRUE	TRUE	TRUE	40	TRUE	TRUE	40	TRUE		FALSE	FALSE	TRUE	FALSE	TRUE	TRUE	FALSE	TRUE	32	467		TMZChemoradiation.TMZChemoLong	TRUE	DECEASED	NON G.CIMP	Classical	FALSE	1	TCGA.32.1970.01	468	1	days	GBM	C10.GBM	cluster 2	GBM non.CIMP c15	GBM.like c2	GBM.like c6	mutation cluster 8	TCGA.32.1970			days	468	days	TCGA Glioblastoma (GBM)	glioblastoma multiforme	Brain
TCGA-32-1973-01	21.23	TRUE	TRUE	TRUE	TRUE	467	TRUE	TRUE	384	TRUE		FALSE	FALSE	TRUE	TRUE	TRUE	TRUE	TRUE	TRUE	32	641		TMZChemoradiation.TMZChemoLong	TRUE	DECEASED	NON G.CIMP	Proneural	FALSE	1	TCGA.32.1973.01	641	1	days	Kirc+		cluster 6	GBM non.CIMP c15				TCGA.32.1973			days	641	days	TCGA Glioblastoma (GBM)	glioblastoma multiforme	Brain
TCGA-32-1976-01	65.16	FALSE	FALSE	FALSE	FALSE	0	FALSE	FALSE	0	FALSE		FALSE	FALSE	FALSE	FALSE	FALSE	FALSE	FALSE	FALSE	32	15			FALSE	DECEASED	NON G.CIMP	Proneural	FALSE	1	TCGA.32.1976.01	15	1	days	GBM		cluster 3	GBM non.CIMP c15	GBM.like c2			TCGA.32.1976			days	15	days	TCGA Glioblastoma (GBM)	glioblastoma multiforme	Brain
TCGA-32-1977-01	63.53	FALSE	FALSE	FALSE	FALSE	0	FALSE	FALSE	0	FALSE		FALSE	FALSE	FALSE	FALSE	FALSE	FALSE	FALSE	FALSE	32	3			FALSE	LIVING	NON G.CIMP	Classical	FALSE	0	TCGA.32.1977.01	3	0	days	GBM		cluster 2	GBM non.CIMP c15			mutation cluster 14	TCGA.32.1977			days	3	days	TCGA Glioblastoma (GBM)	glioblastoma multiforme	Brain
TCGA-32-1978-01	57.64	FALSE	FALSE	FALSE	FALSE	0	FALSE	FALSE	0	FALSE		FALSE	FALSE	FALSE	FALSE	FALSE	FALSE	FALSE	FALSE	32	482			FALSE	DECEASED	NON G.CIMP	Classical	FALSE	1	TCGA.32.1978.01	482	1	days	BRCA.LUAD+		cluster 4	GBM non.CIMP c15	GBM.like c2			TCGA.32.1978			days	482	days	TCGA Glioblastoma (GBM)	glioblastoma multiforme	Brain
TCGA-32-1979-01	69.14	FALSE	FALSE	FALSE	FALSE	0	FALSE	FALSE	0	FALSE		FALSE	FALSE	FALSE	FALSE	FALSE	FALSE	FALSE	FALSE	32	593			FALSE	DECEASED	NON G.CIMP	Classical	FALSE	1	TCGA.32.1979.01	593	1	days	GBM		cluster 3	GBM non.CIMP c15			mutation cluster 14	TCGA.32.1979			days	593	days	TCGA Glioblastoma (GBM)	glioblastoma multiforme	Brain
TCGA-32-1980-01	72.46	FALSE	FALSE	FALSE	FALSE	0	FALSE	FALSE	0	FALSE		FALSE	FALSE	FALSE	FALSE	FALSE	FALSE	FALSE	FALSE	32	36			FALSE	DECEASED	NON G.CIMP	Neural	FALSE	1	TCGA.32.1980.01	36	1	days	Quiet	C5.KIRC	cluster 1	Low purity c2		GBM.like c6	mutation c1uster 9	TCGA.32.1980			days	36	days	TCGA Glioblastoma (GBM)	glioblastoma multiforme	Brain
TCGA-32-1982-01	76.01	FALSE	FALSE	FALSE	TRUE	0	FALSE	FALSE	0	FALSE		FALSE	FALSE	FALSE	FALSE	FALSE	FALSE	FALSE	FALSE	32	142		AlkChemo	FALSE	DECEASED	NON G.CIMP	Neural	FALSE	1	TCGA.32.1982.01	142	1	days	GBM	C10.GBM	cluster 3	GBM non.CIMP c15	GBM.like c2	GBM.like c6	mutation cluster 14	TCGA.32.1982			days	142	days	TCGA Glioblastoma (GBM)	glioblastoma multiforme	Brain
TCGA-32-1986-01	68.61	FALSE	TRUE	TRUE	TRUE	14	TRUE	TRUE	14	TRUE		FALSE	FALSE	TRUE	TRUE	TRUE	TRUE	TRUE	TRUE	32	386		StandardRadiation.TMZChemoLong	FALSE	DECEASED	NON G.CIMP	Mesenchymal	FALSE	1	TCGA.32.1986.01	386	1	days	GBM	C10.GBM	cluster 2	GBM non.CIMP c15	KIRC.like c1		mutation c1uster 9	TCGA.32.1986			days	386	days	TCGA Glioblastoma (GBM)	glioblastoma multiforme	Brain
TCGA-32-1987-01	49.53	TRUE	TRUE	TRUE	TRUE	73	TRUE	TRUE	72	TRUE		FALSE	FALSE	TRUE	TRUE	TRUE	TRUE	TRUE	TRUE	32	451		TMZChemoradiation.TMZChemoLong	TRUE	DECEASED	NON G.CIMP	Mesenchymal	FALSE	1	TCGA.32.1987.01	452	1	days	BRCA.LUAD+		cluster 2	GBM non.CIMP c15	GBM.like c2			TCGA.32.1987			days	452	days	TCGA Glioblastoma (GBM)	glioblastoma multiforme	Brain
TCGA-32-1991-01	60.29	TRUE	TRUE	TRUE	TRUE	291	TRUE	TRUE	290	TRUE		FALSE	FALSE	TRUE	TRUE	TRUE	TRUE	TRUE	TRUE	32	515		TMZChemoradiation.TMZChemoLong	TRUE	DECEASED	NON G.CIMP	Classical	FALSE	1	TCGA.32.1991.01	515	1	days	GBM	C10.GBM	cluster 3	GBM non.CIMP c15	GBM.like c2		mutation cluster 14	TCGA.32.1991			days	515	days	TCGA Glioblastoma (GBM)	glioblastoma multiforme	Brain
TCGA-32-2491-01	63.33	TRUE	TRUE	TRUE	TRUE	48	TRUE	TRUE	48	TRUE		FALSE	FALSE	TRUE	TRUE	TRUE	TRUE	TRUE	TRUE	32	372		TMZChemoradiation.TMZChemoLong	TRUE	DECEASED	NON G.CIMP	Mesenchymal	FALSE	1	TCGA.32.2491.01	372	1	days	GBM		cluster 2	GBM non.CIMP c15			mutation cluster 8	TCGA.32.2491			days	372	days	TCGA Glioblastoma (GBM)	glioblastoma multiforme	Brain
TCGA-32-2494-01	58.04	TRUE	TRUE	TRUE	TRUE	408	TRUE	TRUE	408	TRUE		FALSE	FALSE	TRUE	TRUE	TRUE	TRUE	TRUE	TRUE	32	632		TMZChemoradiation.TMZChemoLong	TRUE	DECEASED	NON G.CIMP	Mesenchymal	FALSE	1	TCGA.32.2494.01	632	1	days	GBM		cluster 1	GBM non.CIMP c15			mutation c1uster 9	TCGA.32.2494			days	632	days	TCGA Glioblastoma (GBM)	glioblastoma multiforme	Brain
TCGA-32-2495-01	59.85	TRUE	TRUE	TRUE	TRUE	261	TRUE	TRUE	260	TRUE		FALSE	TRUE	TRUE	TRUE	TRUE	TRUE	TRUE	TRUE	32	456		TMZChemoradiation.TMZChemoLong	TRUE	DECEASED	NON G.CIMP	Classical	FALSE	1	TCGA.32.2495.01	457	1	days	GBM		cluster 4	GBM non.CIMP c15			mutation cluster 14	TCGA.32.2495			days	457	days	TCGA Glioblastoma (GBM)	glioblastoma multiforme	Brain
TCGA-32-2498-01																										NON G.CIMP	Mesenchymal	FALSE		TCGA.32.2498.01			days	High		cluster 1	Low purity c2				TCGA.32.2498			days		days	TCGA Glioblastoma (GBM)	glioblastoma multiforme	Brain
TCGA-32-2615-01	62.74	FALSE	TRUE	TRUE	TRUE	47	TRUE	TRUE	45	TRUE		FALSE	FALSE	FALSE	FALSE	FALSE	TRUE	FALSE	FALSE	32	485		NonstandardRadiation.TMZChemoLong	FALSE	DECEASED	NON G.CIMP	Mesenchymal	FALSE	1	TCGA.32.2615.01	485	1	days	Kirc+	C10.GBM	cluster 2	GBM non.CIMP c15		GBM.like c6	mutation c1uster 9	TCGA.32.2615			days	485	days	TCGA Glioblastoma (GBM)	glioblastoma multiforme	Brain
TCGA-32-2616-01	48.68	TRUE	TRUE	TRUE	TRUE	81	TRUE	TRUE	81	TRUE		FALSE	FALSE	TRUE	TRUE	TRUE	TRUE	TRUE	TRUE	32	223		TMZChemoradiation.TMZChemoLong	TRUE	DECEASED	NON G.CIMP	Mesenchymal	FALSE	1	TCGA.32.2616.01	224	1	days	GBM		cluster 2	GBM non.CIMP c15		GBM.like c6		TCGA.32.2616			days	224	days	TCGA Glioblastoma (GBM)	glioblastoma multiforme	Brain
TCGA-32-2632-01	80.17	FALSE	FALSE	FALSE	FALSE	0	FALSE	FALSE	0	FALSE		FALSE	FALSE	FALSE	FALSE	FALSE	FALSE	FALSE	FALSE	32	269			FALSE	DECEASED	NON G.CIMP	Mesenchymal	FALSE	1	TCGA.32.2632.01	269	1	days	BRCA.LUAD+	C10.GBM	cluster 2	GBM non.CIMP c15		GBM.like c6	mutation cluster 7	TCGA.32.2632			days	269	days	TCGA Glioblastoma (GBM)	glioblastoma multiforme	Brain
TCGA-32-2634-01	82.04	TRUE	TRUE	TRUE	TRUE	375	TRUE	TRUE	374	TRUE		FALSE	FALSE	TRUE	TRUE	TRUE	TRUE	TRUE	TRUE	32	270		TMZChemoradiation.TMZChemoLong	TRUE	LIVING	NON G.CIMP	Proneural	FALSE	0	TCGA.32.2634.01	270	0	days	COAD.READ	C10.GBM	cluster 4	GBM non.CIMP c15		GBM.like c6	mutation cluster 3	TCGA.32.2634			days	270	days	TCGA Glioblastoma (GBM)	glioblastoma multiforme	Brain
TCGA-32-2638-01	67.51	TRUE	TRUE	TRUE	TRUE	48	TRUE	TRUE	48	TRUE		FALSE	FALSE	TRUE	TRUE	TRUE	TRUE	TRUE	TRUE	32	224		TMZChemoradiation.TMZChemoLong	TRUE	LIVING	NON G.CIMP	Classical	FALSE	1	TCGA.32.2638.01	766	1	days	GBM	C10.GBM	cluster 3	GBM non.CIMP c15		GBM.like c6	mutation c1uster 9	TCGA.32.2638			days	766	days	TCGA Glioblastoma (GBM)	glioblastoma multiforme	Brain
TCGA-32-4208-01	25.22	TRUE	TRUE	TRUE	TRUE	49	TRUE	TRUE	49	TRUE		FALSE	FALSE	TRUE	TRUE	TRUE	TRUE	TRUE	TRUE	32	400		TMZChemoradiation.TMZChemoLong	TRUE	LIVING	G.CIMP	Proneural	FALSE	0	TCGA.32.4208.01	400	0	days	BRCA.LUAD+		cluster 5	GBM CIMP c16			mutation cluster 5	TCGA.32.4208			days	400	days	TCGA Glioblastoma (GBM)	glioblastoma multiforme	Brain
TCGA-32-4209-01	40.8	TRUE	TRUE	TRUE	TRUE	45	TRUE	TRUE	45	TRUE		FALSE	TRUE	TRUE	TRUE	TRUE	TRUE	TRUE	TRUE	32	338		TMZChemoradiation.TMZChemoLong	TRUE	LIVING	NON G.CIMP	Mesenchymal	FALSE	1	TCGA.32.4209.01	618	1	days	Kirc+		cluster 2	GBM non.CIMP c15			mutation c1uster 9	TCGA.32.4209			days	618	days	TCGA Glioblastoma (GBM)	glioblastoma multiforme	Brain
TCGA-32-4210-01	73.29	FALSE	FALSE	FALSE	FALSE	0	FALSE	FALSE	0	FALSE		FALSE	FALSE	FALSE	FALSE	FALSE	FALSE	FALSE	FALSE	32	112			FALSE	DECEASED	NON G.CIMP	Proneural	FALSE	1	TCGA.32.4210.01	113	1	days	BRCA.LUAD+	C10.GBM	cluster 3	GBM non.CIMP c15	GBM.like c2		mutation cluster 5	TCGA.32.4210			days	113	days	TCGA Glioblastoma (GBM)	glioblastoma multiforme	Brain
TCGA-32-4211-01	56.8	TRUE	TRUE	TRUE	TRUE	51	TRUE	TRUE	51	TRUE		FALSE	FALSE	TRUE	TRUE	TRUE	TRUE	TRUE	TRUE	32	383		TMZChemoradiation.TMZChemoLong	TRUE	DECEASED	NON G.CIMP	Neural	FALSE	1	TCGA.32.4211.01	383	1	days	GBM	C10.GBM	cluster 3	GBM non.CIMP c15	KIRC.like c1		mutation c1uster 9	TCGA.32.4211			days	383	days	TCGA Glioblastoma (GBM)	glioblastoma multiforme	Brain
TCGA-32-4213-01	47.19	TRUE	TRUE	TRUE	TRUE	225	TRUE	TRUE	225	TRUE		FALSE	FALSE	TRUE	TRUE	TRUE	TRUE	TRUE	TRUE	32	356		TMZChemoradiation.TMZChemoLong	TRUE	LIVING	NON G.CIMP	Mesenchymal	FALSE	0	TCGA.32.4213.01	357	0	days	GBM	C10.GBM	cluster 2	GBM non.CIMP c15		GBM.like c6	mutation c1uster 9	TCGA.32.4213			days	357	days	TCGA Glioblastoma (GBM)	glioblastoma multiforme	Brain
TCGA-32-4719-01	73.08	TRUE	TRUE	TRUE	TRUE	198	TRUE	TRUE	198	TRUE		FALSE	FALSE	TRUE	TRUE	TRUE	TRUE	TRUE	TRUE	32	330		TMZChemoradiation.TMZChemoLong	TRUE	DECEASED	NON G.CIMP	Classical	FALSE	1	TCGA.32.4719.01	330	1	days	Kirc+		cluster 3	GBM non.CIMP c15			mutation c1uster 9	TCGA.32.4719			days	330	days	TCGA Glioblastoma (GBM)	glioblastoma multiforme	Brain
TCGA-32-5222-01	66.08	TRUE	TRUE	TRUE	TRUE	45	TRUE	TRUE	45	TRUE		FALSE	FALSE	TRUE	TRUE	TRUE	TRUE	TRUE	TRUE	32	165		TMZChemoradiation.TMZChemoLong	TRUE	LIVING	NON G.CIMP	Proneural	FALSE	1	TCGA.32.5222.01	585	1	days	GBM	C10.GBM	cluster 4	GBM non.CIMP c15	GBM.like c2	GBM.like c6	mutation c1uster 9	TCGA.32.5222			days	585	days	TCGA Glioblastoma (GBM)	glioblastoma multiforme	Brain
TCGA-41-2571-01	89.29	FALSE	FALSE	FALSE	TRUE	4	TRUE	TRUE	4	TRUE		FALSE	FALSE	FALSE	FALSE	FALSE	FALSE	FALSE	FALSE	41	26		TMZChemoLong	FALSE	DECEASED	NON G.CIMP	Proneural	FALSE	1	TCGA.41.2571.01	26	1	days	GBM	C10.GBM	cluster 3	GBM non.CIMP c15		GBM.like c6	mutation cluster 4	TCGA.41.2571			days	26	days	TCGA Glioblastoma (GBM)	glioblastoma multiforme	Brain
TCGA-41-2572-01	67.09	FALSE	FALSE	FALSE	TRUE	43	TRUE	TRUE	43	TRUE		FALSE	FALSE	TRUE	FALSE	FALSE	TRUE	FALSE	FALSE	41	406		NonstandardRadiation.TMZChemoLong	FALSE	DECEASED	NON G.CIMP	Classical	FALSE	1	TCGA.41.2572.01	406	1	days	GBM	C10.GBM	cluster 3	GBM non.CIMP c15		GBM.like c6	mutation cluster 14	TCGA.41.2572			days	406	days	TCGA Glioblastoma (GBM)	glioblastoma multiforme	Brain
TCGA-41-2573-01	59.99	TRUE	TRUE	TRUE	TRUE	86	TRUE	TRUE	86	TRUE		FALSE	FALSE	TRUE	TRUE	TRUE	TRUE	TRUE	TRUE	41	272		TMZChemoradiation.TMZChemoLong	TRUE	LIVING	NON G.CIMP	Proneural	FALSE	0	TCGA.41.2573.01	272	0	days	GBM	C10.GBM	cluster 2	GBM non.CIMP c15	GBM.like c2		mutation cluster 14	TCGA.41.2573			days	272	days	TCGA Glioblastoma (GBM)	glioblastoma multiforme	Brain
TCGA-41-2575-01	75.53	TRUE	TRUE	TRUE	TRUE	51	TRUE	TRUE	51	TRUE		FALSE	FALSE	TRUE	TRUE	TRUE	TRUE	TRUE	TRUE	41	290		TMZChemoradiation.TMZChemoLong	TRUE	DECEASED	NON G.CIMP	Proneural	FALSE	1	TCGA.41.2575.01	290	1	days	GBM	C10.GBM	cluster 3	GBM non.CIMP c15	GBM.like c2		mutation cluster 5	TCGA.41.2575			days	290	days	TCGA Glioblastoma (GBM)	glioblastoma multiforme	Brain
TCGA-41-3392-01	88.57	FALSE	FALSE	FALSE	FALSE	0	FALSE	FALSE	0	FALSE		FALSE	FALSE	FALSE	FALSE	FALSE	FALSE	FALSE	FALSE	41	30			FALSE	DECEASED	NON G.CIMP	Neural	FALSE	1	TCGA.41.3392.01	30	1	days	GBM	C10.GBM	cluster 3	GBM non.CIMP c15	GBM.like c2		mutation c1uster 9	TCGA.41.3392			days	30	days	TCGA Glioblastoma (GBM)	glioblastoma multiforme	Brain
TCGA-41-3393-01	81.87	FALSE	FALSE	FALSE	TRUE	45	TRUE	TRUE	45	TRUE		FALSE	FALSE	FALSE	FALSE	FALSE	FALSE	FALSE	FALSE	41	135		TMZChemoLong	FALSE	DECEASED	NON G.CIMP	Mesenchymal	FALSE	1	TCGA.41.3393.01	135	1	days	GBM	C10.GBM	cluster 3	GBM non.CIMP c15	GBM.like c2		mutation c1uster 9	TCGA.41.3393			days	135	days	TCGA Glioblastoma (GBM)	glioblastoma multiforme	Brain
TCGA-41-3915-01	48.95	FALSE	TRUE	TRUE	TRUE	136	TRUE	TRUE	136	TRUE		FALSE	FALSE	FALSE	FALSE	FALSE	FALSE	FALSE	FALSE	41	183		TMZChemoLong	FALSE	LIVING	NON G.CIMP	Mesenchymal	FALSE	1	TCGA.41.3915.01	360	1	days	GBM	C10.GBM	cluster 2	GBM non.CIMP c15	GBM.like c2	GBM.like c6	mutation cluster 4	TCGA.41.3915			days	360	days	TCGA Glioblastoma (GBM)	glioblastoma multiforme	Brain
TCGA-41-4097-01	63.26	FALSE	FALSE	FALSE	FALSE	0	FALSE	FALSE	0	FALSE		FALSE	FALSE	FALSE	FALSE	FALSE	FALSE	FALSE	FALSE	41	6			FALSE	DECEASED	NON G.CIMP	Mesenchymal	FALSE	1	TCGA.41.4097.01	6	1	days	Kirc+	C10.GBM	cluster 2	GBM non.CIMP c15	GBM.like c2	GBM.like c6	mutation c1uster 9	TCGA.41.4097			days	6	days	TCGA Glioblastoma (GBM)	glioblastoma multiforme	Brain
TCGA-41-5651-01	59.4	TRUE	TRUE	TRUE	TRUE	169	TRUE	TRUE	138	TRUE		FALSE	FALSE	TRUE	TRUE	TRUE	TRUE	TRUE	TRUE	41	351		TMZChemoradiation.TMZChemoLong	TRUE	LIVING	NON G.CIMP	Proneural	FALSE	0	TCGA.41.5651.01	351	0	days	GBM	C10.GBM	cluster 4	GBM non.CIMP c15	GBM.like c2	GBM.like c6	mutation cluster 3	TCGA.41.5651			days	351	days	TCGA Glioblastoma (GBM)	glioblastoma multiforme	Brain
TCGA-41-6646-01																													1	TCGA.41.6646.01	379	1	days	GBM	C10.GBM		GBM non.CIMP c15	KIRC.like c1		mutation c1uster 9	TCGA.41.6646			days	379	days	TCGA Glioblastoma (GBM)	glioblastoma multiforme	Brain
TCGA-4W-AA9R-01																													0	TCGA.4W.AA9R.01	124	0	days								TCGA.4W.AA9R			days	124	days	TCGA Glioblastoma (GBM)	glioblastoma multiforme	Brain
TCGA-4W-AA9S-01																													0	TCGA.4W.AA9S.01	44	0	days								TCGA.4W.AA9S			days	44	days	TCGA Glioblastoma (GBM)	glioblastoma multiforme	Brain
TCGA-4W-AA9T-01																													0	TCGA.4W.AA9T.01	778	0	days								TCGA.4W.AA9T	749	1	days	778	days	TCGA Glioblastoma (GBM)	glioblastoma multiforme	Brain
TCGA-74-6573-01	67.44	TRUE	TRUE	TRUE	TRUE	43	TRUE	TRUE	43	TRUE		FALSE	FALSE	TRUE	TRUE	TRUE	TRUE	TRUE	TRUE	74	105		TMZChemoradiation.TMZChemoLong	TRUE	DECEASED				1	TCGA.74.6573.01	105	1	days	GBM	C10.GBM		GBM non.CIMP c15	GBM.like c2		mutation cluster 3	TCGA.74.6573			days	105	days	TCGA Glioblastoma (GBM)	glioblastoma multiforme	Brain
TCGA-74-6573-11	67.44	TRUE	TRUE	TRUE	TRUE	43	TRUE	TRUE	43	TRUE		FALSE	FALSE	TRUE	TRUE	TRUE	TRUE	TRUE	TRUE	74	105		TMZChemoradiation.TMZChemoLong	TRUE	DECEASED				1	TCGA.74.6573.11	105	1	days		C10.GBM					mutation cluster 3	TCGA.74.6573			days	105	days	TCGA Glioblastoma (GBM)	glioblastoma multiforme	Brain
TCGA-74-6575-01																													0	TCGA.74.6575.01	534	0	days	GBM	C10.GBM		GBM non.CIMP c15	GBM.like c2		mutation cluster 4	TCGA.74.6575			days	534	days	TCGA Glioblastoma (GBM)	glioblastoma multiforme	Brain
TCGA-74-6577-01																													0	TCGA.74.6577.01	132	0	days	GBM	C10.GBM		GBM non.CIMP c15	GBM.like c2		mutation cluster 12	TCGA.74.6577			days	132	days	TCGA Glioblastoma (GBM)	glioblastoma multiforme	Brain
TCGA-74-6578-01																													0	TCGA.74.6578.01	436	0	days	GBM	C10.GBM		GBM non.CIMP c15	GBM.like c2		mutation cluster 1	TCGA.74.6578			days	436	days	TCGA Glioblastoma (GBM)	glioblastoma multiforme	Brain
TCGA-74-6581-01																													0	TCGA.74.6581.01	250	0	days	GBM			GBM non.CIMP c15	GBM.like c2			TCGA.74.6581			days	250	days	TCGA Glioblastoma (GBM)	glioblastoma multiforme	Brain
TCGA-74-6584-01																													0	TCGA.74.6584.01	228	0	days	GBM	C10.GBM		GBM non.CIMP c15	GBM.like c2		mutation c1uster 9	TCGA.74.6584			days	228	days	TCGA Glioblastoma (GBM)	glioblastoma multiforme	Brain
TCGA-76-4925-01																										NON G.CIMP	Proneural	FALSE	1	TCGA.76.4925.01	146	1	days	GBM	C10.GBM	cluster 4	GBM non.CIMP c15		GBM.like c6	mutation cluster 5	TCGA.76.4925			days	146	days	TCGA Glioblastoma (GBM)	glioblastoma multiforme	Brain
TCGA-76-4926-01	68.68	FALSE	TRUE	TRUE	TRUE	33	TRUE	TRUE	33	TRUE		FALSE	FALSE	TRUE	FALSE	FALSE	TRUE	FALSE	FALSE	76	138		NonstandardRadiation.TMZChemoLong	FALSE	DECEASED	NON G.CIMP	Classical	FALSE	1	TCGA.76.4926.01	138	1	days	GBM	C10.GBM	cluster 2	GBM non.CIMP c15	GBM.like c2	GBM.like c6	mutation cluster 14	TCGA.76.4926			days	138	days	TCGA Glioblastoma (GBM)	glioblastoma multiforme	Brain
TCGA-76-4927-01	58.02	FALSE	FALSE	FALSE	FALSE	0	FALSE	FALSE	0	FALSE		FALSE	FALSE	FALSE	FALSE	FALSE	FALSE	FALSE	FALSE	76	535			FALSE	DECEASED	NON G.CIMP	Neural	FALSE	1	TCGA.76.4927.01	535	1	days		C10.GBM	cluster 3	GBM non.CIMP c15	GBM.like c2	GBM.like c6	mutation cluster 14	TCGA.76.4927			days	535	days	TCGA Glioblastoma (GBM)	glioblastoma multiforme	Brain
TCGA-76-4928-01	85.6	FALSE	TRUE	TRUE	TRUE	0	FALSE	TRUE	0	FALSE		FALSE	FALSE	TRUE	FALSE	FALSE	TRUE	FALSE	FALSE	76	94		NonstandardRadiation.TMZChemo	FALSE	DECEASED	NON G.CIMP	Classical	FALSE	1	TCGA.76.4928.01	94	1	days	GBM	C10.GBM	cluster 2	GBM non.CIMP c15	squamous c3	GBM.like c6	mutation cluster 4	TCGA.76.4928			days	94	days	TCGA Glioblastoma (GBM)	glioblastoma multiforme	Brain
TCGA-76-4929-01																										NON G.CIMP	Neural	FALSE	1	TCGA.76.4929.01	111	1	days	Kirc+	C10.GBM	cluster 3	GBM non.CIMP c15	GBM.like c2	GBM.like c6	mutation cluster 11	TCGA.76.4929			days	111	days	TCGA Glioblastoma (GBM)	glioblastoma multiforme	Brain
TCGA-76-4931-01																										NON G.CIMP	Classical	FALSE	1	TCGA.76.4931.01	279	1	days	GBM	C10.GBM	cluster 3	GBM non.CIMP c15	GBM.like c2	GBM.like c6	mutation cluster 14	TCGA.76.4931			days	279	days	TCGA Glioblastoma (GBM)	glioblastoma multiforme	Brain
TCGA-76-4932-01																										NON G.CIMP	Proneural	FALSE	1	TCGA.76.4932.01	1458	1	days	BRCA.LUAD+	C10.GBM	cluster 3	GBM non.CIMP c15	GBM.like c2	GBM.like c6	mutation c1uster 9	TCGA.76.4932			days	1458	days	TCGA Glioblastoma (GBM)	glioblastoma multiforme	Brain
TCGA-76-4934-01																										NON G.CIMP	Proneural	FALSE	1	TCGA.76.4934.01	77	1	days	Kirc+		cluster 6	GBM non.CIMP c15			mutation cluster 5	TCGA.76.4934			days	77	days	TCGA Glioblastoma (GBM)	glioblastoma multiforme	Brain
TCGA-76-4935-01																										NON G.CIMP	Proneural	FALSE	1	TCGA.76.4935.01	1121	1	days	GBM		cluster 3	GBM non.CIMP c15			mutation c1uster 9	TCGA.76.4935			days	1121	days	TCGA Glioblastoma (GBM)	glioblastoma multiforme	Brain
TCGA-76-6191-01																										NON G.CIMP	Proneural	FALSE	1	TCGA.76.6191.01	508	1	days	GBM		cluster 3	GBM non.CIMP c15			mutation cluster 14	TCGA.76.6191			days	508	days	TCGA Glioblastoma (GBM)	glioblastoma multiforme	Brain
TCGA-76-6192-01																										NON G.CIMP	Proneural	FALSE	1	TCGA.76.6192.01	100	1	days	GBM	C10.GBM	cluster 2	GBM non.CIMP c15	GBM.like c2		mutation c1uster 9	TCGA.76.6192			days	100	days	TCGA Glioblastoma (GBM)	glioblastoma multiforme	Brain
TCGA-76-6193-01																										NON G.CIMP	Mesenchymal	FALSE	1	TCGA.76.6193.01	82	1	days	Kirc+	C10.GBM	cluster 2	GBM non.CIMP c15	GBM.like c2		mutation cluster 3	TCGA.76.6193			days	82	days	TCGA Glioblastoma (GBM)	glioblastoma multiforme	Brain
TCGA-76-6280-01																													1	TCGA.76.6280.01	346	1	days	GBM			GBM non.CIMP c15			mutation cluster 4	TCGA.76.6280			days	346	days	TCGA Glioblastoma (GBM)	glioblastoma multiforme	Brain
TCGA-76-6282-01																										NON G.CIMP	Mesenchymal	FALSE	1	TCGA.76.6282.01	519	1	days	GBM	C10.GBM	cluster 1	GBM non.CIMP c15	GBM.like c2		mutation cluster 14	TCGA.76.6282			days	519	days	TCGA Glioblastoma (GBM)	glioblastoma multiforme	Brain
TCGA-76-6283-01																													1	TCGA.76.6283.01	165	1	days	BRCA.LUAD+	C10.GBM		GBM non.CIMP c15	GBM.like c2		mutation cluster 5	TCGA.76.6283			days	165	days	TCGA Glioblastoma (GBM)	glioblastoma multiforme	Brain
TCGA-76-6285-01																										NON G.CIMP	Proneural	FALSE	1	TCGA.76.6285.01	254	1	days	GBM	C10.GBM	cluster 6	GBM non.CIMP c15	GBM.like c2		mutation c1uster 9	TCGA.76.6285			days	254	days	TCGA Glioblastoma (GBM)	glioblastoma multiforme	Brain
TCGA-76-6286-01																													1	TCGA.76.6286.01	638	1	days	GBM			GBM non.CIMP c15			mutation cluster 2	TCGA.76.6286			days	638	days	TCGA Glioblastoma (GBM)	glioblastoma multiforme	Brain
TCGA-76-6656-01																													1	TCGA.76.6656.01	147	1	days	GBM	C10.GBM		GBM non.CIMP c15	GBM.like c2		mutation cluster 14	TCGA.76.6656			days	147	days	TCGA Glioblastoma (GBM)	glioblastoma multiforme	Brain
TCGA-76-6657-01																													1	TCGA.76.6657.01	153	1	days	GBM	C10.GBM		GBM non.CIMP c15	GBM.like c2		mutation cluster 4	TCGA.76.6657			days	153	days	TCGA Glioblastoma (GBM)	glioblastoma multiforme	Brain
TCGA-76-6660-01																													1	TCGA.76.6660.01	114	1	days	BRCA.LUAD+	C10.GBM		GBM non.CIMP c15	KIRC.like c1		mutation c1uster 10	TCGA.76.6660			days	114	days	TCGA Glioblastoma (GBM)	glioblastoma multiforme	Brain
TCGA-76-6661-01																													1	TCGA.76.6661.01	727	1	days	GBM	C10.GBM		GBM non.CIMP c15	squamous c3		mutation cluster 14	TCGA.76.6661			days	727	days	TCGA Glioblastoma (GBM)	glioblastoma multiforme	Brain
TCGA-76-6662-01																													1	TCGA.76.6662.01	1048	1	days	GBM	C10.GBM		GBM non.CIMP c15	GBM.like c2		mutation cluster 3	TCGA.76.6662			days	1048	days	TCGA Glioblastoma (GBM)	glioblastoma multiforme	Brain
TCGA-76-6663-01																													1	TCGA.76.6663.01	567	1	days	GBM	C10.GBM		GBM non.CIMP c15	GBM.like c2		mutation cluster 13	TCGA.76.6663			days	567	days	TCGA Glioblastoma (GBM)	glioblastoma multiforme	Brain
TCGA-76-6664-01																													0	TCGA.76.6664.01	1101	0	days	GBM	C10.GBM		GBM non.CIMP c15	GBM.like c2		mutation cluster 8	TCGA.76.6664			days	1101	days	TCGA Glioblastoma (GBM)	glioblastoma multiforme	Brain
TCGA-81-5910-01	64.52	FALSE	FALSE	FALSE	FALSE	0	FALSE	FALSE	0	FALSE		FALSE	FALSE	FALSE	FALSE	FALSE	FALSE	FALSE	FALSE	81	49			FALSE	DECEASED	NON G.CIMP	Classical	FALSE	1	TCGA.81.5910.01	49	1	days	GBM	C10.GBM	cluster 2	GBM non.CIMP c15	GBM.like c2		mutation cluster 7	TCGA.81.5910			days	49	days	TCGA Glioblastoma (GBM)	glioblastoma multiforme	Brain
TCGA-81-5911-01																													0	TCGA.81.5911.01	539	0	days	GBM			GBM non.CIMP c15			mutation cluster 7	TCGA.81.5911			days	539	days	TCGA Glioblastoma (GBM)	glioblastoma multiforme	Brain
TCGA-87-5896-01	50.35	FALSE	FALSE	FALSE	FALSE	0	FALSE	FALSE	0	FALSE		FALSE	FALSE	FALSE	FALSE	FALSE	FALSE	FALSE	FALSE	87	2			FALSE	LIVING	NON G.CIMP	Classical	FALSE	0	TCGA.87.5896.01	800	0	days	GBM		cluster 4	GBM non.CIMP c15			mutation cluster 12	TCGA.87.5896	800	0	days	800	days	TCGA Glioblastoma (GBM)	glioblastoma multiforme	Brain
TCGA-OX-A56R-01																													1	TCGA.OX.A56R.01	180	1	days								TCGA.OX.A56R			days	180	days	TCGA Glioblastoma (GBM)	glioblastoma multiforme	Brain
TCGA-RR-A6KA-01																													1	TCGA.RR.A6KA.01	191	1	days								TCGA.RR.A6KA			days	191	days	TCGA Glioblastoma (GBM)	glioblastoma multiforme	Brain
TCGA-RR-A6KB-01																														TCGA.RR.A6KB.01			days								TCGA.RR.A6KB			days		days	TCGA Glioblastoma (GBM)	glioblastoma multiforme	Brain
TCGA-RR-A6KC-01																													1	TCGA.RR.A6KC.01	625	1	days								TCGA.RR.A6KC			days	625	days	TCGA Glioblastoma (GBM)	glioblastoma multiforme	Brain
[truncated: 87 more columns]
